# Supplementary material for: Label-free proteomic analysis reveals the hepatoprotective mechanism of gypenosides in liver injury rats
Source: Front Pharmacol. 2024 Jun 27;15:1417575. doi: 10.3389/fphar.2024.1417575 (PMC11236725; doi:10.3389/fphar.2024.1417575)
Supplement: Supplementary file 1 [file Table2.XLSX]

## Sheet: Table S2
Table S2 Full list of DEPs between the GPs and MOD groups
Protein accession	Protein description	Gene name	MOD/GPs Ratio	MOD/GPs P value	Regulated Type	Coverage [%]	Peptides	PSMs	Unique Peptides	MW [kDa]	Intensity MOD1	Intensity MOD2	Intensity MOD3	Intensity MOD4	Intensity MOD5	Intensity GPs1	Intensity GPs2	Intensity GPs3	Intensity GPs4	Intensity GPs5	MOD1	MOD2	MOD3	MOD4	MOD5	GPs1	GPs2	GPs3	GPs4	GPs5	Subcellular localization	KEGG KO No.	KEGG Gene	KEGG pathway	Biological Process	Cellular Component	Molecular Function	Pfam ID	Domain description	KOG category	KOG NO.	KOG description
P05943	Protein S100-A10 OS=Rattus norvegicus OX=10116 GN=S100a10 PE=1 SV=2	S100a10	3.4903	7.47099e-06	Up	37	3	71	3	11.1	4.69744e+07	5.22049e+07	4.29152e+07	2.6406e+07	3.91027e+07	7.76927e+06	7.45209e+06	6.75207e+06	1.04932e+07	7.97889e+06	2.089	2.131	2.12	1.237	1.791	0.513	0.516	0.459	0.674	0.522	cytoplasm	K17274	S100A10; protein S100-A10	rno05132 Salmonella infection	GO:0001558 regulation of cell growth; GO:0001765 membrane raft assembly; GO:0001952 regulation of cell-matrix adhesion; GO:0001954 positive regulation of cell-matrix adhesion; GO:0006810 transport; GO:0006900 vesicle budding from membrane; GO:0006996 organelle organization; GO:0008104 protein localization; GO:0009987 cellular process; GO:0010638 positive regulation of organelle organization; GO:0…	GO:0005622 intracellular; GO:0005623 cell; GO:0005737 cytoplasm; GO:0005783 endoplasmic reticulum; GO:0005886 plasma membrane; GO:0012505 endomembrane system; GO:0016020 membrane; GO:0019897 extrinsic component of plasma membrane; GO:0019898 extrinsic component of membrane; GO:0043226 organelle; GO:0043227 membrane-bounded organelle; GO:0043229 intracellular organelle; GO:0043231 intracellular me…	GO:0005488 binding; GO:0005515 protein binding; GO:0042802 identical protein binding; GO:0042803 protein homodimerization activity; GO:0044325 ion channel binding; GO:0046983 protein dimerization activity;	PF01023	S-100/ICaBP type calcium binding domain
P62916	Transcription initiation factor IIB OS=Rattus norvegicus OX=10116 GN=Gtf2b PE=2 SV=1	Gtf2b	0.2828	6.45226e-05	Down	22	6	45	6	34.8	1.26552e+07	1.1413e+07	1.05601e+07	1.85266e+07	1.79899e+07	2.31507e+07	3.28228e+07	4.00156e+07	3.22861e+07	4.3825e+07	0.401	0.332	0.372	0.618	0.587	1.09	1.621	1.938	1.478	2.041	nucleus	K03124	TFIIB; transcription initiation factor TFIIB	rno03022 Basal transcription factors; rno05203 Viral carcinogenesis; rno05017 Spinocerebellar ataxia	GO:0001173 DNA-templated transcriptional start site selection; GO:0001174 transcriptional start site selection at RNA polymerase II promoter; GO:0006139 nucleobase-containing compound metabolic process; GO:0006351 transcription, DNA-templated; GO:0006352 DNA-templated transcription, initiation; GO:0006355 regulation of transcription, DNA-templated; GO:0006357 regulation of transcription by RNA po…	GO:0000428 DNA-directed RNA polymerase complex; GO:0005622 intracellular; GO:0005623 cell; GO:0005634 nucleus; GO:0005654 nucleoplasm; GO:0005667 transcription regulator complex; GO:0005669 transcription factor TFIID complex; GO:0005694 chromosome; GO:0016591 RNA polymerase II, holoenzyme; GO:0016604 nuclear body; GO:0030880 RNA polymerase complex; GO:0031974 membrane-enclosed lumen; GO:0031981 n…	GO:0000976 transcription regulatory region sequence-specific DNA binding; GO:0000977 RNA polymerase II transcription regulatory region sequence-specific DNA binding; GO:0000979 RNA polymerase II core promoter sequence-specific DNA binding; GO:0000993 RNA polymerase II complex binding; GO:0001046 core promoter sequence-specific DNA binding; GO:0001067 regulatory region nucleic acid binding; GO:000…	PF08271; PF00382	TFIIB zinc-binding; Transcription factor TFIIB repeat	K	KOG1597	Transcription initiation factor TFIIB
F1LTH9	DNA helicase OS=Rattus norvegicus OX=10116 GN=Wrn PE=1 SV=3	Wrn	3.1469	0.0010025	Up	3	3	9	3	157.2	503034	495052	405494	334677	410409	100678	32308.6	127424	102486	102764	1.891	1.708	1.694	1.325	1.589	0.562	0.189	0.732	0.557	0.568	nucleus	K10900			GO:0000018 regulation of DNA recombination; GO:0000723 telomere maintenance; GO:0000724 double-strand break repair via homologous recombination; GO:0000725 recombinational repair; GO:0000731 DNA synthesis involved in DNA repair; GO:0001302 replicative cell aging; GO:0001325 formation of extrachromosomal circular DNA; GO:0006139 nucleobase-containing compound metabolic process; GO:0006259 DNA meta…	GO:0000781 chromosome, telomeric region; GO:0005622 intracellular; GO:0005623 cell; GO:0005634 nucleus; GO:0005654 nucleoplasm; GO:0005657 replication fork; GO:0005694 chromosome; GO:0005730 nucleolus; GO:0005737 cytoplasm; GO:0005813 centrosome; GO:0005815 microtubule organizing center; GO:0005856 cytoskeleton; GO:0015630 microtubule cytoskeleton; GO:0016604 nuclear body; GO:0016607 nuclear spec…	GO:0000217 DNA secondary structure binding; GO:0000287 magnesium ion binding; GO:0000400 four-way junction DNA binding; GO:0000403 Y-form DNA binding; GO:0000405 bubble DNA binding; GO:0003676 nucleic acid binding; GO:0003677 DNA binding; GO:0003678 DNA helicase activity; GO:0003682 chromatin binding; GO:0003684 damaged DNA binding; GO:0003824 catalytic activity; GO:0004386 helicase activity; GO:…	PF01612; PF00270; PF09382; PF00570	3'-5' exonuclease; DEAD/DEAH box helicase; RQC domain; HRDC domain	L	KOG4373	Predicted 3'-5' exonuclease
F1LPB4	A-kinase-anchoring protein 9 OS=Rattus norvegicus OX=10116 GN=Akap9 PE=1 SV=2	Akap9	1.7413	0.00784755	Up	3	10	29	10	433.7	2.97965e+06	3.31921e+06	2.15694e+06	2.56255e+06	3.00294e+06	695557	1.00721e+06	1.79782e+06	839529	1.08939e+06	1.52	1.553	1.222	1.377	1.577	0.527	0.8	1.401	0.619	0.816	nucleus	K16551			GO:0000003 reproduction; GO:0000086 G2/M transition of mitotic cell cycle; GO:0000165 MAPK cascade; GO:0000226 microtubule cytoskeleton organization; GO:0000278 mitotic cell cycle; GO:0001932 regulation of protein phosphorylation; GO:0001934 positive regulation of protein phosphorylation; GO:0002027 regulation of heart rate; GO:0002064 epithelial cell development; GO:0003006 developmental process…	GO:0000242 pericentriolar material; GO:0005622 intracellular; GO:0005623 cell; GO:0005737 cytoplasm; GO:0005794 Golgi apparatus; GO:0005795 Golgi stack; GO:0005801 cis-Golgi network; GO:0005813 centrosome; GO:0005815 microtubule organizing center; GO:0005829 cytosol; GO:0005856 cytoskeleton; GO:0005886 plasma membrane; GO:0005887 integral component of plasma membrane; GO:0005929 cilium; GO:000807…	GO:0005085 guanyl-nucleotide exchange factor activity; GO:0005088 Ras guanyl-nucleotide exchange factor activity; GO:0005102 signaling receptor binding; GO:0005198 structural molecule activity; GO:0005488 binding; GO:0005515 protein binding; GO:0015459 potassium channel regulator activity; GO:0016247 channel regulator activity; GO:0017016 Ras GTPase binding; GO:0019899 enzyme binding; GO:0031267 …	PF10495	Pericentrin-AKAP-450 domain of centrosomal targeting protein
A0A0G2JX36	Ig-like domain-containing protein OS=Rattus norvegicus OX=10116 PE=1 SV=1	--	2.2095	0.000972984	Up	24	2	52	2	13.2	7.63567e+06	4.89082e+06	3.97887e+06	5.74499e+06	7.71687e+06	1.31396e+06	1.88601e+06	2.08116e+06	2.13127e+06	1.81808e+06	1.775	1.043	1.027	1.407	1.847	0.454	0.683	0.739	0.716	0.621	extracellular							PF07686	Immunoglobulin V-set domain
D4A1S0	Complement C1s subcomponent OS=Rattus norvegicus OX=10116 GN=C1s PE=1 SV=3	C1s	2.036	0.0476431	Up	6	4	26	4	76	4.12195e+06	3.46827e+06	9.64602e+06	2.54373e+06	3.56832e+06	1.41838e+06	1.49372e+06	1.87151e+06	1.71778e+06	1.4957e+06	0.812	0.627	2.11	0.528	0.724	0.415	0.458	0.563	0.489	0.433	cytoplasm				GO:0001867 complement activation, lectin pathway; GO:0002250 adaptive immune response; GO:0002252 immune effector process; GO:0002253 activation of immune response; GO:0002376 immune system process; GO:0002443 leukocyte mediated immunity; GO:0002449 lymphocyte mediated immunity; GO:0002455 humoral immune response mediated by circulating immunoglobulin; GO:0002460 adaptive immune response based on…	GO:0005576 extracellular region; GO:0005615 extracellular space;	GO:0003824 catalytic activity; GO:0004175 endopeptidase activity; GO:0004252 serine-type endopeptidase activity; GO:0005488 binding; GO:0005515 protein binding; GO:0008233 peptidase activity; GO:0008236 serine-type peptidase activity; GO:0016787 hydrolase activity; GO:0017171 serine hydrolase activity; GO:0042802 identical protein binding; GO:0070011 peptidase activity, acting on L-amino acid pep…	PF00431; PF00084; PF00089	CUB domain; Sushi domain (SCR repeat); Trypsin	E	KOG3627	Trypsin
A0A0G2K950	3'-phosphoadenosine-5'-phosphosulfate synthase OS=Rattus norvegicus OX=10116 GN=Papss2 PE=1 SV=1	Papss2	0.657	6.55302e-05	Down	60	29	735	29	69.9	8.32663e+07	8.99443e+07	8.24478e+07	9.49469e+07	8.91906e+07	1.00196e+08	7.82215e+07	8.52095e+07	1.05226e+08	8.9017e+07	0.742	0.736	0.817	0.892	0.819	1.327	1.087	1.161	1.356	1.166	cytoplasm	K13811	PAPSS; 3'-phosphoadenosine 5'-phosphosulfate synthase [EC:2.7.7.4 2.7.1.25]	rno01100 Metabolic pathways; rno00450 Selenocompound metabolism; rno00230 Purine metabolism; rno00920 Sulfur metabolism	GO:0000103 sulfate assimilation; GO:0001501 skeletal system development; GO:0006082 organic acid metabolic process; GO:0006139 nucleobase-containing compound metabolic process; GO:0006163 purine nucleotide metabolic process; GO:0006164 purine nucleotide biosynthetic process; GO:0006725 cellular aromatic compound metabolic process; GO:0006753 nucleoside phosphate metabolic process; GO:0006790 sulf…	GO:0005622 intracellular; GO:0005623 cell; GO:0005737 cytoplasm; GO:0005829 cytosol;	GO:0003824 catalytic activity; GO:0004020 adenylylsulfate kinase activity; GO:0004779 sulfate adenylyltransferase activity; GO:0004781 sulfate adenylyltransferase (ATP) activity; GO:0016301 kinase activity; GO:0016740 transferase activity; GO:0016772 transferase activity, transferring phosphorus-containing groups; GO:0016773 phosphotransferase activity, alcohol group as acceptor; GO:0016779 nucle…	PF01583; PF14306; PF01747	Adenylylsulphate kinase; PUA-like domain; ATP-sulfurylase	F	KOG4238	Bifunctional ATP sulfurylase/adenosine 5'-phosphosulfate kinase
F1LQS0	N-myc (and STAT) interactor OS=Rattus norvegicus OX=10116 GN=Nmi PE=1 SV=1	Nmi	6.8475	4.1677e-05	Up	35	5	10	5	24.6	829196	611992	1.61112e+06	879726	897278	86860.9	152968	88867	69194.7	89602.8	1.487	1.007	3.211	1.662	1.658	0.231	0.428	0.244	0.179	0.236	nucleus				GO:0001817 regulation of cytokine production; GO:0001818 negative regulation of cytokine production; GO:0002682 regulation of immune system process; GO:0002683 negative regulation of immune system process; GO:0006139 nucleobase-containing compound metabolic process; GO:0006351 transcription, DNA-templated; GO:0006366 transcription by RNA polymerase II; GO:0006725 cellular aromatic compound metabo…	GO:0005622 intracellular; GO:0005623 cell; GO:0005634 nucleus; GO:0005654 nucleoplasm; GO:0005737 cytoplasm; GO:0005829 cytosol; GO:0031974 membrane-enclosed lumen; GO:0031981 nuclear lumen; GO:0043226 organelle; GO:0043227 membrane-bounded organelle; GO:0043229 intracellular organelle; GO:0043231 intracellular membrane-bounded organelle; GO:0043233 organelle lumen; GO:0070013 intracellular organ…	GO:0003712 transcription coregulator activity; GO:0005488 binding; GO:0005515 protein binding; GO:0042802 identical protein binding; GO:0140110 transcription regulator activity;	PF07292	Nmi/IFP 35 domain (NID)
A0A0G2K0J7	Protein-serine/threonine phosphatase OS=Rattus norvegicus OX=10116 GN=Ctdp1 PE=1 SV=1	Ctdp1	0.4126	0.00101673	Down	3	3	16	3	113.3	396984	463228	554206	826843	283392	890701	749887	822566	901360	850930	0.524	0.561	0.813	1.15	0.385	1.747	1.543	1.66	1.72	1.651	nucleus	K15732			GO:0000278 mitotic cell cycle; GO:0000280 nuclear division; GO:0001558 regulation of cell growth; GO:0006139 nucleobase-containing compound metabolic process; GO:0006351 transcription, DNA-templated; GO:0006354 DNA-templated transcription, elongation; GO:0006355 regulation of transcription, DNA-templated; GO:0006357 regulation of transcription by RNA polymerase II; GO:0006366 transcription by RNA…	GO:0000428 DNA-directed RNA polymerase complex; GO:0000922 spindle pole; GO:0005622 intracellular; GO:0005623 cell; GO:0005634 nucleus; GO:0005654 nucleoplasm; GO:0005813 centrosome; GO:0005815 microtubule organizing center; GO:0005819 spindle; GO:0005856 cytoskeleton; GO:0015630 microtubule cytoskeleton; GO:0016591 RNA polymerase II, holoenzyme; GO:0030496 midbody; GO:0030880 RNA polymerase comp…	GO:0001085 RNA polymerase II transcription factor binding; GO:0001091 RNA polymerase II general transcription initiation factor binding; GO:0001096 TFIIF-class transcription factor complex binding; GO:0001098 basal transcription machinery binding; GO:0001099 basal RNA polymerase II transcription machinery binding; GO:0003824 catalytic activity; GO:0004721 phosphoprotein phosphatase activity; GO:0…	PF09309	FCP1, C-terminal	K	KOG0323	TFIIF-interacting CTD phosphatases, including NLI-interacting factor
F1LS29	Calcium-activated neutral proteinase 1 OS=Rattus norvegicus OX=10116 GN=Capn1 PE=1 SV=1	Capn1	1.8026	0.0001099	Up	30	18	218	18	82	1.84055e+07	2.38815e+07	1.58444e+07	1.64872e+07	2.30614e+07	6.77539e+06	8.11179e+06	7.51214e+06	7.97704e+06	6.30489e+06	1.257	1.497	1.203	1.187	1.623	0.687	0.863	0.784	0.787	0.633	cytoplasm	K01367	CAPN1; calpain-1 [EC:3.4.22.52]	rno05022 Pathways of neurodegeneration - multiple diseases; rno04210 Apoptosis; rno04218 Cellular senescence; rno04141 Protein processing in endoplasmic reticulum; rno05010 Alzheimer disease; rno04217 Necroptosis	GO:0001775 cell activation; GO:0002252 immune effector process; GO:0002263 cell activation involved in immune response; GO:0002274 myeloid leukocyte activation; GO:0002275 myeloid cell activation involved in immune response; GO:0002283 neutrophil activation involved in immune response; GO:0002366 leukocyte activation involved in immune response; GO:0002376 immune system process; GO:0002443 leukoc…	GO:0000323 lytic vacuole; GO:0005576 extracellular region; GO:0005622 intracellular; GO:0005623 cell; GO:0005737 cytoplasm; GO:0005739 mitochondrion; GO:0005764 lysosome; GO:0005773 vacuole; GO:0005829 cytosol; GO:0005886 plasma membrane; GO:0012505 endomembrane system; GO:0016020 membrane; GO:0030141 secretory granule; GO:0031410 cytoplasmic vesicle; GO:0031974 membrane-enclosed lumen; GO:003198…	GO:0003824 catalytic activity; GO:0004175 endopeptidase activity; GO:0004197 cysteine-type endopeptidase activity; GO:0004198 calcium-dependent cysteine-type endopeptidase activity; GO:0005488 binding; GO:0005509 calcium ion binding; GO:0005515 protein binding; GO:0008092 cytoskeletal protein binding; GO:0008233 peptidase activity; GO:0008234 cysteine-type peptidase activity; GO:0016787 hydrolase…	PF01067; PF13833	Calpain large subunit, domain III; EF-hand domain pair	OT	KOG0045	Cytosolic Ca2+-dependent cysteine protease (calpain), large subunit (EF-Hand protein superfamily)
D4A832	Solute carrier family 43, member 3 OS=Rattus norvegicus OX=10116 GN=Slc43a3 PE=1 SV=1	Slc43a3	0.3761	0.00328898	Down	3	2	9	2	56	831396	888657	1.90803e+06	2.49796e+06	737621	2967889	2.50432e+06	2.2368e+06	2.38213e+06	2.63082e+06	0.29	0.284	0.739	0.917	0.265	1.536	1.36	1.192	1.199	1.347	plasma membrane	K08230
D3ZE63	Uncharacterized protein OS=Rattus norvegicus OX=10116 PE=3 SV=1	--	0.5428	0.0192468	Down	28	5	68	5	12.6	2.72018e+06	3.03595e+06	3.20497e+06	1.50308e+06	3.13158e+06	4.89662e+06	2.1893e+06	2.8096e+06	2.70319e+06	4.54534e+06	0.746	0.764	0.976	0.434	0.884	1.994	0.935	1.177	1.071	1.831	cytoplasm,nucleus				GO:0000003 reproduction; GO:0000302 response to reactive oxygen species; GO:0001516 prostaglandin biosynthetic process; GO:0001666 response to hypoxia; GO:0001775 cell activation; GO:0001817 regulation of cytokine production; GO:0001819 positive regulation of cytokine production; GO:0001932 regulation of protein phosphorylation; GO:0001934 positive regulation of protein phosphorylation; GO:000194…	GO:0005576 extracellular region; GO:0005615 extracellular space; GO:0005622 intracellular; GO:0005623 cell; GO:0005634 nucleus; GO:0005654 nucleoplasm; GO:0005737 cytoplasm; GO:0005829 cytosol; GO:0009986 cell surface; GO:0012505 endomembrane system; GO:0030141 secretory granule; GO:0031410 cytoplasmic vesicle; GO:0031974 membrane-enclosed lumen; GO:0031981 nuclear lumen; GO:0031982 vesicle; GO:0…	GO:0002020 protease binding; GO:0003824 catalytic activity; GO:0004167 dopachrome isomerase activity; GO:0005102 signaling receptor binding; GO:0005125 cytokine activity; GO:0005126 cytokine receptor binding; GO:0005488 binding; GO:0005515 protein binding; GO:0016853 isomerase activity; GO:0016860 intramolecular oxidoreductase activity; GO:0016862 intramolecular oxidoreductase activity, interconv…	PF01187	Macrophage migration inhibitory factor (MIF)	V	KOG1759	Macrophage migration inhibitory factor
D4ACW1	NOP2 nucleolar protein OS=Rattus norvegicus OX=10116 GN=Nop2 PE=1 SV=2	Nop2	3.1788	0.000855469	Up	9	6	36	6	84.9	2.77051e+06	4.69474e+06	2.75507e+06	2.54107e+06	1.41255e+06	975300	539845	465082	533408	487282	1.523	2.367	1.682	1.471	0.799	0.796	0.462	0.391	0.424	0.394	nucleus	K14835			GO:0000027 ribosomal large subunit assembly; GO:0000154 rRNA modification; GO:0000470 maturation of LSU-rRNA; GO:0001510 RNA methylation; GO:0006139 nucleobase-containing compound metabolic process; GO:0006355 regulation of transcription, DNA-templated; GO:0006357 regulation of transcription by RNA polymerase II; GO:0006364 rRNA processing; GO:0006396 RNA processing; GO:0006725 cellular aromatic …	GO:0005622 intracellular; GO:0005623 cell; GO:0005634 nucleus; GO:0005654 nucleoplasm; GO:0005730 nucleolus; GO:0031974 membrane-enclosed lumen; GO:0031981 nuclear lumen; GO:0043226 organelle; GO:0043227 membrane-bounded organelle; GO:0043228 non-membrane-bounded organelle; GO:0043229 intracellular organelle; GO:0043231 intracellular membrane-bounded organelle; GO:0043232 intracellular non-membra…	GO:0003824 catalytic activity; GO:0008168 methyltransferase activity; GO:0008169 C-methyltransferase activity; GO:0008173 RNA methyltransferase activity; GO:0008649 rRNA methyltransferase activity; GO:0008757 S-adenosylmethionine-dependent methyltransferase activity; GO:0009383 rRNA (cytosine-C5-)-methyltransferase activity; GO:0016434 rRNA (cytosine) methyltransferase activity; GO:0016740 transf…			A	KOG1122	tRNA and rRNA cytosine-C5-methylase (nucleolar protein NOL1/NOP2)
A0A0G2K8T0	Ceramidase OS=Rattus norvegicus OX=10116 GN=Asah1 PE=1 SV=1	Asah1	3.4395	8.15314e-07	Up	32	13	169	13	48.3	6.86773e+07	6.10698e+07	5.69962e+07	5.49268e+07	7.16823e+07	1.06989e+07	1.12962e+07	1.02469e+07	1.58242e+07	1.42432e+07	1.935	1.579	1.784	1.63	2.08	0.448	0.496	0.441	0.644	0.59	mitochondria	K12348	ASAH1; acid ceramidase [EC:3.5.1.23]	rno04142 Lysosome; rno01100 Metabolic pathways; rno00600 Sphingolipid metabolism; rno04071 Sphingolipid signaling pathway	GO:0001775 cell activation; GO:0002252 immune effector process; GO:0002263 cell activation involved in immune response; GO:0002274 myeloid leukocyte activation; GO:0002275 myeloid cell activation involved in immune response; GO:0002283 neutrophil activation involved in immune response; GO:0002366 leukocyte activation involved in immune response; GO:0002376 immune system process; GO:0002443 leukoc…	GO:0000323 lytic vacuole; GO:0005576 extracellular region; GO:0005615 extracellular space; GO:0005622 intracellular; GO:0005623 cell; GO:0005737 cytoplasm; GO:0005764 lysosome; GO:0005773 vacuole; GO:0005775 vacuolar lumen; GO:0012505 endomembrane system; GO:0030141 secretory granule; GO:0031410 cytoplasmic vesicle; GO:0031974 membrane-enclosed lumen; GO:0031982 vesicle; GO:0043202 lysosomal lume…	GO:0003824 catalytic activity; GO:0016787 hydrolase activity; GO:0016810 hydrolase activity, acting on carbon-nitrogen (but not peptide) bonds; GO:0016811 hydrolase activity, acting on carbon-nitrogen (but not peptide) bonds, in linear amides; GO:0017040 N-acylsphingosine amidohydrolase activity;	PF02275	Linear amide C-N hydrolases, choloylglycine hydrolase family
M0R8B5	Ig-like domain-containing protein OS=Rattus norvegicus OX=10116 PE=1 SV=2	--	1.9852	0.0253523	Up	31	2	11	2	12.9	2.05306e+06	997895	1.51901e+06	1.19086e+06	1.6961e+06			678123	396120	480568	1.733	0.773	1.425	1.059	1.475			0.875	0.483	0.596	extracellular							PF07686	Immunoglobulin V-set domain
A0A0G2JTX5	Dipeptidyl peptidase 4 OS=Rattus norvegicus OX=10116 GN=Dpp4 PE=1 SV=1	Dpp4	0.4469	2.57133e-06	Down	40	29	852	3	88	9.91725e+07	8.63774e+07	1.01372e+08	1.03567e+08	9.76202e+07	1.48717e+08	1.48721e+08	1.46319e+08	1.39147e+08	1.65921e+08	0.589	0.471	0.669	0.648	0.597	1.311	1.376	1.328	1.193	1.447	extracellular	K01278	DPP4; dipeptidyl-peptidase 4 [EC:3.4.14.5]	rno04974 Protein digestion and absorption	GO:0001662 behavioral fear response; GO:0001666 response to hypoxia; GO:0001667 ameboidal-type cell migration; GO:0001775 cell activation; GO:0002209 behavioral defense response; GO:0002376 immune system process; GO:0002682 regulation of immune system process; GO:0002684 positive regulation of immune system process; GO:0002694 regulation of leukocyte activation; GO:0002696 positive regulation of …	GO:0005576 extracellular region; GO:0005622 intracellular; GO:0005623 cell; GO:0005737 cytoplasm; GO:0005783 endoplasmic reticulum; GO:0005794 Golgi apparatus; GO:0005886 plasma membrane; GO:0005911 cell-cell junction; GO:0009986 cell surface; GO:0012505 endomembrane system; GO:0016020 membrane; GO:0016324 apical plasma membrane; GO:0030027 lamellipodium; GO:0030054 cell junction; GO:0030139 endo…	GO:0001618 virus receptor activity; GO:0002020 protease binding; GO:0003824 catalytic activity; GO:0004175 endopeptidase activity; GO:0004177 aminopeptidase activity; GO:0004252 serine-type endopeptidase activity; GO:0005102 signaling receptor binding; GO:0005488 binding; GO:0005515 protein binding; GO:0005518 collagen binding; GO:0008233 peptidase activity; GO:0008236 serine-type peptidase activ…	PF00326	Prolyl oligopeptidase family	T	KOG2100	Dipeptidyl aminopeptidase
A0A0G2K261	Isoleucyl-tRNA synthetase OS=Rattus norvegicus OX=10116 GN=Iars2 PE=1 SV=1	Iars2	0.5609	4.61398e-05	Down	45	32	535	32	112.6	4.96352e+07	5.43653e+07	5.76563e+07	6.14552e+07	4.93565e+07	6.27718e+07	6.02948e+07	7.54293e+07	6.5543e+07	6.82115e+07	0.623	0.626	0.804	0.813	0.638	1.171	1.18	1.448	1.189	1.259	nucleus	K01870	IARS; isoleucyl-tRNA synthetase [EC:6.1.1.5]	rno00970 Aminoacyl-tRNA biosynthesis	GO:0006082 organic acid metabolic process; GO:0006139 nucleobase-containing compound metabolic process; GO:0006399 tRNA metabolic process; GO:0006412 translation; GO:0006418 tRNA aminoacylation for protein translation; GO:0006518 peptide metabolic process; GO:0006520 cellular amino acid metabolic process; GO:0006725 cellular aromatic compound metabolic process; GO:0006807 nitrogen compound metabo…	GO:0005622 intracellular; GO:0005623 cell; GO:0005737 cytoplasm; GO:0005739 mitochondrion; GO:0005759 mitochondrial matrix; GO:0005829 cytosol; GO:0031974 membrane-enclosed lumen; GO:0043226 organelle; GO:0043227 membrane-bounded organelle; GO:0043229 intracellular organelle; GO:0043231 intracellular membrane-bounded organelle; GO:0043233 organelle lumen; GO:0070013 intracellular organelle lumen;	GO:0003824 catalytic activity; GO:0004812 aminoacyl-tRNA ligase activity; GO:0004822 isoleucine-tRNA ligase activity; GO:0016874 ligase activity; GO:0016875 ligase activity, forming carbon-oxygen bonds; GO:0140098 catalytic activity, acting on RNA; GO:0140101 catalytic activity, acting on a tRNA;	PF08264	Anticodon-binding domain of tRNA	J	KOG0433	Isoleucyl-tRNA synthetase
D4AD70	60S ribosomal protein L38 OS=Rattus norvegicus OX=10116 PE=3 SV=1	--	1.6803	0.0132825	Up	50	5	147	5	8.2	2.72702e+07	3.19935e+07	1.84752e+07	1.69586e+07	1.61888e+07	1.14615e+07	8.86207e+06	7.72469e+06	5.91307e+06	1.04048e+07	1.11	1.195	0.836	0.727	0.679	0.693	0.562	0.481	0.348	0.622	nucleus	K02923	RP-L38e; large subunit ribosomal protein L38e	rno03010 Ribosome; rno05171 Coronavirus disease - COVID-19	GO:0006412 translation; GO:0006518 peptide metabolic process; GO:0006807 nitrogen compound metabolic process; GO:0008152 metabolic process; GO:0009058 biosynthetic process; GO:0009059 macromolecule biosynthetic process; GO:0009987 cellular process; GO:0010467 gene expression; GO:0016043 cellular component organization; GO:0019538 protein metabolic process; GO:0022607 cellular component assembly; …	GO:0005622 intracellular; GO:0005623 cell; GO:0005737 cytoplasm; GO:0005829 cytosol; GO:0005840 ribosome; GO:0015934 large ribosomal subunit; GO:0022625 cytosolic large ribosomal subunit; GO:0022626 cytosolic ribosome; GO:0032991 protein-containing complex; GO:0043226 organelle; GO:0043228 non-membrane-bounded organelle; GO:0043229 intracellular organelle; GO:0043232 intracellular non-membrane-bo…	GO:0003676 nucleic acid binding; GO:0003723 RNA binding; GO:0003735 structural constituent of ribosome; GO:0005198 structural molecule activity; GO:0005488 binding; GO:0097159 organic cyclic compound binding; GO:1901363 heterocyclic compound binding;			J	KOG3499	60S ribosomal protein L38
M0R589	Presenilins-associated rhomboid-like protein, mitochondrial OS=Rattus norvegicus OX=10116 GN=Parl PE=1 SV=2	Parl	0.5234	8.25782e-05	Down	11	3	39	3	42.1	1.54874e+06	1.33105e+06	1.69752e+06	1.16656e+06	1.32731e+06	1.9328e+06	1.83669e+06	1.99623e+06	1.80317e+06	1.6778e+06	0.632	0.498	0.769	0.501	0.557	1.171	1.167	1.244	1.062	1.006	mitochondria	K09650			GO:0006508 proteolysis; GO:0006807 nitrogen compound metabolic process; GO:0007275 multicellular organism development; GO:0007399 nervous system development; GO:0008152 metabolic process; GO:0009605 response to external stimulus; GO:0009894 regulation of catabolic process; GO:0009966 regulation of signal transduction; GO:0009968 negative regulation of signal transduction; GO:0009987 cellular proc…	GO:0005622 intracellular; GO:0005623 cell; GO:0005634 nucleus; GO:0005737 cytoplasm; GO:0005739 mitochondrion; GO:0005740 mitochondrial envelope; GO:0005743 mitochondrial inner membrane; GO:0016020 membrane; GO:0019866 organelle inner membrane; GO:0031090 organelle membrane; GO:0031966 mitochondrial membrane; GO:0031967 organelle envelope; GO:0031975 envelope; GO:0043226 organelle; GO:0043227 mem…	GO:0003824 catalytic activity; GO:0004175 endopeptidase activity; GO:0008233 peptidase activity; GO:0016787 hydrolase activity; GO:0070011 peptidase activity, acting on L-amino acid peptides; GO:0140096 catalytic activity, acting on a protein;			T	KOG2980	Integral membrane protease of the rhomboid family involved in different forms of regulated intramembrane proteolysis
D3ZAP9	Glycerol-3-phosphate dehydrogenase [NAD(+)] OS=Rattus norvegicus OX=10116 GN=Gpd1l PE=1 SV=1	Gpd1l	0.4575	9.6109e-06	Down	25	10	292	8	38	5.62348e+07	6.16496e+07	4.42846e+07	6.99799e+07	6.78808e+07	8.80452e+07	9.15329e+07	9.16195e+07	8.37959e+07	9.09324e+07	0.623	0.627	0.545	0.817	0.775	1.449	1.58	1.552	1.341	1.481	cytoplasm	K00006	GPD1; glycerol-3-phosphate dehydrogenase (NAD+) [EC:1.1.1.8]	rno00564 Glycerophospholipid metabolism	GO:0001508 action potential; GO:0001932 regulation of protein phosphorylation; GO:0001933 negative regulation of protein phosphorylation; GO:0002027 regulation of heart rate; GO:0002028 regulation of sodium ion transport; GO:0003008 system process; GO:0003012 muscle system process; GO:0003013 circulatory system process; GO:0003015 heart process; GO:0003254 regulation of membrane depolarization; G…	GO:0005622 intracellular; GO:0005623 cell; GO:0005737 cytoplasm; GO:0005829 cytosol; GO:0005886 plasma membrane; GO:0016020 membrane; GO:0071944 cell periphery;	GO:0003824 catalytic activity; GO:0004367 glycerol-3-phosphate dehydrogenase [NAD+] activity; GO:0005488 binding; GO:0005515 protein binding; GO:0016247 channel regulator activity; GO:0016491 oxidoreductase activity; GO:0016614 oxidoreductase activity, acting on CH-OH group of donors; GO:0016616 oxidoreductase activity, acting on the CH-OH group of donors, NAD or NADP as acceptor; GO:0017080 sodi…	PF07479	NAD-dependent glycerol-3-phosphate dehydrogenase C-terminus	C	KOG2711	Glycerol-3-phosphate dehydrogenase/dihydroxyacetone 3-phosphate reductase
A0A0G2JZA1	Roundabout guidance receptor 2 OS=Rattus norvegicus OX=10116 GN=Robo2 PE=4 SV=1	Robo2	4.1152	0.00413135	Up	4	4	12	4	165.7	1.23612e+06	745102	511203	821330	863950	48549.1	71815.7	78764.5		353935	1.977	1.093	0.908	1.384	1.423	0.115	0.179	0.193		0.832	plasma membrane	K06754	ROBO2; roundabout, axon guidance receptor 2	rno04360 Axon guidance	GO:0000902 cell morphogenesis; GO:0000904 cell morphogenesis involved in differentiation; GO:0001568 blood vessel development; GO:0001655 urogenital system development; GO:0001656 metanephros development; GO:0001657 ureteric bud development; GO:0001822 kidney development; GO:0001823 mesonephros development; GO:0001944 vasculature development; GO:0003007 heart morphogenesis; GO:0003148 outflow tra…	GO:0005623 cell; GO:0005886 plasma membrane; GO:0009986 cell surface; GO:0016020 membrane; GO:0030424 axon; GO:0030673 axolemma; GO:0031252 cell leading edge; GO:0031253 cell projection membrane; GO:0031256 leading edge membrane; GO:0032589 neuron projection membrane; GO:0042995 cell projection; GO:0043005 neuron projection; GO:0044304 main axon; GO:0071944 cell periphery; GO:0098590 plasma membr…	GO:0004888 transmembrane signaling receptor activity; GO:0005488 binding; GO:0005515 protein binding; GO:0008046 axon guidance receptor activity; GO:0038023 signaling receptor activity; GO:0042802 identical protein binding; GO:0060089 molecular transducer activity;	PF13927; PF07679; PF00041	Immunoglobulin domain; Immunoglobulin I-set domain; Fibronectin type III domain	T	KOG4222	Axon guidance receptor Dscam
A0A0G2K135	Complement factor I OS=Rattus norvegicus OX=10116 GN=Cfi PE=1 SV=1	Cfi	0.6219	0.0081653	Down	27	12	105	11	69.7	8.99734e+06	1.17967e+07	1.04344e+07	1.64636e+07	1.60511e+07	1.15548e+07	1.66308e+07	1.32841e+07	1.47998e+07	1.37495e+07	0.553	0.665	0.712	1.066	1.016	1.055	1.592	1.248	1.314	1.242	extracellular	K01333	CFI; complement factor I [EC:3.4.21.45]	rno05150 Staphylococcus aureus infection; rno04610 Complement and coagulation cascades	GO:0009987 cellular process; GO:0010033 response to organic substance; GO:0034097 response to cytokine; GO:0042221 response to chemical; GO:0050896 response to stimulus; GO:0051716 cellular response to stimulus; GO:0070741 response to interleukin-6; GO:0070887 cellular response to chemical stimulus; GO:0071310 cellular response to organic substance; GO:0071345 cellular response to cytokine stimul…	GO:0005576 extracellular region; GO:0005615 extracellular space; GO:0005622 intracellular; GO:0005623 cell; GO:0005634 nucleus; GO:0043226 organelle; GO:0043227 membrane-bounded organelle; GO:0043229 intracellular organelle; GO:0043231 intracellular membrane-bounded organelle;		PF07648; PF00530; PF00089	Kazal-type serine protease inhibitor domain; Scavenger receptor cysteine-rich domain; Trypsin	O	KOG3627	Trypsin
D3ZFY7	Pleckstrin and Sec7 domain-containing 3 OS=Rattus norvegicus OX=10116 GN=Psd3 PE=1 SV=3	Psd3	2.1745	0.000422814	Up	4	3	11	3	112	1.97715e+06	1.9379e+06	1.36868e+06	1.87044e+06	1.34489e+06	591844	401859	665115	623631	372008	1.616	1.453	1.243	1.61	1.132	0.718	0.512	0.831	0.736	0.447	nucleus	K12494	PSD; PH and SEC7 domain-containing protein	rno04144 Endocytosis	GO:0007154 cell communication; GO:0007165 signal transduction; GO:0007264 small GTPase mediated signal transduction; GO:0007265 Ras protein signal transduction; GO:0009987 cellular process; GO:0023052 signaling; GO:0032011 ARF protein signal transduction; GO:0035556 intracellular signal transduction; GO:0050789 regulation of biological process; GO:0050794 regulation of cellular process; GO:005089…	GO:0001726 ruffle; GO:0005623 cell; GO:0005886 plasma membrane; GO:0016020 membrane; GO:0031252 cell leading edge; GO:0031253 cell projection membrane; GO:0031256 leading edge membrane; GO:0032587 ruffle membrane; GO:0042995 cell projection; GO:0071944 cell periphery; GO:0098590 plasma membrane region; GO:0120025 plasma membrane bounded cell projection;	GO:0005085 guanyl-nucleotide exchange factor activity; GO:0005086 ARF guanyl-nucleotide exchange factor activity; GO:0005488 binding; GO:0005515 protein binding; GO:0019899 enzyme binding; GO:0051020 GTPase binding; GO:0098772 molecular function regulator;	PF01369	Sec7 domain	L	KOG0932	Guanine nucleotide exchange factor EFA6
A0A0G2JXD9	DOP1 leucine zipper-like protein B OS=Rattus norvegicus OX=10116 GN=Dop1b PE=1 SV=1	Dop1b	0.653	0.0123103	Down	1	3	17	3	257.6	4.59739e+06	4.91083e+06	5.06083e+06	5.6614e+06	3.96647e+06	3.27872e+06	5.70976e+06	5.43231e+06	5.50756e+06	5.38041e+06	0.715	0.7	0.874	0.927	0.635	0.757	1.383	1.291	1.237	1.229	plasma membrane				GO:0003008 system process; GO:0006810 transport; GO:0006892 post-Golgi vesicle-mediated transport; GO:0006895 Golgi to endosome transport; GO:0006996 organelle organization; GO:0007029 endoplasmic reticulum organization; GO:0007275 multicellular organism development; GO:0009987 cellular process; GO:0010256 endomembrane system organization; GO:0016043 cellular component organization; GO:0016192 ve…	GO:0000139 Golgi membrane; GO:0005622 intracellular; GO:0005623 cell; GO:0005737 cytoplasm; GO:0005768 endosome; GO:0005794 Golgi apparatus; GO:0005802 trans-Golgi network; GO:0012505 endomembrane system; GO:0016020 membrane; GO:0031090 organelle membrane; GO:0031410 cytoplasmic vesicle; GO:0031982 vesicle; GO:0031984 organelle subcompartment; GO:0043226 organelle; GO:0043227 membrane-bounded org…				K	KOG3613	Dopey and related predicted leucine zipper transcription factors
A0A0G2K6E3	Myosin IG OS=Rattus norvegicus OX=10116 GN=Myo1g PE=1 SV=1	Myo1g	5.1008	4.94592e-05	Up	12	8	50	6	116.6	2.96357e+06	4.70274e+06	1.82027e+06	2.20171e+06	1.66291e+06	238847	285705	304283	478466	446748	2.002	2.916	1.366	1.567	1.157	0.24	0.301	0.314	0.467	0.444	cytoplasm,nucleus	K10356			GO:0002250 adaptive immune response; GO:0002252 immune effector process; GO:0002253 activation of immune response; GO:0002376 immune system process; GO:0002429 immune response-activating cell surface receptor signaling pathway; GO:0002431 Fc receptor mediated stimulatory signaling pathway; GO:0002433 immune response-regulating cell surface receptor signaling pathway involved in phagocytosis; GO:0…	GO:0001891 phagocytic cup; GO:0005623 cell; GO:0005886 plasma membrane; GO:0005902 microvillus; GO:0016020 membrane; GO:0030027 lamellipodium; GO:0030175 filopodium; GO:0031252 cell leading edge; GO:0031256 leading edge membrane; GO:0042995 cell projection; GO:0071944 cell periphery; GO:0098858 actin-based cell projection; GO:0120025 plasma membrane bounded cell projection;	GO:0003774 motor activity; GO:0003824 catalytic activity; GO:0005488 binding; GO:0005543 phospholipid binding; GO:0005546 phosphatidylinositol-4,5-bisphosphate binding; GO:0005547 phosphatidylinositol-3,4,5-trisphosphate binding; GO:0008289 lipid binding; GO:0016462 pyrophosphatase activity; GO:0016787 hydrolase activity; GO:0016817 hydrolase activity, acting on acid anhydrides; GO:0016818 hydrol…	PF00063	Myosin head (motor domain)	Z	KOG0164	Myosin class I heavy chain
A0A0G2JTL5	Pyruvate carboxylase OS=Rattus norvegicus OX=10116 GN=Pc PE=1 SV=1	Pc	0.3933	1.00556e-06	Down	57	55	2028	55	139.9	3.94253e+08	4.18907e+08	4.54423e+08	5.05907e+08	4.20093e+08	7.4625e+08	7.11243e+08	7.98374e+08	7.35622e+08	8.27477e+08	0.442	0.431	0.566	0.598	0.485	1.244	1.243	1.369	1.193	1.364	nucleus	K01958	PC; pyruvate carboxylase [EC:6.4.1.1]	rno01100 Metabolic pathways; rno00620 Pyruvate metabolism; rno00020 Citrate cycle (TCA cycle); rno01200 Carbon metabolism; rno01230 Biosynthesis of amino acids	GO:0005975 carbohydrate metabolic process; GO:0005996 monosaccharide metabolic process; GO:0006006 glucose metabolic process; GO:0006082 organic acid metabolic process; GO:0006090 pyruvate metabolic process; GO:0006094 gluconeogenesis; GO:0006107 oxaloacetate metabolic process; GO:0008152 metabolic process; GO:0009058 biosynthetic process; GO:0009889 regulation of biosynthetic process; GO:0009891…	GO:0005622 intracellular; GO:0005623 cell; GO:0005737 cytoplasm; GO:0005739 mitochondrion; GO:0005759 mitochondrial matrix; GO:0031974 membrane-enclosed lumen; GO:0043226 organelle; GO:0043227 membrane-bounded organelle; GO:0043229 intracellular organelle; GO:0043231 intracellular membrane-bounded organelle; GO:0043233 organelle lumen; GO:0070013 intracellular organelle lumen;	GO:0000166 nucleotide binding; GO:0003824 catalytic activity; GO:0004736 pyruvate carboxylase activity; GO:0005488 binding; GO:0005515 protein binding; GO:0005524 ATP binding; GO:0008144 drug binding; GO:0009374 biotin binding; GO:0016874 ligase activity; GO:0016885 ligase activity, forming carbon-carbon bonds; GO:0017076 purine nucleotide binding; GO:0019842 vitamin binding; GO:0030554 adenyl nu…	PF00289; PF02786; PF02785; PF00682; PF02436; PF00364	Carbamoyl-phosphate synthase L chain, N-terminal domain; Carbamoyl-phosphate synthase L chain, ATP binding domain; Biotin carboxylase C-terminal domain; HMGL-like; Conserved carboxylase domain; Biotin-requiring enzyme	C	KOG0369	Pyruvate carboxylase
D4A777	Family with sequence similarity 114, member A1 OS=Rattus norvegicus OX=10116 GN=Fam114a1 PE=1 SV=2	Fam114a1	1.5434	5.67881e-06	Up	34	13	133	13	60.7	2.69529e+07	2.8127e+07	2.19185e+07	2.27975e+07	2.55389e+07	1.11331e+07	1.12854e+07	9.45819e+06	1.20049e+07	1.13324e+07	1.369	1.311	1.237	1.22	1.336	0.84	0.893	0.734	0.881	0.846	nucleus					GO:0005622 intracellular; GO:0005623 cell; GO:0005634 nucleus; GO:0005654 nucleoplasm; GO:0005737 cytoplasm; GO:0005794 Golgi apparatus; GO:0005829 cytosol; GO:0012505 endomembrane system; GO:0031974 membrane-enclosed lumen; GO:0031981 nuclear lumen; GO:0043226 organelle; GO:0043227 membrane-bounded organelle; GO:0043229 intracellular organelle; GO:0043231 intracellular membrane-bounded organelle…
F1LZ11	Ig-like domain-containing protein OS=Rattus norvegicus OX=10116 PE=1 SV=1	--	3.4967	0.0204672	Up	40	3	21	3	14.1	1.03468e+06	271414	1.57254e+06	1.10612e+06	1.45852e+06	176152	311487	129149	144062	324571	1.649	0.397	2.784	1.857	2.394	0.417	0.773	0.315	0.332	0.76	extracellular							PF07686	Immunoglobulin V-set domain
A0A0G2JZ88	Similar to hypothetical protein A530094D01 OS=Rattus norvegicus OX=10116 GN=RGD1306556 PE=1 SV=1	RGD1306556	2.5537	0.00185428	Up	2	2	3	2	192.3	693961	1.06083e+06	569014	486217	632227		171218	159810	281514	113887	1.258	1.765	1.146	0.929	1.181		0.484	0.443	0.737	0.303	nucleus
D3ZQ80	Protein SMG8 OS=Rattus norvegicus OX=10116 GN=Smg8 PE=1 SV=1	Smg8	1.6216	0.00788915	Up	4	2	13	2	109.6	367230	396477	207821	406570	414087	165539	164848	112170	160976	145486	1.366	1.353	0.859	1.593	1.586	0.914	0.955	0.638	0.865	0.795	cytoplasm	K18734			GO:0000184 nuclear-transcribed mRNA catabolic process, nonsense-mediated decay; GO:0000956 nuclear-transcribed mRNA catabolic process; GO:0001932 regulation of protein phosphorylation; GO:0006139 nucleobase-containing compound metabolic process; GO:0006401 RNA catabolic process; GO:0006402 mRNA catabolic process; GO:0006725 cellular aromatic compound metabolic process; GO:0006807 nitrogen compoun…	GO:0005622 intracellular; GO:0005623 cell; GO:0005737 cytoplasm; GO:0005829 cytosol;				S	KOG3692	Uncharacterized conserved protein
A0A0G2JTM1	Uncharacterized protein OS=Rattus norvegicus OX=10116 PE=1 SV=1	--	0.6213	7.17403e-05	Down	12	7	71	7	80.2	4.07125e+06	3.70524e+06	3.15336e+06	3.07623e+06	3.30656e+06	4.02647e+06	3.73884e+06	3.21336e+06	4.48109e+06	3.51348e+06	0.884	0.738	0.761	0.704	0.739	1.299	1.265	1.067	1.406	1.121	cytoplasm	K05741	DIAPH2; diaphanous 2	rno04810 Regulation of actin cytoskeleton	GO:0000003 reproduction; GO:0006996 organelle organization; GO:0007010 cytoskeleton organization; GO:0007015 actin filament organization; GO:0007276 gamete generation; GO:0007292 female gamete generation; GO:0008154 actin polymerization or depolymerization; GO:0009987 cellular process; GO:0016043 cellular component organization; GO:0019953 sexual reproduction; GO:0022414 reproductive process; GO:…	GO:0005622 intracellular; GO:0005623 cell; GO:0005634 nucleus; GO:0005730 nucleolus; GO:0005737 cytoplasm; GO:0005768 endosome; GO:0005769 early endosome; GO:0005783 endoplasmic reticulum; GO:0005829 cytosol; GO:0012505 endomembrane system; GO:0031410 cytoplasmic vesicle; GO:0031974 membrane-enclosed lumen; GO:0031981 nuclear lumen; GO:0031982 vesicle; GO:0043226 organelle; GO:0043227 membrane-bo…	GO:0003779 actin binding; GO:0005102 signaling receptor binding; GO:0005488 binding; GO:0005515 protein binding; GO:0008092 cytoskeletal protein binding;			TZ	KOG1924	RhoA GTPase effector DIA/Diaphanous
D3Z890	Diacylglycerol lipase-beta OS=Rattus norvegicus OX=10116 GN=Daglb PE=1 SV=3	Daglb	1.8097	0.0273924	Up	3	2	5	2	73.6	190995	297156	137634	92550.4	155826		58085.6	67026.9	58874.1	73848.6	1.38	1.97	1.105	0.704	1.159		0.654	0.74	0.615	0.784	plasma membrane	K13806	DAGL; sn1-specific diacylglycerol lipase [EC:3.1.1.116]	rno04723 Retrograde endocannabinoid signaling; rno04925 Aldosterone synthesis and secretion	GO:0001505 regulation of neurotransmitter levels; GO:0001676 long-chain fatty acid metabolic process; GO:0006082 organic acid metabolic process; GO:0006629 lipid metabolic process; GO:0006631 fatty acid metabolic process; GO:0006690 icosanoid metabolic process; GO:0007275 multicellular organism development; GO:0007399 nervous system development; GO:0007405 neuroblast proliferation; GO:0008152 met…	GO:0005622 intracellular; GO:0005623 cell; GO:0005634 nucleus; GO:0005886 plasma membrane; GO:0016020 membrane; GO:0043226 organelle; GO:0043227 membrane-bounded organelle; GO:0043229 intracellular organelle; GO:0043231 intracellular membrane-bounded organelle; GO:0071944 cell periphery;	GO:0003824 catalytic activity; GO:0016298 lipase activity; GO:0016787 hydrolase activity; GO:0016788 hydrolase activity, acting on ester bonds; GO:0047372 acylglycerol lipase activity; GO:0052689 carboxylic ester hydrolase activity;			IOT	KOG2088	Predicted lipase/calmodulin-binding heat-shock protein
F1M0F9	Cytochrome P450, family 2, subfamily c, polypeptide 24 OS=Rattus norvegicus OX=10116 GN=Cyp2c24 PE=1 SV=3	Cyp2c24	4.5207	0.000415687	Up	33	14	193	4	55.9	4.75349e+06	4.08243e+06	2.64797e+06	6.67095e+06	7.46525e+06	750037	347121	795722	1.11507e+06	888811	1.704	1.343	1.054	2.519	2.756	0.399	0.194	0.436	0.577	0.468	endoplasmic reticulum	K07413	CYP2C; cytochrome P450 family 2 subfamily C [EC:1.14.14.1]	rno01100 Metabolic pathways; rno00140 Steroid hormone biosynthesis; rno05204 Chemical carcinogenesis - DNA adducts; rno04750 Inflammatory mediator regulation of TRP channels; rno00590 Arachidonic acid metabolism; rno00591 Linoleic acid metabolism; rno04726 Serotonergic synapse; rno00830 Retinol metabolism	GO:0001676 long-chain fatty acid metabolic process; GO:0006082 organic acid metabolic process; GO:0006629 lipid metabolic process; GO:0006631 fatty acid metabolic process; GO:0006690 icosanoid metabolic process; GO:0006805 xenobiotic metabolic process; GO:0008152 metabolic process; GO:0009410 response to xenobiotic stimulus; GO:0009987 cellular process; GO:0019369 arachidonic acid metabolic proce…	GO:0005622 intracellular; GO:0005623 cell; GO:0005737 cytoplasm; GO:0005783 endoplasmic reticulum; GO:0005789 endoplasmic reticulum membrane; GO:0012505 endomembrane system; GO:0016020 membrane; GO:0031090 organelle membrane; GO:0031984 organelle subcompartment; GO:0042175 nuclear outer membrane-endoplasmic reticulum membrane network; GO:0043226 organelle; GO:0043227 membrane-bounded organelle; G…	GO:0003824 catalytic activity; GO:0004497 monooxygenase activity; GO:0005488 binding; GO:0008144 drug binding; GO:0008391 arachidonic acid monooxygenase activity; GO:0008392 arachidonic acid epoxygenase activity; GO:0008395 steroid hydroxylase activity; GO:0016491 oxidoreductase activity; GO:0016705 oxidoreductase activity, acting on paired donors, with incorporation or reduction of molecular oxy…	PF00067	Cytochrome P450	Q	KOG0156	Cytochrome P450 CYP2 subfamily
M0RA08	Perilipin OS=Rattus norvegicus OX=10116 GN=Plin3 PE=1 SV=1	Plin3	1.6894	0.00678584	Up	49	15	197	15	47.3	3.38626e+07	3.40363e+07	1.72578e+07	2.64089e+07	3.99602e+07	1.4141e+07	9.73417e+06	1.20128e+07	1.18288e+07	1.29717e+07	1.552	1.431	0.879	1.275	1.886	0.963	0.695	0.842	0.783	0.874	nucleus	K20287			GO:0006810 transport; GO:0016192 vesicle-mediated transport; GO:0051179 localization; GO:0051234 establishment of localization;	GO:0005622 intracellular; GO:0005623 cell; GO:0005737 cytoplasm; GO:0005768 endosome; GO:0005794 Golgi apparatus; GO:0005811 lipid droplet; GO:0005829 cytosol; GO:0012505 endomembrane system; GO:0030133 transport vesicle; GO:0031410 cytoplasmic vesicle; GO:0031982 vesicle; GO:0043226 organelle; GO:0043227 membrane-bounded organelle; GO:0043228 non-membrane-bounded organelle; GO:0043229 intracellu…
A0A140UHX9	CCZ1 homolog B, vacuolar protein-trafficking and biogenesis-associated OS=Rattus norvegicus OX=10116 GN=Ccz1b PE=1 SV=1	Ccz1b	0.6056	0.000490266	Down	8	4	29	4	55.6	3.55504e+06	6.1159e+06	3.90473e+06	4.52545e+06	3.48305e+06	5.11902e+06	4.99657e+06	4.63794e+06	4.82746e+06	4.51871e+06	0.513	0.809	0.625	0.687	0.517	1.096	1.122	1.022	1.006	0.957	cytoplasm				GO:0006810 transport; GO:0016192 vesicle-mediated transport; GO:0051179 localization; GO:0051234 establishment of localization; GO:0065007 biological regulation; GO:0065009 regulation of molecular function;	GO:0005622 intracellular; GO:0005623 cell; GO:0005737 cytoplasm; GO:0005768 endosome; GO:0005770 late endosome; GO:0005829 cytosol; GO:0012505 endomembrane system; GO:0016234 inclusion body; GO:0016235 aggresome; GO:0031410 cytoplasmic vesicle; GO:0031982 vesicle; GO:0032991 protein-containing complex; GO:0035658 Mon1-Ccz1 complex; GO:0043226 organelle; GO:0043227 membrane-bounded organelle; GO:0…	GO:0005085 guanyl-nucleotide exchange factor activity; GO:0005488 binding; GO:0005515 protein binding; GO:0019899 enzyme binding; GO:0051020 GTPase binding; GO:0098772 molecular function regulator;			V	KOG2622	Putative myrosinase precursor
D4A1H8	PWP1 homolog, endonuclein OS=Rattus norvegicus OX=10116 GN=Pwp1 PE=1 SV=1	Pwp1	1.9785	0.00332789	Up	21	6	25	6	55.8	2.221e+06	2.31828e+06	1.38086e+06	2.02379e+06	1.69859e+06	676306	642577	572176	383598	1.02115e+06	1.671	1.601	1.154	1.604	1.316	0.756	0.753	0.658	0.417	1.129	mitochondria,nucleus	K14791			GO:0001932 regulation of protein phosphorylation; GO:0001933 negative regulation of protein phosphorylation; GO:0006139 nucleobase-containing compound metabolic process; GO:0006325 chromatin organization; GO:0006351 transcription, DNA-templated; GO:0006355 regulation of transcription, DNA-templated; GO:0006356 regulation of transcription by RNA polymerase I; GO:0006464 cellular protein modificati…	GO:0005622 intracellular; GO:0005623 cell; GO:0005634 nucleus; GO:0005730 nucleolus; GO:0005737 cytoplasm; GO:0005794 Golgi apparatus; GO:0012505 endomembrane system; GO:0031974 membrane-enclosed lumen; GO:0031981 nuclear lumen; GO:0043226 organelle; GO:0043227 membrane-bounded organelle; GO:0043228 non-membrane-bounded organelle; GO:0043229 intracellular organelle; GO:0043231 intracellular membr…	GO:0005488 binding; GO:0005515 protein binding; GO:0035064 methylated histone binding; GO:0042393 histone binding; GO:0140030 modification-dependent protein binding; GO:0140034 methylation-dependent protein binding; GO:1990889 H4K20me3 modified histone binding;			S	KOG0270	WD40 repeat-containing protein
F7FEU1	V-set and immunoglobulin domain-containing 4 OS=Rattus norvegicus OX=10116 GN=Vsig4 PE=1 SV=1	Vsig4	0.2236	0.00419712	Down	14	3	27	3	32.5	62015.8	96525.4	159435	1.16223e+06	266079	1.01672e+06	1.25726e+06	1.11829e+06	1.22081e+06	831678	0.052	0.074	0.147	1.019	0.228	1.257	1.631	1.423	1.469	1.018	plasma membrane	K19822	VSIG4; V-set and immunoglobulin domain-containing protein 4	rno04610 Complement and coagulation cascades				PF07686	Immunoglobulin V-set domain
M0R7Z7	Collagen alpha-3(IV) chain-like OS=Rattus norvegicus OX=10116 GN=LOC100911572 PE=4 SV=1	LOC100911572	2.302	0.000147393	Up	6	2	7	2	47.7	4.16726e+06	5.84746e+06	3.63677e+06	3.57893e+06	4.91955e+06	1.20271e+06	1.24863e+06		1.46077e+06		1.384	1.782	1.342	1.252	1.683	0.593	0.646		0.701		nucleus				GO:0001655 urogenital system development; GO:0001822 kidney development; GO:0003008 system process; GO:0003013 circulatory system process; GO:0006915 apoptotic process; GO:0006919 activation of cysteine-type endopeptidase activity involved in apoptotic process; GO:0007154 cell communication; GO:0007165 signal transduction; GO:0007166 cell surface receptor signaling pathway; GO:0007167 enzyme link…	GO:0005576 extracellular region; GO:0005581 collagen trimer; GO:0005587 collagen type IV trimer; GO:0005604 basement membrane; GO:0005622 intracellular; GO:0005623 cell; GO:0005737 cytoplasm; GO:0005783 endoplasmic reticulum; GO:0005788 endoplasmic reticulum lumen; GO:0012505 endomembrane system; GO:0031012 extracellular matrix; GO:0031974 membrane-enclosed lumen; GO:0032991 protein-containing co…	GO:0004857 enzyme inhibitor activity; GO:0004866 endopeptidase inhibitor activity; GO:0005102 signaling receptor binding; GO:0005178 integrin binding; GO:0005198 structural molecule activity; GO:0005488 binding; GO:0005515 protein binding; GO:0008191 metalloendopeptidase inhibitor activity; GO:0030234 enzyme regulator activity; GO:0030414 peptidase inhibitor activity; GO:0044877 protein-containin…	PF01413	C-terminal tandem repeated domain in type 4 procollagen	W	KOG3544	Collagens (type IV and type XIII), and related proteins
F1LSK6	Cytochrome P450 20A1 OS=Rattus norvegicus OX=10116 GN=Cyp20a1 PE=1 SV=1	Cyp20a1	0.5767	0.00561627	Down	25	7	40	7	51.9	1.28602e+07	1.11083e+07	1.18217e+07	6.88805e+06	8.61878e+06	1.29421e+07	1.15914e+07	1.06154e+07	1.2599e+07	1.29325e+07	0.878	0.696	0.897	0.495	0.606	1.312	1.233	1.108	1.243	1.298	endoplasmic reticulum	K07435						PF00067	Cytochrome P450	IQ	KOG0157	Cytochrome P450 CYP4/CYP19/CYP26 subfamilies
A0A0G2K1A2	Myeloperoxidase OS=Rattus norvegicus OX=10116 GN=Mpo PE=1 SV=1	Mpo	1.5232	0.0492419	Up	15	11	76	11	80.8	4.80034e+06	1.06674e+07	3.91699e+06	4.70001e+06	5.46738e+06	2.76535e+06	3.01615e+06	2.81481e+06	2.32905e+06	1.98048e+06	1.044	2.129	0.947	1.077	1.225	0.893	1.022	0.936	0.732	0.633	endoplasmic reticulum				GO:0000302 response to reactive oxygen species; GO:0000303 response to superoxide; GO:0000305 response to oxygen radical; GO:0001775 cell activation; GO:0001878 response to yeast; GO:0002148 hypochlorous acid metabolic process; GO:0002149 hypochlorous acid biosynthetic process; GO:0002252 immune effector process; GO:0002263 cell activation involved in immune response; GO:0002274 myeloid leukocyte…	GO:0000323 lytic vacuole; GO:0005576 extracellular region; GO:0005615 extracellular space; GO:0005622 intracellular; GO:0005623 cell; GO:0005634 nucleus; GO:0005737 cytoplasm; GO:0005764 lysosome; GO:0005766 primary lysosome; GO:0005773 vacuole; GO:0005775 vacuolar lumen; GO:0012505 endomembrane system; GO:0030141 secretory granule; GO:0031410 cytoplasmic vesicle; GO:0031974 membrane-enclosed lum…	GO:0003682 chromatin binding; GO:0003824 catalytic activity; GO:0004601 peroxidase activity; GO:0005488 binding; GO:0005539 glycosaminoglycan binding; GO:0008201 heparin binding; GO:0016209 antioxidant activity; GO:0016491 oxidoreductase activity; GO:0016684 oxidoreductase activity, acting on peroxide as acceptor; GO:0043167 ion binding; GO:0043168 anion binding; GO:0097367 carbohydrate derivativ…	PF03098	Animal haem peroxidase	S	KOG2408	Peroxidase/oxygenase
M0RC57	Small ArfGAP 1 OS=Rattus norvegicus OX=10116 GN=Smap1 PE=1 SV=1	Smap1	2.2507	0.0380807	Up	13	4	26	4	47.6	2.17617e+06	2.23182e+06	2.08675e+06	1.22396e+06	1.32672e+06	107067	345225	761941	734236	792215	1.825	1.717	1.944	1.081	1.146	0.133	0.451	0.977	0.89	0.976	cytoplasm	K12486	SMAP; stromal membrane-associated protein	rno04144 Endocytosis	GO:0002682 regulation of immune system process; GO:0002684 positive regulation of immune system process; GO:0030100 regulation of endocytosis; GO:0032879 regulation of localization; GO:0043085 positive regulation of catalytic activity; GO:0043087 regulation of GTPase activity; GO:0043547 positive regulation of GTPase activity; GO:0044093 positive regulation of molecular function; GO:0045595 regul…	GO:0005622 intracellular; GO:0005623 cell; GO:0005737 cytoplasm;	GO:0005096 GTPase activator activity; GO:0005488 binding; GO:0005515 protein binding; GO:0008047 enzyme activator activity; GO:0030234 enzyme regulator activity; GO:0030276 clathrin binding; GO:0030695 GTPase regulator activity; GO:0060589 nucleoside-triphosphatase regulator activity; GO:0098772 molecular function regulator;	PF01412	Putative GTPase activating protein for Arf	T	KOG0703	Predicted GTPase-activating protein
F1M9G8	Histidine triad nucleotide-binding protein 3 OS=Rattus norvegicus OX=10116 GN=Hint3 PE=1 SV=1	Hint3	0.5983	0.000312077	Down	39	5	86	5	19.7	3.4297e+06	4.05514e+06	3.7888e+06	3.37326e+06	2.60314e+06	3.93711e+06	4.40532e+06	3.87401e+06	3.75879e+06	3.64219e+06	0.674	0.732	0.828	0.699	0.527	1.15	1.349	1.164	1.068	1.052	extracellular									FG	KOG4359	Protein kinase C inhibitor-like protein
A0A0G2K695	Myoferlin OS=Rattus norvegicus OX=10116 GN=Myof PE=1 SV=1	Myof	2.0691	8.27396e-05	Up	25	41	246	40	234.5	5.92663e+07	5.97427e+07	4.09073e+07	5.14116e+07	7.02632e+07	2.17461e+07	1.56899e+07	1.51922e+07	2.14542e+07	1.85522e+07	1.551	1.434	1.189	1.417	1.893	0.845	0.64	0.608	0.811	0.713	peroxisome	K22125			GO:0001778 plasma membrane repair; GO:0003008 system process; GO:0003012 muscle system process; GO:0003013 circulatory system process; GO:0006936 muscle contraction; GO:0006950 response to stress; GO:0007009 plasma membrane organization; GO:0008015 blood circulation; GO:0009266 response to temperature stimulus; GO:0009408 response to heat; GO:0009611 response to wounding; GO:0009628 response to a…	GO:0005622 intracellular; GO:0005623 cell; GO:0005634 nucleus; GO:0005635 nuclear envelope; GO:0005737 cytoplasm; GO:0005886 plasma membrane; GO:0005901 caveola; GO:0012505 endomembrane system; GO:0012506 vesicle membrane; GO:0016020 membrane; GO:0030659 cytoplasmic vesicle membrane; GO:0031090 organelle membrane; GO:0031410 cytoplasmic vesicle; GO:0031965 nuclear membrane; GO:0031967 organelle e…	GO:0005488 binding; GO:0005543 phospholipid binding; GO:0008289 lipid binding; GO:0043167 ion binding; GO:0043168 anion binding;	PF00168; PF08151; PF08165; PF08150	C2 domain; FerI (NUC094) domain; FerA (NUC095) domain; FerB (NUC096) domain	M	KOG1326	Membrane-associated protein FER-1 and related ferlins, contain multiple C2 domains
A0A0G2JSS9	Atlastin-3 OS=Rattus norvegicus OX=10116 GN=Atl3 PE=1 SV=1	Atl3	0.5621	9.86195e-05	Down	50	21	477	20	60.2	6.71285e+07	7.83734e+07	5.98367e+07	7.7892e+07	7.51344e+07	8.8076e+07	8.36361e+07	8.30465e+07	8.88746e+07	9.02436e+07	0.628	0.673	0.622	0.768	0.724	1.224	1.22	1.188	1.202	1.241	plasma membrane	K17339			GO:0006996 organelle organization; GO:0007029 endoplasmic reticulum organization; GO:0007030 Golgi organization; GO:0009987 cellular process; GO:0010256 endomembrane system organization; GO:0010638 positive regulation of organelle organization; GO:0016043 cellular component organization; GO:0022607 cellular component assembly; GO:0033043 regulation of organelle organization; GO:0043933 protein-co…	GO:0005622 intracellular; GO:0005623 cell; GO:0005737 cytoplasm; GO:0005783 endoplasmic reticulum; GO:0005789 endoplasmic reticulum membrane; GO:0012505 endomembrane system; GO:0016020 membrane; GO:0016021 integral component of membrane; GO:0031224 intrinsic component of membrane; GO:0031984 organelle subcompartment; GO:0042175 nuclear outer membrane-endoplasmic reticulum membrane network; GO:004…	GO:0003824 catalytic activity; GO:0003924 GTPase activity; GO:0005488 binding; GO:0005515 protein binding; GO:0016462 pyrophosphatase activity; GO:0016787 hydrolase activity; GO:0016817 hydrolase activity, acting on acid anhydrides; GO:0016818 hydrolase activity, acting on acid anhydrides, in phosphorus-containing anhydrides; GO:0017111 nucleoside-triphosphatase activity; GO:0042802 identical pro…	PF02263; PF02841	Guanylate-binding protein, N-terminal domain; Guanylate-binding protein, C-terminal domain	S	KOG2037	Guanylate-binding protein
M0RBP7	Ig-like domain-containing protein OS=Rattus norvegicus OX=10116 PE=4 SV=1	--	2.0191	0.014234	Up	31	3	58	2	12.8	1.3358e+07	8.41734e+06	1.95804e+07	1.94242e+07	1.08989e+07	4.34543e+06	4.09339e+06	5.26743e+06	4.68694e+06	6.29087e+06	1.325	0.766	2.158	2.03	1.113	0.64	0.633	0.799	0.672	0.917	extracellular							PF07686	Immunoglobulin V-set domain
A0A0G2K4I9	Coagulation factor XI OS=Rattus norvegicus OX=10116 GN=F11 PE=1 SV=1	F11	0.6026	0.000761848	Down	20	10	98	10	69.6	3.59399e+06	3.76933e+06	2.71672e+06	4.74209e+06	3.66617e+06	3.58419e+06	4.65544e+06	4.12164e+06	4.52872e+06	3.98192e+06	0.709	0.682	0.595	0.985	0.744	1.049	1.43	1.242	1.29	1.154	extracellular				GO:0006508 proteolysis; GO:0006807 nitrogen compound metabolic process; GO:0006950 response to stress; GO:0007596 blood coagulation; GO:0007597 blood coagulation, intrinsic pathway; GO:0007599 hemostasis; GO:0008152 metabolic process; GO:0009611 response to wounding; GO:0010467 gene expression; GO:0016485 protein processing; GO:0019538 protein metabolic process; GO:0030193 regulation of blood coa…	GO:0005576 extracellular region; GO:0005615 extracellular space; GO:0005623 cell; GO:0005886 plasma membrane; GO:0016020 membrane; GO:0071944 cell periphery;	GO:0003824 catalytic activity; GO:0004175 endopeptidase activity; GO:0004177 aminopeptidase activity; GO:0004252 serine-type endopeptidase activity; GO:0005488 binding; GO:0005515 protein binding; GO:0008233 peptidase activity; GO:0008236 serine-type peptidase activity; GO:0008238 exopeptidase activity; GO:0016787 hydrolase activity; GO:0017171 serine hydrolase activity; GO:0042802 identical prot…	PF00024; PF00089	PAN domain; Trypsin	O	KOG3627	Trypsin
F7ESD4	RING-type E3 ubiquitin transferase OS=Rattus norvegicus OX=10116 GN=Rnf126 PE=1 SV=1	Rnf126	1.8383	0.00153733	Up	19	3	19	3	34.1	1.85477e+06	2.46123e+06	2.14524e+06	1.60187e+06	1.23019e+06	757891	535789	724784	739266	683867	1.285	1.565	1.651	1.169	0.878	0.78	0.578	0.768	0.74	0.696	nucleus	K11982			GO:0000209 protein polyubiquitination; GO:0006464 cellular protein modification process; GO:0006508 proteolysis; GO:0006511 ubiquitin-dependent protein catabolic process; GO:0006513 protein monoubiquitination; GO:0006515 protein quality control for misfolded or incompletely synthesized proteins; GO:0006807 nitrogen compound metabolic process; GO:0006810 transport; GO:0006950 response to stress; G…	GO:0005622 intracellular; GO:0005623 cell; GO:0005634 nucleus; GO:0005654 nucleoplasm; GO:0005737 cytoplasm; GO:0005829 cytosol; GO:0031974 membrane-enclosed lumen; GO:0031981 nuclear lumen; GO:0043226 organelle; GO:0043227 membrane-bounded organelle; GO:0043229 intracellular organelle; GO:0043231 intracellular membrane-bounded organelle; GO:0043233 organelle lumen; GO:0070013 intracellular organ…	GO:0003824 catalytic activity; GO:0004842 ubiquitin-protein transferase activity; GO:0005102 signaling receptor binding; GO:0005154 epidermal growth factor receptor binding; GO:0005488 binding; GO:0005515 protein binding; GO:0016740 transferase activity; GO:0019787 ubiquitin-like protein transferase activity; GO:0061630 ubiquitin protein ligase activity; GO:0061659 ubiquitin-like protein ligase a…	PF14369; PF13639	zinc-finger; Ring finger domain	O	KOG0800	FOG: Predicted E3 ubiquitin ligase
F1M6V8	Striatin 4 OS=Rattus norvegicus OX=10116 GN=Strn4 PE=1 SV=1	Strn4	3.4099	0.00699221	Up	8	4	40	2	81.4	1.11925e+06	1.19827e+06	1.02735e+06	688586		142907		253297			1.452	1.426	1.48	0.941		0.275		0.502			nucleus	K17608				GO:0005623 cell; GO:0030425 dendrite; GO:0032991 protein-containing complex; GO:0036477 somatodendritic compartment; GO:0042995 cell projection; GO:0043005 neuron projection; GO:0043197 dendritic spine; GO:0044309 neuron spine; GO:0045202 synapse; GO:0097447 dendritic tree; GO:0098794 postsynapse; GO:0120025 plasma membrane bounded cell projection;	GO:0005488 binding; GO:0005515 protein binding; GO:0005516 calmodulin binding; GO:0019899 enzyme binding; GO:0019902 phosphatase binding; GO:0019903 protein phosphatase binding; GO:0019904 protein domain specific binding; GO:0044877 protein-containing complex binding; GO:0051721 protein phosphatase 2A binding; GO:0070016 armadillo repeat domain binding;			D	KOG0642	Cell-cycle nuclear protein, contains WD-40 repeats
D4AE49	Mtr4 exosome RNA helicase OS=Rattus norvegicus OX=10116 GN=Mtrex PE=1 SV=3	Mtrex	0.4399	9.06294e-07	Down	13	10	63	10	120.6	3.28454e+07	3.07073e+07	2.78261e+07	3.40666e+07	3.0264e+07	4.33752e+07	4.58168e+07	4.75257e+07	4.7064e+07	5.78245e+07	0.667	0.572	0.627	0.728	0.632	1.307	1.449	1.474	1.38	1.724	cytoplasm	K12598	MTR4; ATP-dependent RNA helicase DOB1 [EC:3.6.4.13]	rno03018 RNA degradation	GO:0000460 maturation of 5.8S rRNA; GO:0006139 nucleobase-containing compound metabolic process; GO:0006364 rRNA processing; GO:0006396 RNA processing; GO:0006401 RNA catabolic process; GO:0006725 cellular aromatic compound metabolic process; GO:0006807 nitrogen compound metabolic process; GO:0008152 metabolic process; GO:0009056 catabolic process; GO:0009057 macromolecule catabolic process; GO:0…	GO:0005622 intracellular; GO:0005623 cell; GO:0005634 nucleus; GO:0005681 spliceosomal complex; GO:0032991 protein-containing complex; GO:0043226 organelle; GO:0043227 membrane-bounded organelle; GO:0043229 intracellular organelle; GO:0043231 intracellular membrane-bounded organelle; GO:0071013 catalytic step 2 spliceosome; GO:1902494 catalytic complex; GO:1990904 ribonucleoprotein complex;	GO:0003724 RNA helicase activity; GO:0003824 catalytic activity; GO:0004386 helicase activity; GO:0008186 RNA-dependent ATPase activity; GO:0016462 pyrophosphatase activity; GO:0016787 hydrolase activity; GO:0016817 hydrolase activity, acting on acid anhydrides; GO:0016818 hydrolase activity, acting on acid anhydrides, in phosphorus-containing anhydrides; GO:0016887 ATPase activity; GO:0017111 nu…	PF00270; PF13234; PF08148	DEAD/DEAH box helicase; rRNA-processing arch domain; DSHCT (NUC185) domain	A	KOG0948	Nuclear exosomal RNA helicase MTR4, DEAD-box superfamily
D3ZCQ2	GDP-Man:Man(3)GlcNAc(2)-PP-Dol alpha-1,2-mannosyltransferase OS=Rattus norvegicus OX=10116 GN=Alg11 PE=1 SV=2	Alg11	0.5718	0.0297182	Down	4	2	17	2	48.3	469546	1.28533e+06	936874	658885	455061	940122	904641	781527	1.0077e+06	873263	0.473	1.188	1.048	0.699	0.472	1.406	1.419	1.203	1.466	1.292	cytoplasm	K03844	ALG11; alpha-1,2-mannosyltransferase [EC:2.4.1.131]	rno01100 Metabolic pathways; rno00513 Various types of N-glycan biosynthesis; rno00510 N-Glycan biosynthesis	GO:0006464 cellular protein modification process; GO:0006486 protein glycosylation; GO:0006490 oligosaccharide-lipid intermediate biosynthetic process; GO:0006629 lipid metabolic process; GO:0006807 nitrogen compound metabolic process; GO:0008152 metabolic process; GO:0009058 biosynthetic process; GO:0009059 macromolecule biosynthetic process; GO:0009100 glycoprotein metabolic process; GO:0009101…	GO:0005622 intracellular; GO:0005623 cell; GO:0005737 cytoplasm; GO:0005783 endoplasmic reticulum; GO:0005789 endoplasmic reticulum membrane; GO:0012505 endomembrane system; GO:0016020 membrane; GO:0031984 organelle subcompartment; GO:0042175 nuclear outer membrane-endoplasmic reticulum membrane network; GO:0043226 organelle; GO:0043227 membrane-bounded organelle; GO:0043229 intracellular organel…	GO:0000026 alpha-1,2-mannosyltransferase activity; GO:0000030 mannosyltransferase activity; GO:0003824 catalytic activity; GO:0004376 glycolipid mannosyltransferase activity; GO:0004377 GDP-Man:Man3GlcNAc2-PP-Dol alpha-1,2-mannosyltransferase activity; GO:0016740 transferase activity; GO:0016757 transferase activity, transferring glycosyl groups; GO:0016758 transferase activity, transferring hexo…			M	KOG1387	Glycosyltransferase
A0A0H2UI10	Protein O-GlcNAcase OS=Rattus norvegicus OX=10116 GN=Oga PE=1 SV=1	Oga	0.2816	5.73817e-06	Down	5	3	15	3	106.1	1.40045e+06	2.14207e+06	1.36174e+06	1.36018e+06	1.60164e+06	3.12724e+06	5.10528e+06	3.88404e+06	3.52921e+06	3.13656e+06	0.303	0.425	0.327	0.31	0.357	1.005	1.722	1.285	1.104	0.998	nucleus	K15719	NCOAT; protein O-GlcNAcase / histone acetyltransferase [EC:3.2.1.169 2.3.1.48]	rno04931 Insulin resistance	GO:0002791 regulation of peptide secretion; GO:0002793 positive regulation of peptide secretion; GO:0003254 regulation of membrane depolarization; GO:0006040 amino sugar metabolic process; GO:0006044 N-acetylglucosamine metabolic process; GO:0006139 nucleobase-containing compound metabolic process; GO:0006163 purine nucleotide metabolic process; GO:0006325 chromatin organization; GO:0006464 cellu…	GO:0005622 intracellular; GO:0005623 cell; GO:0005737 cytoplasm; GO:0005739 mitochondrion; GO:0005829 cytosol; GO:0043226 organelle; GO:0043227 membrane-bounded organelle; GO:0043229 intracellular organelle; GO:0043231 intracellular membrane-bounded organelle;	GO:0003824 catalytic activity; GO:0004402 histone acetyltransferase activity; GO:0004415 hyalurononglucosaminidase activity; GO:0004553 hydrolase activity, hydrolyzing O-glycosyl compounds; GO:0004563 beta-N-acetylhexosaminidase activity; GO:0008080 N-acetyltransferase activity; GO:0015929 hexosaminidase activity; GO:0016231 beta-N-acetylglucosaminidase activity; GO:0016407 acetyltransferase acti…			O	KOG3698	Hyaluronoglucosaminidase
F7FMS0	Macrophage-stimulating 1 OS=Rattus norvegicus OX=10116 GN=Mst1 PE=4 SV=1	Mst1	0.5963	6.91149e-05	Down	9	5	33	5	83.1	1.09387e+07	1.08989e+07	8.47656e+06	1.16195e+07	8.70207e+06	1.16532e+07	1.20778e+07	9.99783e+06	1.11973e+07	1.28501e+07	0.716	0.655	0.616	0.801	0.587	1.133	1.232	1	1.059	1.236	extracellular	K23441	MST1; hepatocyte growth factor-like protein	rno04020 Calcium signaling pathway	GO:0000003 reproduction; GO:0001932 regulation of protein phosphorylation; GO:0002009 morphogenesis of an epithelium; GO:0002682 regulation of immune system process; GO:0002685 regulation of leukocyte migration; GO:0002688 regulation of leukocyte chemotaxis; GO:0006109 regulation of carbohydrate metabolic process; GO:0006111 regulation of gluconeogenesis; GO:0007154 cell communication; GO:0007165…	GO:0005576 extracellular region; GO:0005615 extracellular space; GO:0005622 intracellular; GO:0005623 cell; GO:0005737 cytoplasm; GO:0005773 vacuole; GO:0043226 organelle; GO:0043227 membrane-bounded organelle; GO:0043229 intracellular organelle; GO:0043231 intracellular membrane-bounded organelle;	GO:0005102 signaling receptor binding; GO:0005488 binding; GO:0005515 protein binding; GO:0019899 enzyme binding; GO:0019900 kinase binding; GO:0019901 protein kinase binding; GO:0030971 receptor tyrosine kinase binding; GO:1990782 protein tyrosine kinase binding;	PF00024; PF00051; PF00089	PAN domain; Kringle domain; Trypsin
F1LMA7	C-type mannose receptor 2 OS=Rattus norvegicus OX=10116 GN=Mrc2 PE=1 SV=2	Mrc2	12.101	0.000150575	Up	10	9	54	9	170.5	5.59369e+06	3.34382e+06	1.96117e+06	2.91248e+06	6.14206e+06	264253	54479.7	181030	423430	209190	2.251	1.235	0.877	1.235	2.546	0.158	0.034	0.111	0.246	0.124	nucleus	K06560	MRC; mannose receptor, C type	rno04145 Phagosome; rno05152 Tuberculosis	GO:0007154 cell communication; GO:0007165 signal transduction; GO:0008152 metabolic process; GO:0009056 catabolic process; GO:0009987 cellular process; GO:0023052 signaling; GO:0030574 collagen catabolic process; GO:0032963 collagen metabolic process; GO:0050789 regulation of biological process; GO:0050794 regulation of cellular process; GO:0050896 response to stimulus; GO:0051716 cellular respon…	GO:0005623 cell; GO:0005886 plasma membrane; GO:0005887 integral component of plasma membrane; GO:0009986 cell surface; GO:0016020 membrane; GO:0016021 integral component of membrane; GO:0031224 intrinsic component of membrane; GO:0031226 intrinsic component of plasma membrane; GO:0071944 cell periphery;	GO:0004888 transmembrane signaling receptor activity; GO:0005488 binding; GO:0005518 collagen binding; GO:0030246 carbohydrate binding; GO:0038023 signaling receptor activity; GO:0044877 protein-containing complex binding; GO:0060089 molecular transducer activity;	PF00040; PF00059	Fibronectin type II domain; Lectin C-type domain	T	KOG4297	C-type lectin
F1LM22	UDP-glucuronosyltransferase OS=Rattus norvegicus OX=10116 GN=Ugt2b PE=1 SV=2	Ugt2b	0.3915	0.0430963	Down	45	23	837	3	61	5.30161e+08	1.60402e+08	1.66997e+08	9.77369e+08	1.3916e+08	8.75036e+08	8.67506e+08	2.05265e+08	8.04756e+08	7.30561e+08	0.731	0.203	0.256	1.42	0.198	1.792	1.864	0.433	1.603	1.48	peroxisome	K00699	UGT; glucuronosyltransferase [EC:2.4.1.17]	rno01240 Biosynthesis of cofactors; rno01100 Metabolic pathways; rno00140 Steroid hormone biosynthesis; rno05204 Chemical carcinogenesis - DNA adducts; rno00980 Metabolism of xenobiotics by cytochrome P450; rno00860 Porphyrin and chlorophyll metabolism; rno00982 Drug metabolism - cytochrome P450; rno00983 Drug metabolism - other enzymes; rno04976 Bile secretion; rno00053 Ascorbate and aldarate me…	GO:0006725 cellular aromatic compound metabolic process; GO:0008152 metabolic process; GO:0009056 catabolic process; GO:0009987 cellular process; GO:0019439 aromatic compound catabolic process; GO:0042221 response to chemical; GO:0042493 response to drug; GO:0044237 cellular metabolic process; GO:0044248 cellular catabolic process; GO:0050896 response to stimulus;	GO:0005622 intracellular; GO:0005623 cell; GO:0005634 nucleus; GO:0005635 nuclear envelope; GO:0005640 nuclear outer membrane; GO:0005737 cytoplasm; GO:0005783 endoplasmic reticulum; GO:0012505 endomembrane system; GO:0016020 membrane; GO:0019867 outer membrane; GO:0031090 organelle membrane; GO:0031965 nuclear membrane; GO:0031967 organelle envelope; GO:0031968 organelle outer membrane; GO:00319…	GO:0003824 catalytic activity; GO:0008194 UDP-glycosyltransferase activity; GO:0015020 glucuronosyltransferase activity; GO:0016740 transferase activity; GO:0016757 transferase activity, transferring glycosyl groups; GO:0016758 transferase activity, transferring hexosyl groups;			G	KOG1192	UDP-glucuronosyl and UDP-glucosyl transferase
M0R402	Thioredoxin-related transmembrane protein 3 OS=Rattus norvegicus OX=10116 GN=Tmx3 PE=1 SV=2	Tmx3	1.8887	0.000205012	Up	24	8	84	8	52.1	5.30896e+06	7.21713e+06	3.94753e+06	4.19586e+06	5.54157e+06	1.71338e+06	2.04195e+06	1.83345e+06	2.17035e+06	1.59077e+06	1.387	1.73	1.146	1.155	1.491	0.665	0.831	0.732	0.819	0.611	plasma membrane	K09585			GO:0002576 platelet degranulation; GO:0006457 protein folding; GO:0006464 cellular protein modification process; GO:0006807 nitrogen compound metabolic process; GO:0006810 transport; GO:0006887 exocytosis; GO:0006950 response to stress; GO:0008152 metabolic process; GO:0009987 cellular process; GO:0016192 vesicle-mediated transport; GO:0018158 protein oxidation; GO:0018171 peptidyl-cysteine oxida…	GO:0005622 intracellular; GO:0005623 cell; GO:0005737 cytoplasm; GO:0005783 endoplasmic reticulum; GO:0005789 endoplasmic reticulum membrane; GO:0005886 plasma membrane; GO:0009986 cell surface; GO:0012505 endomembrane system; GO:0012506 vesicle membrane; GO:0016020 membrane; GO:0030141 secretory granule; GO:0030659 cytoplasmic vesicle membrane; GO:0030667 secretory granule membrane; GO:0031090 o…	GO:0003756 protein disulfide isomerase activity; GO:0003824 catalytic activity; GO:0016491 oxidoreductase activity; GO:0016667 oxidoreductase activity, acting on a sulfur group of donors; GO:0016670 oxidoreductase activity, acting on a sulfur group of donors, oxygen as acceptor; GO:0016853 isomerase activity; GO:0016860 intramolecular oxidoreductase activity; GO:0016864 intramolecular oxidoreduct…	PF00085; PF13848	Thioredoxin; Thioredoxin-like domain	CO	KOG4277	Uncharacterized conserved protein, contains thioredoxin domain
D3ZMY7	5'-nucleotidase, cytosolic II OS=Rattus norvegicus OX=10116 GN=Nt5c2 PE=1 SV=3	Nt5c2	4.1091	3.87322e-06	Up	39	15	163	15	67.7	2.26755e+07	2.54e+07	1.97803e+07	1.40084e+07	1.90534e+07	4.31265e+06	2.41857e+06	2.70818e+06	3.48194e+06	3.77993e+06	2.01	2.067	1.948	1.308	1.74	0.568	0.334	0.367	0.446	0.493	nucleus	K01081	E3.1.3.5; 5'-nucleotidase [EC:3.1.3.5]	rno01100 Metabolic pathways; rno00760 Nicotinate and nicotinamide metabolism; rno00230 Purine metabolism; rno00240 Pyrimidine metabolism	GO:0006139 nucleobase-containing compound metabolic process; GO:0006163 purine nucleotide metabolic process; GO:0006195 purine nucleotide catabolic process; GO:0006725 cellular aromatic compound metabolic process; GO:0006753 nucleoside phosphate metabolic process; GO:0006793 phosphorus metabolic process; GO:0006796 phosphate-containing compound metabolic process; GO:0006807 nitrogen compound meta…	GO:0005622 intracellular; GO:0005623 cell; GO:0005737 cytoplasm; GO:0005829 cytosol;	GO:0003824 catalytic activity; GO:0005488 binding; GO:0005515 protein binding; GO:0008252 nucleotidase activity; GO:0008253 5'-nucleotidase activity; GO:0016301 kinase activity; GO:0016740 transferase activity; GO:0016772 transferase activity, transferring phosphorus-containing groups; GO:0016773 phosphotransferase activity, alcohol group as acceptor; GO:0016787 hydrolase activity; GO:0016788 hyd…			F	KOG2469	IMP-GMP specific 5'-nucleotidase
D4ADZ9	Pseudouridine synthase 7 OS=Rattus norvegicus OX=10116 GN=Pus7 PE=1 SV=2	Pus7	2.7989	4.25713e-05	Up	8	3	9	3	74.6	317699	288936	217147	258471	262677	60005.4	68272	64224.9	91562.1	42360.6	1.698	1.417	1.289	1.455	1.446	0.476	0.569	0.525	0.707	0.333	cytoskeleton	K06176			GO:0001522 pseudouridine synthesis; GO:0002682 regulation of immune system process; GO:0006139 nucleobase-containing compound metabolic process; GO:0006396 RNA processing; GO:0006399 tRNA metabolic process; GO:0006400 tRNA modification; GO:0006417 regulation of translation; GO:0006725 cellular aromatic compound metabolic process; GO:0006807 nitrogen compound metabolic process; GO:0008033 tRNA pro…	GO:0005622 intracellular; GO:0005623 cell; GO:0005634 nucleus; GO:0043226 organelle; GO:0043227 membrane-bounded organelle; GO:0043229 intracellular organelle; GO:0043231 intracellular membrane-bounded organelle;	GO:0003824 catalytic activity; GO:0005488 binding; GO:0005515 protein binding; GO:0009982 pseudouridine synthase activity; GO:0016853 isomerase activity; GO:0016866 intramolecular transferase activity; GO:0019899 enzyme binding;			S	KOG2339	Uncharacterized conserved protein
A0A0G2K7S2	Integrator complex subunit 6 OS=Rattus norvegicus OX=10116 GN=Ints6 PE=1 SV=1	Ints6	3.1642	0.000687962	Up	2	2	7	2	99.5	455307	438195	516027	181536	363637	112786	59661.6	74776.9	84910.5	90761.8	1.731	1.529	2.18	0.727	1.424	0.637	0.353	0.435	0.467	0.507	nucleus	K13143			GO:0006139 nucleobase-containing compound metabolic process; GO:0006351 transcription, DNA-templated; GO:0006366 transcription by RNA polymerase II; GO:0006396 RNA processing; GO:0006725 cellular aromatic compound metabolic process; GO:0006807 nitrogen compound metabolic process; GO:0007154 cell communication; GO:0007165 signal transduction; GO:0008152 metabolic process; GO:0009058 biosynthetic p…	GO:0000428 DNA-directed RNA polymerase complex; GO:0005622 intracellular; GO:0005623 cell; GO:0005634 nucleus; GO:0005654 nucleoplasm; GO:0005856 cytoskeleton; GO:0015629 actin cytoskeleton; GO:0016591 RNA polymerase II, holoenzyme; GO:0030880 RNA polymerase complex; GO:0031974 membrane-enclosed lumen; GO:0031981 nuclear lumen; GO:0032039 integrator complex; GO:0032991 protein-containing complex;…	GO:0004888 transmembrane signaling receptor activity; GO:0038023 signaling receptor activity; GO:0060089 molecular transducer activity;	PF13519	von Willebrand factor type A domain	S	KOG3768	DEAD box RNA helicase
D3ZWZ1	Integrin subunit alpha X OS=Rattus norvegicus OX=10116 GN=Itgax PE=3 SV=3	Itgax	7.4281	0.0068177	Up	12	11	36	11	130.1	2.47257e+06	5.73456e+06	358342	3.87214e+06	3.43924e+06	169186	228114	302739	258345	460714	1.574	3.35	0.253	2.596	2.255	0.16	0.226	0.295	0.238	0.431	extracellular	K06462	ITGAX; integrin alpha X	rno04610 Complement and coagulation cascades; rno05152 Tuberculosis; rno04810 Regulation of actin cytoskeleton	GO:0001775 cell activation; GO:0002252 immune effector process; GO:0002263 cell activation involved in immune response; GO:0002274 myeloid leukocyte activation; GO:0002275 myeloid cell activation involved in immune response; GO:0002283 neutrophil activation involved in immune response; GO:0002366 leukocyte activation involved in immune response; GO:0002376 immune system process; GO:0002443 leukoc…	GO:0005622 intracellular; GO:0005623 cell; GO:0005737 cytoplasm; GO:0005886 plasma membrane; GO:0005887 integral component of plasma membrane; GO:0008305 integrin complex; GO:0009897 external side of plasma membrane; GO:0009986 cell surface; GO:0012505 endomembrane system; GO:0012506 vesicle membrane; GO:0016020 membrane; GO:0016021 integral component of membrane; GO:0030141 secretory granule; GO…	GO:0005488 binding; GO:0005515 protein binding; GO:0038023 signaling receptor activity; GO:0046982 protein heterodimerization activity; GO:0046983 protein dimerization activity; GO:0060089 molecular transducer activity;	PF00092	von Willebrand factor type A domain	W	KOG3637	Vitronectin receptor, alpha subunit
D3ZRL3	Dual-specificity phosphatase 23 OS=Rattus norvegicus OX=10116 GN=Dusp23 PE=1 SV=1	Dusp23	0.3572	0.000211473	Down	53	7	89	7	16.6	1.47961e+07	1.42261e+07	6.04121e+06	1.45625e+07	1.60612e+07	2.37597e+07	2.39601e+07	2.78284e+07	2.44646e+07	2.41314e+07	0.583	0.514	0.264	0.604	0.652	1.39	1.471	1.676	1.392	1.397	cytoplasm	K14165			GO:0006464 cellular protein modification process; GO:0006470 protein dephosphorylation; GO:0006793 phosphorus metabolic process; GO:0006796 phosphate-containing compound metabolic process; GO:0006807 nitrogen compound metabolic process; GO:0008152 metabolic process; GO:0009987 cellular process; GO:0016311 dephosphorylation; GO:0019538 protein metabolic process; GO:0035335 peptidyl-tyrosine dephos…	GO:0005622 intracellular; GO:0005623 cell; GO:0005634 nucleus; GO:0005654 nucleoplasm; GO:0005737 cytoplasm; GO:0005829 cytosol; GO:0031974 membrane-enclosed lumen; GO:0031981 nuclear lumen; GO:0043226 organelle; GO:0043227 membrane-bounded organelle; GO:0043229 intracellular organelle; GO:0043231 intracellular membrane-bounded organelle; GO:0043233 organelle lumen; GO:0070013 intracellular organ…	GO:0003824 catalytic activity; GO:0004721 phosphoprotein phosphatase activity; GO:0004722 protein serine/threonine phosphatase activity; GO:0004725 protein tyrosine phosphatase activity; GO:0008138 protein tyrosine/serine/threonine phosphatase activity; GO:0016787 hydrolase activity; GO:0016788 hydrolase activity, acting on ester bonds; GO:0016791 phosphatase activity; GO:0042578 phosphoric ester…	PF00782	Dual specificity phosphatase, catalytic domain	V	KOG1720	Protein tyrosine phosphatase CDC14
D4A4P4	FAD synthase OS=Rattus norvegicus OX=10116 GN=Flad1 PE=1 SV=2	Flad1	0.6527	0.00396704	Down	40	15	157	15	54.6	7.04942e+06	7.67394e+06	9.63843e+06	8.44983e+06	6.26517e+06	7.22584e+06	8.67209e+06	8.90268e+06	7.27964e+06	8.95722e+06	0.693	0.692	1.052	0.875	0.634	1.054	1.328	1.337	1.034	1.293	cytoplasm,nucleus	K00953	FLAD1; FAD synthetase [EC:2.7.7.2]	rno01240 Biosynthesis of cofactors; rno01100 Metabolic pathways; rno00740 Riboflavin metabolism	GO:0006139 nucleobase-containing compound metabolic process; GO:0006725 cellular aromatic compound metabolic process; GO:0006732 coenzyme metabolic process; GO:0006747 FAD biosynthetic process; GO:0006753 nucleoside phosphate metabolic process; GO:0006766 vitamin metabolic process; GO:0006767 water-soluble vitamin metabolic process; GO:0006771 riboflavin metabolic process; GO:0006793 phosphorus m…	GO:0005622 intracellular; GO:0005623 cell; GO:0005737 cytoplasm; GO:0005829 cytosol; GO:0005886 plasma membrane; GO:0016020 membrane; GO:0071944 cell periphery;	GO:0003824 catalytic activity; GO:0003919 FMN adenylyltransferase activity; GO:0016740 transferase activity; GO:0016772 transferase activity, transferring phosphorus-containing groups; GO:0016779 nucleotidyltransferase activity; GO:0070566 adenylyltransferase activity;	PF00994	Probable molybdopterin binding domain	EH	KOG2644	3'-phosphoadenosine 5'-phosphosulfate sulfotransferase (PAPS reductase)/FAD synthetase and related enzymes
A0A0G2K9K2	Transforming, acidic coiled-coil-containing protein 1 OS=Rattus norvegicus OX=10116 GN=Tacc1 PE=1 SV=1	Tacc1	2.097	0.0253796	Up	3	3	12	3	85.6	490598	402040	331046	361970	1.1445e+06	185411	154266	149474	192300	208501	1.362	1.025	1.021	1.059	3.273	0.765	0.668	0.635	0.772	0.851	nucleus	K14281			GO:0000226 microtubule cytoskeleton organization; GO:0006810 transport; GO:0006996 organelle organization; GO:0007010 cytoskeleton organization; GO:0007017 microtubule-based process; GO:0007097 nuclear migration; GO:0007275 multicellular organism development; GO:0007399 nervous system development; GO:0007417 central nervous system development; GO:0007420 brain development; GO:0008283 cell populat…	GO:0005622 intracellular; GO:0005623 cell; GO:0005737 cytoplasm; GO:0005856 cytoskeleton; GO:0015630 microtubule cytoskeleton; GO:0043226 organelle; GO:0043228 non-membrane-bounded organelle; GO:0043229 intracellular organelle; GO:0043232 intracellular non-membrane-bounded organelle;	GO:0005488 binding; GO:0005515 protein binding; GO:0019904 protein domain specific binding;
A0A0G2JZ53	Baculoviral IAP repeat-containing 6 OS=Rattus norvegicus OX=10116 GN=Birc6 PE=1 SV=1	Birc6	2.2982	0.000217988	Up	7	20	96	20	434	7.39477e+06	8.41675e+06	6.73248e+06	7.64589e+06	8.70882e+06	2.31894e+06	1.41825e+06	2.42504e+06	2.05854e+06	3.33777e+06	1.47	1.535	1.487	1.601	1.783	0.685	0.439	0.737	0.591	0.975	cytoplasm	K10586	BIRC6; baculoviral IAP repeat-containing protein 6 (apollon) [EC:2.3.2.23]	rno04215 Apoptosis - multiple species; rno04120 Ubiquitin mediated proteolysis	GO:0000003 reproduction; GO:0001701 in utero embryonic development; GO:0001890 placenta development; GO:0001892 embryonic placenta development; GO:0003006 developmental process involved in reproduction; GO:0006464 cellular protein modification process; GO:0006468 protein phosphorylation; GO:0006793 phosphorus metabolic process; GO:0006796 phosphate-containing compound metabolic process; GO:000680…	GO:0000922 spindle pole; GO:0005622 intracellular; GO:0005623 cell; GO:0005737 cytoplasm; GO:0005768 endosome; GO:0005794 Golgi apparatus; GO:0005802 trans-Golgi network; GO:0005815 microtubule organizing center; GO:0005819 spindle; GO:0005856 cytoskeleton; GO:0012505 endomembrane system; GO:0015630 microtubule cytoskeleton; GO:0016020 membrane; GO:0030496 midbody; GO:0031410 cytoplasmic vesicle;…	GO:0003824 catalytic activity; GO:0004842 ubiquitin-protein transferase activity; GO:0004857 enzyme inhibitor activity; GO:0004866 endopeptidase inhibitor activity; GO:0004869 cysteine-type endopeptidase inhibitor activity; GO:0016740 transferase activity; GO:0019787 ubiquitin-like protein transferase activity; GO:0030234 enzyme regulator activity; GO:0030414 peptidase inhibitor activity; GO:0061…	PF00653	Inhibitor of Apoptosis domain	DO	KOG1101	Apoptosis inhibitor IAP1 and related BIR domain proteins
F1MA61	Nuclear receptor coactivator OS=Rattus norvegicus OX=10116 GN=Ncoa2 PE=1 SV=3	Ncoa2	1.5803	0.00573438	Up	2	2	12	2	159.2	495728	406901	552464	332269	369895	165508	169894	188949	185080	227030	1.348	1.016	1.669	0.952	1.036	0.669	0.72	0.786	0.727	0.908	nucleus	K11255	NCOA2; nuclear receptor coactivator 2	rno04915 Estrogen signaling pathway; rno04919 Thyroid hormone signaling pathway	GO:0000003 reproduction; GO:0000122 negative regulation of transcription by RNA polymerase II; GO:0003006 developmental process involved in reproduction; GO:0006109 regulation of carbohydrate metabolic process; GO:0006355 regulation of transcription, DNA-templated; GO:0006357 regulation of transcription by RNA polymerase II; GO:0006810 transport; GO:0006811 ion transport; GO:0006820 anion transpo…	GO:0005622 intracellular; GO:0005623 cell; GO:0005634 nucleus; GO:0005654 nucleoplasm; GO:0005737 cytoplasm; GO:0005783 endoplasmic reticulum; GO:0005791 rough endoplasmic reticulum; GO:0005794 Golgi apparatus; GO:0005856 cytoskeleton; GO:0005874 microtubule; GO:0012505 endomembrane system; GO:0014069 postsynaptic density; GO:0015630 microtubule cytoskeleton; GO:0016604 nuclear body; GO:0030425 d…	GO:0000976 transcription regulatory region sequence-specific DNA binding; GO:0000977 RNA polymerase II transcription regulatory region sequence-specific DNA binding; GO:0000978 RNA polymerase II cis-regulatory region sequence-specific DNA binding; GO:0000981 DNA-binding transcription factor activity, RNA polymerase II-specific; GO:0000987 cis-regulatory region sequence-specific DNA binding; GO:00…	PF00989; PF08832; PF08815; PF07469	PAS fold; Steroid receptor coactivator; Nuclear receptor coactivator; Domain of unknown function (DUF1518)	K	KOG3561	Aryl-hydrocarbon receptor nuclear translocator
F8WFR6	Glycogenin-1 OS=Rattus norvegicus OX=10116 GN=Gyg1 PE=1 SV=1	Gyg1	0.626	0.0328883	Down	20	4	61	4	37.1	2.8057e+06	3.88439e+06	1.86786e+06	2.37111e+06	2.68545e+06	3349413	3.56414e+06	2.14645e+06	3.75376e+06	1.8187e+06	0.774	0.983	0.572	0.689	0.763	1.372	1.531	0.905	1.495	0.737	nucleus	K00750	GYG1; glycogenin [EC:2.4.1.186]	rno01100 Metabolic pathways; rno00500 Starch and sucrose metabolism	GO:0000271 polysaccharide biosynthetic process; GO:0001775 cell activation; GO:0002252 immune effector process; GO:0002263 cell activation involved in immune response; GO:0002274 myeloid leukocyte activation; GO:0002275 myeloid cell activation involved in immune response; GO:0002283 neutrophil activation involved in immune response; GO:0002366 leukocyte activation involved in immune response; GO:…	GO:0000323 lytic vacuole; GO:0005576 extracellular region; GO:0005622 intracellular; GO:0005623 cell; GO:0005737 cytoplasm; GO:0005764 lysosome; GO:0005773 vacuole; GO:0005775 vacuolar lumen; GO:0005829 cytosol; GO:0012505 endomembrane system; GO:0030141 secretory granule; GO:0031410 cytoplasmic vesicle; GO:0031974 membrane-enclosed lumen; GO:0031982 vesicle; GO:0031983 vesicle lumen; GO:0034774 …	GO:0003824 catalytic activity; GO:0005488 binding; GO:0005536 glucose binding; GO:0008194 UDP-glycosyltransferase activity; GO:0008466 glycogenin glucosyltransferase activity; GO:0016740 transferase activity; GO:0016757 transferase activity, transferring glycosyl groups; GO:0016758 transferase activity, transferring hexosyl groups; GO:0030246 carbohydrate binding; GO:0035251 UDP-glucosyltransfera…			G	KOG1950	Glycosyl transferase, family 8 - glycogenin
A0A0G2K3W1	von Willebrand factor A domain-containing 8 OS=Rattus norvegicus OX=10116 GN=Vwa8 PE=1 SV=1	Vwa8	0.5927	0.000336015	Down	44	18	301	18	53.7	1.91156e+07	2.01723e+07	2.42773e+07	2.60308e+07	1.85303e+07	2.54663e+07	2.42247e+07	2.49641e+07	2.65435e+07	2.4096e+07	0.623	0.603	0.878	0.893	0.622	1.232	1.229	1.243	1.249	1.153	mitochondria	K24512				GO:0005622 intracellular; GO:0005623 cell; GO:0005737 cytoplasm; GO:0005739 mitochondrion; GO:0043226 organelle; GO:0043227 membrane-bounded organelle; GO:0043229 intracellular organelle; GO:0043231 intracellular membrane-bounded organelle;	GO:0003824 catalytic activity; GO:0016462 pyrophosphatase activity; GO:0016787 hydrolase activity; GO:0016817 hydrolase activity, acting on acid anhydrides; GO:0016818 hydrolase activity, acting on acid anhydrides, in phosphorus-containing anhydrides; GO:0016887 ATPase activity; GO:0017111 nucleoside-triphosphatase activity;	PF07728	AAA domain (dynein-related subfamily)	S	KOG1808	AAA ATPase containing von Willebrand factor type A (vWA) domain
A0A0G2KA22	Proline dehydrogenase OS=Rattus norvegicus OX=10116 GN=Prodh2 PE=1 SV=1	Prodh2	0.5297	0.000654295	Down	41	12	221	2	42.1	3.8611e+07	4.12918e+07	3.80475e+07	3.18446e+07	2.17892e+07	4.09419e+07	4.78257e+07	4.65337e+07	4.57276e+07	3.90674e+07	0.671	0.658	0.734	0.583	0.39	1.056	1.295	1.236	1.148	0.997	cytoplasm,nucleus				GO:0006081 cellular aldehyde metabolic process; GO:0006082 organic acid metabolic process; GO:0006520 cellular amino acid metabolic process; GO:0006536 glutamate metabolic process; GO:0006560 proline metabolic process; GO:0006562 proline catabolic process; GO:0006807 nitrogen compound metabolic process; GO:0008152 metabolic process; GO:0009056 catabolic process; GO:0009063 cellular amino acid cat…	GO:0005622 intracellular; GO:0005623 cell; GO:0005737 cytoplasm; GO:0005739 mitochondrion; GO:0005740 mitochondrial envelope; GO:0005743 mitochondrial inner membrane; GO:0016020 membrane; GO:0019866 organelle inner membrane; GO:0031090 organelle membrane; GO:0031966 mitochondrial membrane; GO:0031967 organelle envelope; GO:0031975 envelope; GO:0043226 organelle; GO:0043227 membrane-bounded organe…	GO:0000166 nucleotide binding; GO:0003824 catalytic activity; GO:0004657 proline dehydrogenase activity; GO:0005488 binding; GO:0016491 oxidoreductase activity; GO:0016645 oxidoreductase activity, acting on the CH-NH group of donors; GO:0036094 small molecule binding; GO:0043167 ion binding; GO:0043168 anion binding; GO:0048037 cofactor binding; GO:0050660 flavin adenine dinucleotide binding; GO:…			E	KOG0186	Proline oxidase
E9PU13	Sorting nexin 4 OS=Rattus norvegicus OX=10116 GN=Snx4 PE=1 SV=1	Snx4	1.9455	0.000147163	Up	14	5	21	5	51.9	2.46971e+06	2.15063e+06	1.59002e+06	1.99472e+06	2.65298e+06	892450	668001	646985	724138	866649	1.548	1.237	1.107	1.317	1.713	0.831	0.653	0.62	0.656	0.798	cytoplasm	K17919	SNX4; sorting nexin-4	rno04144 Endocytosis	GO:0002682 regulation of immune system process; GO:0002684 positive regulation of immune system process; GO:0002694 regulation of leukocyte activation; GO:0002696 positive regulation of leukocyte activation; GO:0002697 regulation of immune effector process; GO:0002699 positive regulation of immune effector process; GO:0002703 regulation of leukocyte mediated immunity; GO:0002705 positive regulati…	GO:0005622 intracellular; GO:0005623 cell; GO:0005737 cytoplasm; GO:0005768 endosome; GO:0005769 early endosome; GO:0005856 cytoskeleton; GO:0005868 cytoplasmic dynein complex; GO:0005875 microtubule associated complex; GO:0005886 plasma membrane; GO:0010008 endosome membrane; GO:0012505 endomembrane system; GO:0015630 microtubule cytoskeleton; GO:0016020 membrane; GO:0019898 extrinsic component …	GO:0005102 signaling receptor binding; GO:0005154 epidermal growth factor receptor binding; GO:0005158 insulin receptor binding; GO:0005488 binding; GO:0005515 protein binding; GO:0005543 phospholipid binding; GO:0008289 lipid binding; GO:0035091 phosphatidylinositol binding; GO:0043167 ion binding; GO:0043168 anion binding; GO:0044877 protein-containing complex binding; GO:0070851 growth factor …	PF00787	PX domain	U	KOG2273	Membrane coat complex Retromer, subunit VPS5/SNX1, Sorting nexins, and related PX domain-containing proteins
A0A0G2JTY6	G-rich RNA sequence-binding factor 1 OS=Rattus norvegicus OX=10116 GN=Grsf1 PE=1 SV=1	Grsf1	1.7698	0.000321479	Up	32	7	96	7	43.5	6.0091e+06	6.49407e+06	6.92167e+06	5.562e+06	4.53756e+06	2.45098e+06	2.10644e+06	2.60779e+06	2.13336e+06	2.08555e+06	1.368	1.357	1.751	1.334	1.064	0.829	0.747	0.908	0.702	0.698	extracellular				GO:0002009 morphogenesis of an epithelium; GO:0003002 regionalization; GO:0006139 nucleobase-containing compound metabolic process; GO:0006378 mRNA polyadenylation; GO:0006396 RNA processing; GO:0006397 mRNA processing; GO:0006725 cellular aromatic compound metabolic process; GO:0006807 nitrogen compound metabolic process; GO:0007275 multicellular organism development; GO:0007389 pattern specific…	GO:0005622 intracellular; GO:0005623 cell; GO:0005737 cytoplasm; GO:0005739 mitochondrion; GO:0005759 mitochondrial matrix; GO:0009295 nucleoid; GO:0031974 membrane-enclosed lumen; GO:0032991 protein-containing complex; GO:0035770 ribonucleoprotein granule; GO:0042645 mitochondrial nucleoid; GO:0043226 organelle; GO:0043227 membrane-bounded organelle; GO:0043228 non-membrane-bounded organelle; GO…	GO:0003676 nucleic acid binding; GO:0003723 RNA binding; GO:0003729 mRNA binding; GO:0005488 binding; GO:0097159 organic cyclic compound binding; GO:1901363 heterocyclic compound binding;	PF00076	RNA recognition motif. (a.k.a. RRM, RBD, or RNP domain)	A	KOG4211	Splicing factor hnRNP-F and related RNA-binding proteins
D4A255	MTOR-associated protein, eak-7 homolog OS=Rattus norvegicus OX=10116 GN=Meak7 PE=1 SV=3	Meak7	0.2533	6.2994e-05	Down	15	5	25	5	50.2	3.54277e+06	2.09074e+06	5.48845e+06	3.5554e+06	3.3176e+06	9.02527e+06	1.00763e+07	1.10913e+07	9.88517e+06	9.22592e+06	0.381	0.207	0.656	0.403	0.368	1.443	1.69	1.825	1.537	1.459	cytoplasm				GO:0010941 regulation of cell death; GO:0048519 negative regulation of biological process; GO:0048523 negative regulation of cellular process; GO:0048583 regulation of response to stimulus; GO:0048585 negative regulation of response to stimulus; GO:0050789 regulation of biological process; GO:0050794 regulation of cellular process; GO:0060548 negative regulation of cell death; GO:0065007 biologic…	GO:0005622 intracellular; GO:0005623 cell; GO:0005737 cytoplasm; GO:0016020 membrane;		PF07534	TLD	S	KOG2557	Uncharacterized conserved protein, contains TLDc domain
A0A0G2K2L1	Podocalyxin OS=Rattus norvegicus OX=10116 GN=Podxl PE=1 SV=1	Podxl	2.341	0.00513066	Up	7	2	6	2	49.7	1.2784e+06	668642	1.10359e+06	667843	1.58992e+06	413539	315175	290078	237624	299687	1.653	0.793	1.585	0.91	2.117	0.794	0.635	0.573	0.444	0.569	cytoplasm	K06817	PODXL; podocalyxin-like	rno05132 Salmonella infection	GO:0001655 urogenital system development; GO:0001822 kidney development; GO:0002009 morphogenesis of an epithelium; GO:0002064 epithelial cell development; GO:0002376 immune system process; GO:0003008 system process; GO:0003014 renal system process; GO:0003094 glomerular filtration; GO:0006928 movement of cell or subcellular component; GO:0007162 negative regulation of cell adhesion; GO:0007275 m…	GO:0001726 ruffle; GO:0005576 extracellular region; GO:0005615 extracellular space; GO:0005622 intracellular; GO:0005623 cell; GO:0005634 nucleus; GO:0005730 nucleolus; GO:0005737 cytoplasm; GO:0005815 microtubule organizing center; GO:0005856 cytoskeleton; GO:0005886 plasma membrane; GO:0005887 integral component of plasma membrane; GO:0005902 microvillus; GO:0005911 cell-cell junction; GO:00156…
D3Z9K4	Pleckstrin homology domain-containing O2 OS=Rattus norvegicus OX=10116 GN=Plekho2 PE=1 SV=2	Plekho2	6.7404	0.000267016	Up	14	6	14	6	54	1.96863e+06	1.91796e+06	1.39684e+06	2.05432e+06	3.67446e+06	289153	268203	67501.5	318792	174204	1.762	1.575	1.389	1.937	3.387	0.384	0.374	0.092	0.412	0.229	nucleus	K24022			GO:0001775 cell activation; GO:0002252 immune effector process; GO:0002263 cell activation involved in immune response; GO:0002274 myeloid leukocyte activation; GO:0002275 myeloid cell activation involved in immune response; GO:0002283 neutrophil activation involved in immune response; GO:0002366 leukocyte activation involved in immune response; GO:0002376 immune system process; GO:0002443 leukoc…	GO:0005576 extracellular region; GO:0005622 intracellular; GO:0005623 cell; GO:0005737 cytoplasm; GO:0012505 endomembrane system; GO:0030141 secretory granule; GO:0031410 cytoplasmic vesicle; GO:0031974 membrane-enclosed lumen; GO:0031982 vesicle; GO:0043226 organelle; GO:0043227 membrane-bounded organelle; GO:0043229 intracellular organelle; GO:0043233 organelle lumen; GO:0070013 intracellular o…		PF00169	PH domain
A0A0G2KAM4	Fascin OS=Rattus norvegicus OX=10116 GN=Fscn1 PE=1 SV=1	Fscn1	2.6617	0.000261195	Up	25	10	66	10	53.8	1.15396e+07	9.95634e+06	7.93144e+06	1.00612e+07	1.62754e+07	3.43745e+06	2.3175e+06	1.93642e+06	3.52614e+06	3.12195e+06	1.744	1.381	1.332	1.602	2.533	0.772	0.546	0.447	0.77	0.693	nucleus				GO:0006928 movement of cell or subcellular component; GO:0006996 organelle organization; GO:0007010 cytoskeleton organization; GO:0007015 actin filament organization; GO:0007043 cell-cell junction assembly; GO:0007154 cell communication; GO:0007163 establishment or maintenance of cell polarity; GO:0007165 signal transduction; GO:0007166 cell surface receptor signaling pathway; GO:0008283 cell pop…	GO:0001725 stress fiber; GO:0001726 ruffle; GO:0002102 podosome; GO:0005622 intracellular; GO:0005623 cell; GO:0005737 cytoplasm; GO:0005829 cytosol; GO:0005856 cytoskeleton; GO:0005884 actin filament; GO:0005886 plasma membrane; GO:0005902 microvillus; GO:0005911 cell-cell junction; GO:0015629 actin cytoskeleton; GO:0016020 membrane; GO:0030027 lamellipodium; GO:0030054 cell junction; GO:0030175…	GO:0003779 actin binding; GO:0005488 binding; GO:0005515 protein binding; GO:0008092 cytoskeletal protein binding; GO:0008144 drug binding; GO:0044877 protein-containing complex binding; GO:0051015 actin filament binding;	PF06268	Fascin domain
A0A0G2JZ38	Formin homology 2 domain-containing 1 OS=Rattus norvegicus OX=10116 GN=Fhod1 PE=1 SV=1	Fhod1	2.6734	0.001191	Up	7	6	28	6	126.4	2.74629e+06	2.89624e+06	1.68505e+06	1.92724e+06	2.42286e+06	312065	476756	424801	1.0004e+06	757548	1.926	1.864	1.313	1.424	1.75	0.325	0.521	0.455	1.014	0.781	nucleus	K23938	FHOD1; FH1/FH2 domain-containing protein 1	rno05132 Salmonella infection	GO:0006355 regulation of transcription, DNA-templated; GO:0006357 regulation of transcription by RNA polymerase II; GO:0006810 transport; GO:0007097 nuclear migration; GO:0009889 regulation of biosynthetic process; GO:0009891 positive regulation of biosynthetic process; GO:0009893 positive regulation of metabolic process; GO:0010468 regulation of gene expression; GO:0010556 regulation of macromol…	GO:0005622 intracellular; GO:0005623 cell; GO:0005634 nucleus; GO:0005737 cytoplasm; GO:0005829 cytosol; GO:0005856 cytoskeleton; GO:0005911 cell-cell junction; GO:0014704 intercalated disc; GO:0030054 cell junction; GO:0032059 bleb; GO:0042995 cell projection; GO:0043226 organelle; GO:0043227 membrane-bounded organelle; GO:0043228 non-membrane-bounded organelle; GO:0043229 intracellular organell…	GO:0005488 binding; GO:0005515 protein binding; GO:0019904 protein domain specific binding; GO:0042802 identical protein binding; GO:0043621 protein self-association;			TZ	KOG1925	Rac1 GTPase effector FHOS
F6QBA3	Perilipin OS=Rattus norvegicus OX=10116 GN=Plin2 PE=1 SV=1	Plin2	2.0678	0.0158528	Up	42	11	74	11	46.2	9.46499e+06	2.39932e+07	7.29965e+06	1.84211e+07	9.43729e+06	4.23932e+06	5.11549e+06	3.97592e+06	4.12512e+06	4.70986e+06	0.811	1.887	0.695	1.663	0.833	0.54	0.683	0.521	0.511	0.593	mitochondria	K17284	PLIN2; perilipin-2	rno03320 PPAR signaling pathway	GO:0006810 transport; GO:0006811 ion transport; GO:0006820 anion transport; GO:0006869 lipid transport; GO:0010876 lipid localization; GO:0015711 organic anion transport; GO:0015718 monocarboxylic acid transport; GO:0015849 organic acid transport; GO:0015908 fatty acid transport; GO:0015909 long-chain fatty acid transport; GO:0019216 regulation of lipid metabolic process; GO:0019222 regulation of…	GO:0005576 extracellular region; GO:0005622 intracellular; GO:0005623 cell; GO:0005634 nucleus; GO:0005737 cytoplasm; GO:0005783 endoplasmic reticulum; GO:0005811 lipid droplet; GO:0005829 cytosol; GO:0005886 plasma membrane; GO:0012505 endomembrane system; GO:0016020 membrane; GO:0043226 organelle; GO:0043227 membrane-bounded organelle; GO:0043228 non-membrane-bounded organelle; GO:0043229 intra…
F1LRS4	Protein numb homolog OS=Rattus norvegicus OX=10116 GN=Numb PE=1 SV=3	Numb	0.5635	5.77954e-06	Down	26	13	214	13	69.4	8.74201e+06	9.05381e+06	7.07248e+06	8.45398e+06	9.57896e+06	9.28927e+06	1.09892e+07	1.08686e+07	1.04793e+07	1.01035e+07	0.709	0.674	0.637	0.722	0.8	1.119	1.388	1.347	1.228	1.204	nucleus	K06057	NUMBL; numb	rno04330 Notch signaling pathway	GO:0000902 cell morphogenesis; GO:0000904 cell morphogenesis involved in differentiation; GO:0007275 multicellular organism development; GO:0007399 nervous system development; GO:0007405 neuroblast proliferation; GO:0007409 axonogenesis; GO:0007417 central nervous system development; GO:0007420 brain development; GO:0008283 cell population proliferation; GO:0009653 anatomical structure morphogene…	GO:0005622 intracellular; GO:0005623 cell; GO:0005634 nucleus; GO:0005737 cytoplasm; GO:0005768 endosome; GO:0005769 early endosome; GO:0005886 plasma membrane; GO:0012505 endomembrane system; GO:0016020 membrane; GO:0016323 basolateral plasma membrane; GO:0019897 extrinsic component of plasma membrane; GO:0019898 extrinsic component of membrane; GO:0030135 coated vesicle; GO:0030136 clathrin-coa…	GO:0005488 binding; GO:0005515 protein binding; GO:0008013 beta-catenin binding; GO:0045294 alpha-catenin binding; GO:0045296 cadherin binding; GO:0050839 cell adhesion molecule binding;	PF00640	Phosphotyrosine interaction domain (PTB/PID)	T	KOG3537	Adaptor protein NUMB
A0A0G2JU15	Pentatricopeptide repeat domain 3 OS=Rattus norvegicus OX=10116 GN=Ptcd3 PE=1 SV=1	Ptcd3	2.3953	0.000101675	Up	30	15	139	15	84.5	1.76975e+07	1.54975e+07	2.01075e+07	1.3941e+07	1.29878e+07	6.16162e+06	4.32155e+06	4.19038e+06	3.99341e+06	4.29648e+06	1.747	1.404	2.205	1.449	1.32	0.903	0.665	0.632	0.569	0.623	mitochondria	K17659			GO:0006412 translation; GO:0006414 translational elongation; GO:0006415 translational termination; GO:0006518 peptide metabolic process; GO:0006807 nitrogen compound metabolic process; GO:0008152 metabolic process; GO:0009058 biosynthetic process; GO:0009059 macromolecule biosynthetic process; GO:0009987 cellular process; GO:0010467 gene expression; GO:0016043 cellular component organization; GO:…	GO:0005622 intracellular; GO:0005623 cell; GO:0005634 nucleus; GO:0005654 nucleoplasm; GO:0005737 cytoplasm; GO:0005739 mitochondrion; GO:0005740 mitochondrial envelope; GO:0005743 mitochondrial inner membrane; GO:0005829 cytosol; GO:0005886 plasma membrane; GO:0016020 membrane; GO:0019866 organelle inner membrane; GO:0031090 organelle membrane; GO:0031966 mitochondrial membrane; GO:0031967 organ…	GO:0003676 nucleic acid binding; GO:0003723 RNA binding; GO:0005488 binding; GO:0019843 rRNA binding; GO:0043021 ribonucleoprotein complex binding; GO:0043024 ribosomal small subunit binding; GO:0044877 protein-containing complex binding; GO:0097159 organic cyclic compound binding; GO:1901363 heterocyclic compound binding;			S	KOG4422	Uncharacterized conserved protein
D3ZPF2	Malonyl-CoA-acyl carrier protein transacylase OS=Rattus norvegicus OX=10116 GN=Mcat PE=1 SV=1	Mcat	0.6014	0.000853427	Down	43	11	144	11	41.8	5.26489e+06	4.61184e+06	4.19122e+06	7.0016e+06	4.60044e+06	5.66173e+06	5.84458e+06	6.23187e+06	5.44108e+06	5.97207e+06	0.767	0.616	0.678	1.074	0.69	1.224	1.326	1.387	1.145	1.278	mitochondria	K00645	fabD; [acyl-carrier-protein] S-malonyltransferase [EC:2.3.1.39]	rno01100 Metabolic pathways; rno01212 Fatty acid metabolism; rno00061 Fatty acid biosynthesis	GO:0006082 organic acid metabolic process; GO:0006629 lipid metabolic process; GO:0006631 fatty acid metabolic process; GO:0006633 fatty acid biosynthetic process; GO:0006635 fatty acid beta-oxidation; GO:0008152 metabolic process; GO:0008610 lipid biosynthetic process; GO:0009056 catabolic process; GO:0009058 biosynthetic process; GO:0009062 fatty acid catabolic process; GO:0009987 cellular proc…	GO:0005622 intracellular; GO:0005623 cell; GO:0005737 cytoplasm; GO:0005739 mitochondrion; GO:0005759 mitochondrial matrix; GO:0031974 membrane-enclosed lumen; GO:0043226 organelle; GO:0043227 membrane-bounded organelle; GO:0043229 intracellular organelle; GO:0043231 intracellular membrane-bounded organelle; GO:0043233 organelle lumen; GO:0070013 intracellular organelle lumen;	GO:0003824 catalytic activity; GO:0004312 fatty acid synthase activity; GO:0004314 [acyl-carrier-protein] S-malonyltransferase activity; GO:0016417 S-acyltransferase activity; GO:0016419 S-malonyltransferase activity; GO:0016420 malonyltransferase activity; GO:0016740 transferase activity; GO:0016746 transferase activity, transferring acyl groups; GO:0016747 transferase activity, transferring acy…	PF00698	Acyl transferase domain	I	KOG2926	Malonyl-CoA:ACP transacylase
M0R8A4	Microtubule-associated protein RP/EB family member 2 OS=Rattus norvegicus OX=10116 PE=3 SV=2	--	1.8776	0.00132888	Up	33	7	49	6	28.1	5.89358e+06	6.5879e+06	4.4024e+06	6.06262e+06	7.24639e+06	1.55556e+06	2.57585e+06	2.7298e+06	1.81205e+06	2.1985e+06	1.347	1.382	1.118	1.46	1.706	0.528	0.917	0.954	0.598	0.738	cytoplasm							PF00307	Calponin homology (CH) domain	Z	KOG3000	Microtubule-binding protein involved in cell cycle control
M0R7I5	Uncharacterized protein OS=Rattus norvegicus OX=10116 PE=1 SV=2	--	2.3734	0.00052867	Up	21	3	42	3	35.2	5.45219e+06	4.26446e+06	4.51007e+06	3.15753e+06	5.49686e+06	1.55497e+06	802606	1.36128e+06	1.25106e+06	1.62973e+06	1.805	1.296	1.659	1.101	1.874	0.765	0.414	0.689	0.598	0.793	nucleus	K01565	SGSH; N-sulfoglucosamine sulfohydrolase [EC:3.10.1.1]	rno04142 Lysosome; rno01100 Metabolic pathways; rno00531 Glycosaminoglycan degradation	GO:0006022 aminoglycan metabolic process; GO:0006026 aminoglycan catabolic process; GO:0006027 glycosaminoglycan catabolic process; GO:0006029 proteoglycan metabolic process; GO:0006516 glycoprotein catabolic process; GO:0006807 nitrogen compound metabolic process; GO:0008152 metabolic process; GO:0009056 catabolic process; GO:0009057 macromolecule catabolic process; GO:0009100 glycoprotein metab…	GO:0000323 lytic vacuole; GO:0005622 intracellular; GO:0005623 cell; GO:0005737 cytoplasm; GO:0005764 lysosome; GO:0005773 vacuole; GO:0005775 vacuolar lumen; GO:0031974 membrane-enclosed lumen; GO:0043202 lysosomal lumen; GO:0043226 organelle; GO:0043227 membrane-bounded organelle; GO:0043229 intracellular organelle; GO:0043231 intracellular membrane-bounded organelle; GO:0043233 organelle lumen…	GO:0003824 catalytic activity; GO:0016250 N-sulfoglucosamine sulfohydrolase activity; GO:0016787 hydrolase activity; GO:0016826 hydrolase activity, acting on acid sulfur-nitrogen bonds;			P	KOG3867	Sulfatase
A0A0G2JUE4	Golgin subfamily A member 4 OS=Rattus norvegicus OX=10116 GN=Golga4 PE=1 SV=1	Golga4	0.6643	0.00445287	Down	16	30	148	30	262.3	2.2431e+07	1.89285e+07	1.21925e+07	1.43211e+07	1.2866e+07	1.43326e+07	1.54638e+07	1.88089e+07	1.73244e+07	1.62009e+07	1.091	0.845	0.659	0.734	0.645	1.035	1.172	1.399	1.218	1.158	nucleus	K20283			GO:0001558 regulation of cell growth; GO:0006810 transport; GO:0006892 post-Golgi vesicle-mediated transport; GO:0006893 Golgi to plasma membrane transport; GO:0007275 multicellular organism development; GO:0007399 nervous system development; GO:0008104 protein localization; GO:0008361 regulation of cell size; GO:0009987 cellular process; GO:0010720 positive regulation of cell development; GO:001…	GO:0005622 intracellular; GO:0005623 cell; GO:0005737 cytoplasm; GO:0005794 Golgi apparatus; GO:0005802 trans-Golgi network; GO:0005829 cytosol; GO:0012505 endomembrane system; GO:0031984 organelle subcompartment; GO:0043226 organelle; GO:0043227 membrane-bounded organelle; GO:0043229 intracellular organelle; GO:0043231 intracellular membrane-bounded organelle; GO:0098791 Golgi apparatus subcompa…	GO:0005488 binding; GO:0005515 protein binding; GO:0019899 enzyme binding; GO:0051020 GTPase binding;
A0A096MJY6	1,4-alpha-glucan-branching enzyme 1 (Fragment) OS=Rattus norvegicus OX=10116 GN=Gbe1 PE=1 SV=1	Gbe1	0.3158	1.7709e-07	Down	50	17	561	3	47.1	1.63929e+07	2.1273e+07	1.77874e+07	1.8364e+07	1.58376e+07	3.59159e+07	4.3459e+07	4.00829e+07	3.43965e+07	3.88273e+07	0.346	0.412	0.417	0.409	0.344	1.126	1.43	1.294	1.05	1.205	cytoplasm				GO:0000271 polysaccharide biosynthetic process; GO:0005975 carbohydrate metabolic process; GO:0005976 polysaccharide metabolic process; GO:0005977 glycogen metabolic process; GO:0005978 glycogen biosynthetic process; GO:0006073 cellular glucan metabolic process; GO:0006091 generation of precursor metabolites and energy; GO:0006112 energy reserve metabolic process; GO:0008152 metabolic process; GO…	GO:0005622 intracellular; GO:0005623 cell; GO:0005737 cytoplasm; GO:0005829 cytosol;	GO:0003824 catalytic activity; GO:0003844 1,4-alpha-glucan branching enzyme activity; GO:0005488 binding; GO:0016740 transferase activity; GO:0016757 transferase activity, transferring glycosyl groups; GO:0016758 transferase activity, transferring hexosyl groups; GO:0030246 carbohydrate binding;	PF02922; PF00128	Carbohydrate-binding module 48 (Isoamylase N-terminal domain); Alpha amylase, catalytic domain	G	KOG0470	1,4-alpha-glucan branching enzyme/starch branching enzyme II
A0A0G2JYQ3	YLP motif-containing protein 1 OS=Rattus norvegicus OX=10116 GN=Ylpm1 PE=1 SV=1	Ylpm1	1.6929	0.0167526	Up	2	3	9	3	238.9	340837	543949	362734	458485	488687	235007	191449	107876	111897	233515	0.899	1.317	1.063	1.274	1.328	0.921	0.787	0.435	0.426	0.905	nucleus	K17602			GO:0000122 negative regulation of transcription by RNA polymerase II; GO:0006355 regulation of transcription, DNA-templated; GO:0006357 regulation of transcription by RNA polymerase II; GO:0009889 regulation of biosynthetic process; GO:0009890 negative regulation of biosynthetic process; GO:0009892 negative regulation of metabolic process; GO:0010468 regulation of gene expression; GO:0010556 regu…	GO:0005622 intracellular; GO:0005623 cell; GO:0005634 nucleus; GO:0005654 nucleoplasm; GO:0005737 cytoplasm; GO:0005829 cytosol; GO:0016604 nuclear body; GO:0016607 nuclear speck; GO:0031974 membrane-enclosed lumen; GO:0031981 nuclear lumen; GO:0043226 organelle; GO:0043227 membrane-bounded organelle; GO:0043229 intracellular organelle; GO:0043231 intracellular membrane-bounded organelle; GO:0043…	GO:0000981 DNA-binding transcription factor activity, RNA polymerase II-specific; GO:0001227 DNA-binding transcription repressor activity, RNA polymerase II-specific; GO:0003700 DNA-binding transcription factor activity; GO:0140110 transcription regulator activity;	PF13671	AAA domain	K	KOG2400	Nuclear protein ZAP
A0A140UHX6	Spectrin beta chain OS=Rattus norvegicus OX=10116 GN=Sptb PE=1 SV=1	Sptb	0.6572	0.0229176	Down	25	42	348	39	267.9	3.89334e+07	4.22e+07	5.64918e+07	7.42175e+07	7.54986e+07	5.24583e+07	5.41495e+07	5.86536e+07	6.85065e+07	6.80156e+07	0.551	0.548	0.888	1.106	1.1	1.102	1.194	1.269	1.401	1.414	nucleus	K06115			GO:0000165 MAPK cascade; GO:0000902 cell morphogenesis; GO:0000904 cell morphogenesis involved in differentiation; GO:0002376 immune system process; GO:0002520 immune system development; GO:0006464 cellular protein modification process; GO:0006468 protein phosphorylation; GO:0006725 cellular aromatic compound metabolic process; GO:0006778 porphyrin-containing compound metabolic process; GO:000677…	GO:0005622 intracellular; GO:0005623 cell; GO:0005737 cytoplasm; GO:0005794 Golgi apparatus; GO:0005829 cytosol; GO:0005856 cytoskeleton; GO:0005886 plasma membrane; GO:0005938 cell cortex; GO:0008091 spectrin; GO:0009898 cytoplasmic side of plasma membrane; GO:0009986 cell surface; GO:0012505 endomembrane system; GO:0014731 spectrin-associated cytoskeleton; GO:0015629 actin cytoskeleton; GO:0016…	GO:0003779 actin binding; GO:0005085 guanyl-nucleotide exchange factor activity; GO:0005088 Ras guanyl-nucleotide exchange factor activity; GO:0005488 binding; GO:0005515 protein binding; GO:0008092 cytoskeletal protein binding; GO:0017016 Ras GTPase binding; GO:0019899 enzyme binding; GO:0030506 ankyrin binding; GO:0031267 small GTPase binding; GO:0044877 protein-containing complex binding; GO:0…	PF00307; PF00435	Calponin homology (CH) domain; Spectrin repeat	Z	KOG0517	Beta-spectrin
M0R660	Glyceraldehyde-3-phosphate dehydrogenase OS=Rattus norvegicus OX=10116 PE=1 SV=1	--	1.5464	0.00308949	Up	58	20	1954	12	35.8	2.34642e+09	2.59382e+09	2.61053e+09	1.62295e+09	1.82326e+09	8.83115e+08	9.12113e+08	1.01656e+09	9.48295e+08	1.08571e+09	1.293	1.312	1.599	0.942	1.035	0.723	0.783	0.857	0.755	0.879	cytoplasm	K00134	GAPDH; glyceraldehyde 3-phosphate dehydrogenase [EC:1.2.1.12]	rno00010 Glycolysis / Gluconeogenesis; rno01100 Metabolic pathways; rno05010 Alzheimer disease; rno01230 Biosynthesis of amino acids; rno05415 Diabetic cardiomyopathy; rno05132 Salmonella infection; rno01200 Carbon metabolism; rno04066 HIF-1 signaling pathway	GO:0000226 microtubule cytoskeleton organization; GO:0001817 regulation of cytokine production; GO:0001819 positive regulation of cytokine production; GO:0001906 cell killing; GO:0001907 killing by symbiont of host cells; GO:0002376 immune system process; GO:0002791 regulation of peptide secretion; GO:0002793 positive regulation of peptide secretion; GO:0005975 carbohydrate metabolic process; GO:…	GO:0005622 intracellular; GO:0005623 cell; GO:0005634 nucleus; GO:0005635 nuclear envelope; GO:0005737 cytoplasm; GO:0005811 lipid droplet; GO:0005829 cytosol; GO:0005856 cytoskeleton; GO:0005886 plasma membrane; GO:0012505 endomembrane system; GO:0015630 microtubule cytoskeleton; GO:0016020 membrane; GO:0031090 organelle membrane; GO:0031965 nuclear membrane; GO:0031967 organelle envelope; GO:00…	GO:0003824 catalytic activity; GO:0004365 glyceraldehyde-3-phosphate dehydrogenase (NAD+) (phosphorylating) activity; GO:0004857 enzyme inhibitor activity; GO:0004866 endopeptidase inhibitor activity; GO:0005488 binding; GO:0005515 protein binding; GO:0008017 microtubule binding; GO:0008092 cytoskeletal protein binding; GO:0015631 tubulin binding; GO:0016491 oxidoreductase activity; GO:0016620 ox…	PF00044; PF02800	Glyceraldehyde 3-phosphate dehydrogenase, NAD binding domain; Glyceraldehyde 3-phosphate dehydrogenase, C-terminal domain	G	KOG0657	Glyceraldehyde 3-phosphate dehydrogenase
F1LMV6	Desmoplakin OS=Rattus norvegicus OX=10116 GN=Dsp PE=1 SV=1	Dsp	0.5532	1.64202e-07	Down	33	83	1086	83	332.2	1.19992e+08	1.28146e+08	1.05445e+08	1.29037e+08	1.32649e+08	1.55629e+08	1.45027e+08	1.45367e+08	1.57161e+08	1.54748e+08	0.674	0.66	0.658	0.763	0.767	1.298	1.269	1.248	1.275	1.277	nucleus	K10381	DSP; desmoplakin	rno05412 Arrhythmogenic right ventricular cardiomyopathy	GO:0001775 cell activation; GO:0002027 regulation of heart rate; GO:0002252 immune effector process; GO:0002263 cell activation involved in immune response; GO:0002274 myeloid leukocyte activation; GO:0002275 myeloid cell activation involved in immune response; GO:0002283 neutrophil activation involved in immune response; GO:0002366 leukocyte activation involved in immune response; GO:0002376 imm…	GO:0001533 cornified envelope; GO:0005622 intracellular; GO:0005623 cell; GO:0005737 cytoplasm; GO:0005886 plasma membrane; GO:0005911 cell-cell junction; GO:0005912 adherens junction; GO:0005916 fascia adherens; GO:0012505 endomembrane system; GO:0012506 vesicle membrane; GO:0014704 intercalated disc; GO:0016020 membrane; GO:0016323 basolateral plasma membrane; GO:0030054 cell junction; GO:00300…	GO:0005080 protein kinase C binding; GO:0005198 structural molecule activity; GO:0005200 structural constituent of cytoskeleton; GO:0005488 binding; GO:0005515 protein binding; GO:0019899 enzyme binding; GO:0019900 kinase binding; GO:0019901 protein kinase binding; GO:0030674 protein-macromolecule adaptor activity; GO:0060090 molecular adaptor activity; GO:0086080 protein binding involved in hete…			Z	KOG0516	Dystonin, GAS (Growth-arrest-specific protein), and related proteins
D4A0W7	Fibronectin type III domain-containing 3B OS=Rattus norvegicus OX=10116 GN=Fndc3b PE=1 SV=2	Fndc3b	1.9046	3.78101e-05	Up	13	10	76	10	132.7	4.79942e+06	6.46381e+06	4.43422e+06	4.13407e+06	3.89162e+06	1.7876e+06	1.66173e+06	1.83825e+06	1.56737e+06	1.56131e+06	1.444	1.784	1.482	1.31	1.206	0.799	0.779	0.845	0.681	0.69	cytoplasm	K24485			GO:0000902 cell morphogenesis; GO:0000904 cell morphogenesis involved in differentiation; GO:0006928 movement of cell or subcellular component; GO:0007155 cell adhesion; GO:0007275 multicellular organism development; GO:0008284 positive regulation of cell population proliferation; GO:0009653 anatomical structure morphogenesis; GO:0009888 tissue development; GO:0009987 cellular process; GO:0016043…	GO:0005622 intracellular; GO:0005623 cell; GO:0005737 cytoplasm; GO:0005783 endoplasmic reticulum; GO:0012505 endomembrane system; GO:0043226 organelle; GO:0043227 membrane-bounded organelle; GO:0043229 intracellular organelle; GO:0043231 intracellular membrane-bounded organelle;		PF00041	Fibronectin type III domain	Z	KOG0613	Projectin/twitchin and related proteins
D4AAH1	Similar to vitamin A-deficient testicular protein 11-like OS=Rattus norvegicus OX=10116 GN=LOC689569 PE=4 SV=1	LOC689569	0.6446	0.000757389	Down	3	2	29	2	120.2	9.83436e+06	8.37265e+06	9.40268e+06	7.47398e+06	7.38529e+06	1.09418e+07	8.2416e+06	8.78134e+06	8.58367e+06	8.48821e+06	0.723	0.565	0.768	0.579	0.559	1.195	0.944	0.987	0.912	0.917	cytoplasm
A0A0G2K9G3	Mitochondrial ribosomal protein S24 OS=Rattus norvegicus OX=10116 GN=Mrps24 PE=1 SV=1	Mrps24	1.9674	0.0106551	Up	26	3	19	3	19.8	1.26819e+06	1.21535e+06	1.82421e+06	2.11062e+06	1.75505e+06	823051	555749	607411	321435	550473	1.126	0.99	1.799	1.973	1.604	1.085	0.769	0.824	0.412	0.718	extracellular				GO:0006412 translation; GO:0006414 translational elongation; GO:0006415 translational termination; GO:0006518 peptide metabolic process; GO:0006807 nitrogen compound metabolic process; GO:0008152 metabolic process; GO:0009058 biosynthetic process; GO:0009059 macromolecule biosynthetic process; GO:0009987 cellular process; GO:0010467 gene expression; GO:0016043 cellular component organization; GO:…	GO:0000313 organellar ribosome; GO:0000314 organellar small ribosomal subunit; GO:0005622 intracellular; GO:0005623 cell; GO:0005737 cytoplasm; GO:0005739 mitochondrion; GO:0005740 mitochondrial envelope; GO:0005743 mitochondrial inner membrane; GO:0005759 mitochondrial matrix; GO:0005761 mitochondrial ribosome; GO:0005763 mitochondrial small ribosomal subunit; GO:0005840 ribosome; GO:0015935 sma…	GO:0003735 structural constituent of ribosome; GO:0005198 structural molecule activity;
F1LMI7	E3 ubiquitin-protein ligase RNF123 OS=Rattus norvegicus OX=10116 GN=Rnf123 PE=1 SV=1	Rnf123	0.6167	0.0102147	Down	2	2	8	2	148.2	1.20967e+06	1.0747e+06	591067	951846	1.39919e+06	1.32913e+06	820823	1.17298e+06	1.16487e+06	1.26625e+06	0.88	0.717	0.478	0.729	1.048	1.435	0.93	1.304	1.224	1.353	nucleus	K12169			GO:0006464 cellular protein modification process; GO:0006508 proteolysis; GO:0006807 nitrogen compound metabolic process; GO:0008152 metabolic process; GO:0009987 cellular process; GO:0016579 protein deubiquitination; GO:0019538 protein metabolic process; GO:0036211 protein modification process; GO:0043170 macromolecule metabolic process; GO:0043412 macromolecule modification; GO:0044237 cellular…	GO:0005622 intracellular; GO:0005623 cell; GO:0005634 nucleus; GO:0005635 nuclear envelope; GO:0005737 cytoplasm; GO:0005829 cytosol; GO:0012505 endomembrane system; GO:0016020 membrane; GO:0031090 organelle membrane; GO:0031965 nuclear membrane; GO:0031967 organelle envelope; GO:0031975 envelope; GO:0043226 organelle; GO:0043227 membrane-bounded organelle; GO:0043229 intracellular organelle; GO:…		PF13920	Zinc finger, C3HC4 type (RING finger)	O	KOG4692	Predicted E3 ubiquitin ligase
D4A617	Ectonucleoside triphosphate diphosphohydrolase 1 OS=Rattus norvegicus OX=10116 GN=LOC103689954 PE=3 SV=2	LOC103689954	5.7721	1.27265e-05	Up	16	4	15	4	52	2.24794e+06	1.54322e+06	2.29455e+06	938951	1.59967e+06	223646	153345	206892	212217	230529	2.271	1.431	2.575	0.999	1.665	0.336	0.241	0.32	0.31	0.342	extracellular				GO:0001101 response to acid chemical; GO:0001775 cell activation; GO:0002237 response to molecule of bacterial origin; GO:0006139 nucleobase-containing compound metabolic process; GO:0006140 regulation of nucleotide metabolic process; GO:0006725 cellular aromatic compound metabolic process; GO:0006753 nucleoside phosphate metabolic process; GO:0006793 phosphorus metabolic process; GO:0006796 phos…	GO:0005576 extracellular region; GO:0005604 basement membrane; GO:0005615 extracellular space; GO:0005622 intracellular; GO:0005623 cell; GO:0005737 cytoplasm; GO:0005886 plasma membrane; GO:0005887 integral component of plasma membrane; GO:0008021 synaptic vesicle; GO:0009986 cell surface; GO:0012505 endomembrane system; GO:0014069 postsynaptic density; GO:0016020 membrane; GO:0016021 integral c…	GO:0003824 catalytic activity; GO:0005488 binding; GO:0005515 protein binding; GO:0016462 pyrophosphatase activity; GO:0016787 hydrolase activity; GO:0016817 hydrolase activity, acting on acid anhydrides; GO:0016818 hydrolase activity, acting on acid anhydrides, in phosphorus-containing anhydrides; GO:0016887 ATPase activity; GO:0017110 nucleoside-diphosphatase activity; GO:0017111 nucleoside-tri…			F	KOG1386	Nucleoside phosphatase
F7EPZ4	DIS3 homolog, exosome endoribonuclease and 3'-5' exoribonuclease OS=Rattus norvegicus OX=10116 GN=Dis3 PE=1 SV=1	Dis3	1.5854	0.00140991	Up	16	10	49	10	116.7	5.20803e+06	6.12974e+06	4.85917e+06	5.53312e+06	5.28917e+06	2.48269e+06	1.49644e+06	2.62292e+06	2.37526e+06	2.64186e+06	1.286	1.389	1.333	1.439	1.345	0.911	0.576	0.99	0.848	0.959	nucleus	K12585	DIS3; exosome complex exonuclease DIS3/RRP44 [EC:3.1.13.-]	rno03018 RNA degradation	GO:0000288 nuclear-transcribed mRNA catabolic process, deadenylation-dependent decay; GO:0000291 nuclear-transcribed mRNA catabolic process, exonucleolytic; GO:0000956 nuclear-transcribed mRNA catabolic process; GO:0006139 nucleobase-containing compound metabolic process; GO:0006364 rRNA processing; GO:0006396 RNA processing; GO:0006401 RNA catabolic process; GO:0006402 mRNA catabolic process; GO…	GO:0000176 nuclear exosome (RNase complex); GO:0000178 exosome (RNase complex); GO:0005622 intracellular; GO:0005623 cell; GO:0005634 nucleus; GO:0005654 nucleoplasm; GO:0005737 cytoplasm; GO:0005829 cytosol; GO:0031974 membrane-enclosed lumen; GO:0031981 nuclear lumen; GO:0032991 protein-containing complex; GO:0043226 organelle; GO:0043227 membrane-bounded organelle; GO:0043229 intracellular org…	GO:0000175 3'-5'-exoribonuclease activity; GO:0003824 catalytic activity; GO:0004518 nuclease activity; GO:0004519 endonuclease activity; GO:0004527 exonuclease activity; GO:0004532 exoribonuclease activity; GO:0004540 ribonuclease activity; GO:0005085 guanyl-nucleotide exchange factor activity; GO:0005488 binding; GO:0005515 protein binding; GO:0008408 3'-5' exonuclease activity; GO:0016787 hydr…	PF13638; PF00773	PIN domain; RNB domain	J	KOG2102	Exosomal 3'-5' exoribonuclease complex, subunit Rrp44/Dis3
F1LXY6	Ig-like domain-containing protein OS=Rattus norvegicus OX=10116 PE=1 SV=2	--	2.4925	0.0177678	Up	70	5	40	5	11.2	8.36551e+06	6.20965e+06	2.31264e+07	1.03904e+07	1.04609e+07	2.64765e+06	3.06265e+06	3.81605e+06	4.46613e+06	2.50882e+06	1.065	0.725	3.27	1.393	1.371	0.5	0.607	0.742	0.821	0.469	cytoplasm							PF07686	Immunoglobulin V-set domain
D4AEI5	Myelin expression factor 2 OS=Rattus norvegicus OX=10116 GN=Myef2 PE=1 SV=1	Myef2	1.6575	8.77489e-05	Up	23	11	129	11	63.3	1.2185e+07	1.42001e+07	9.85589e+06	1.28432e+07	1.22882e+07	4.64863e+06	4.04007e+06	5.22131e+06	6.20111e+06	5.0837e+06	1.279	1.368	1.149	1.42	1.328	0.725	0.661	0.838	0.94	0.784	nucleus	K24992			GO:0000122 negative regulation of transcription by RNA polymerase II; GO:0006355 regulation of transcription, DNA-templated; GO:0006357 regulation of transcription by RNA polymerase II; GO:0009889 regulation of biosynthetic process; GO:0009890 negative regulation of biosynthetic process; GO:0009892 negative regulation of metabolic process; GO:0010468 regulation of gene expression; GO:0010556 regu…	GO:0005622 intracellular; GO:0005623 cell; GO:0005634 nucleus; GO:0043226 organelle; GO:0043227 membrane-bounded organelle; GO:0043229 intracellular organelle; GO:0043231 intracellular membrane-bounded organelle;	GO:0000976 transcription regulatory region sequence-specific DNA binding; GO:0000977 RNA polymerase II transcription regulatory region sequence-specific DNA binding; GO:0000978 RNA polymerase II cis-regulatory region sequence-specific DNA binding; GO:0000981 DNA-binding transcription factor activity, RNA polymerase II-specific; GO:0000987 cis-regulatory region sequence-specific DNA binding; GO:00…	PF00076	RNA recognition motif. (a.k.a. RRM, RBD, or RNP domain)	K	KOG0118	FOG: RRM domain
F7FPF5	SP100 nuclear antigen OS=Rattus norvegicus OX=10116 GN=Sp100 PE=1 SV=2	Sp100	3.1873	3.29402e-06	Up	21	5	34	5	38	3.15514e+06	2.99915e+06	2.23099e+06	2.99091e+06	2.96981e+06	482784	644702	793745	576778	551271	1.666	1.453	1.309	1.664	1.615	0.379	0.53	0.641	0.44	0.428	nucleus	K15413	SP100; nuclear body protein Sp100	rno05203 Viral carcinogenesis; rno05168 Herpes simplex virus 1 infection	GO:0000122 negative regulation of transcription by RNA polymerase II; GO:0000723 telomere maintenance; GO:0001101 response to acid chemical; GO:0002376 immune system process; GO:0006139 nucleobase-containing compound metabolic process; GO:0006259 DNA metabolic process; GO:0006355 regulation of transcription, DNA-templated; GO:0006357 regulation of transcription by RNA polymerase II; GO:0006725 ce…	GO:0005622 intracellular; GO:0005623 cell; GO:0005634 nucleus; GO:0005654 nucleoplasm; GO:0005730 nucleolus; GO:0005737 cytoplasm; GO:0016604 nuclear body; GO:0016605 PML body; GO:0031974 membrane-enclosed lumen; GO:0031981 nuclear lumen; GO:0034399 nuclear periphery; GO:0043226 organelle; GO:0043227 membrane-bounded organelle; GO:0043228 non-membrane-bounded organelle; GO:0043229 intracellular o…	GO:0000981 DNA-binding transcription factor activity, RNA polymerase II-specific; GO:0003700 DNA-binding transcription factor activity; GO:0003712 transcription coregulator activity; GO:0003713 transcription coactivator activity; GO:0003714 transcription corepressor activity; GO:0005488 binding; GO:0005515 protein binding; GO:0008134 transcription factor binding; GO:0019899 enzyme binding; GO:001…	PF03172	Sp100 domain	K	KOG2177	Predicted E3 ubiquitin ligase
A0A0H2UHL3	Adipocyte enhancer-binding protein 1 OS=Rattus norvegicus OX=10116 GN=Aebp1 PE=3 SV=1	Aebp1	5.7145	0.000603057	Up	10	8	31	8	127.9	5.74568e+06	4.65734e+06	1.92934e+06	2.73041e+06	6.10851e+06	391898	387211	339771	887964		2.259	1.68	0.843	1.131	2.473	0.229	0.237	0.204	0.504		extracellular	K21392			GO:0000122 negative regulation of transcription by RNA polymerase II; GO:0001501 skeletal system development; GO:0006355 regulation of transcription, DNA-templated; GO:0006357 regulation of transcription by RNA polymerase II; GO:0006508 proteolysis; GO:0006518 peptide metabolic process; GO:0006807 nitrogen compound metabolic process; GO:0007275 multicellular organism development; GO:0007517 muscl…	GO:0005576 extracellular region; GO:0005615 extracellular space;	GO:0000976 transcription regulatory region sequence-specific DNA binding; GO:0000977 RNA polymerase II transcription regulatory region sequence-specific DNA binding; GO:0000981 DNA-binding transcription factor activity, RNA polymerase II-specific; GO:0001067 regulatory region nucleic acid binding; GO:0001227 DNA-binding transcription repressor activity, RNA polymerase II-specific; GO:0003676 nucl…	PF00754; PF00246; PF13620	F5/8 type C domain; Zinc carboxypeptidase; Carboxypeptidase regulatory-like domain	S	KOG2649	Zinc carboxypeptidase
D3ZRC3	RNA-binding motif protein 26 OS=Rattus norvegicus OX=10116 GN=Rbm26 PE=1 SV=2	Rbm26	3.1356	0.000311409	Up	3	3	22	3	112	1.35102e+06	1.63444e+06	769934	1.37596e+06	1.3125e+06	213752	197909	179701	424180	381766	1.584	1.758	1.003	1.699	1.585	0.372	0.362	0.322	0.719	0.658	nucleus	K13192			GO:0009892 negative regulation of metabolic process; GO:0010563 negative regulation of phosphorus metabolic process; GO:0010921 regulation of phosphatase activity; GO:0010923 negative regulation of phosphatase activity; GO:0019220 regulation of phosphate metabolic process; GO:0019222 regulation of metabolic process; GO:0031323 regulation of cellular metabolic process; GO:0031324 negative regulati…					A	KOG2135	Proteins containing the RNA recognition motif
D4AC45	1-acyl-sn-glycerol-3-phosphate acyltransferase OS=Rattus norvegicus OX=10116 GN=Agpat2 PE=1 SV=2	Agpat2	0.4513	6.38299e-05	Down	19	4	77	4	29.4	2.95628e+06	2.16114e+06	1.98373e+06	2.86584e+06	2.0357e+06	4.00278e+06	3.48226e+06	4.04952e+06	3.08295e+06	3.50433e+06	0.772	0.518	0.575	0.788	0.547	1.552	1.416	1.616	1.163	1.344	extracellular	K13509	AGPAT1_2; lysophosphatidate acyltransferase [EC:2.3.1.51]	rno00564 Glycerophospholipid metabolism; rno01100 Metabolic pathways; rno00561 Glycerolipid metabolism; rno04072 Phospholipase D signaling pathway; rno04975 Fat digestion and absorption	GO:0001775 cell activation; GO:0001817 regulation of cytokine production; GO:0001819 positive regulation of cytokine production; GO:0001959 regulation of cytokine-mediated signaling pathway; GO:0001961 positive regulation of cytokine-mediated signaling pathway; GO:0002252 immune effector process; GO:0002263 cell activation involved in immune response; GO:0002274 myeloid leukocyte activation; GO:0…	GO:0005622 intracellular; GO:0005623 cell; GO:0005737 cytoplasm; GO:0005783 endoplasmic reticulum; GO:0005789 endoplasmic reticulum membrane; GO:0005886 plasma membrane; GO:0012505 endomembrane system; GO:0012506 vesicle membrane; GO:0016020 membrane; GO:0030141 secretory granule; GO:0030659 cytoplasmic vesicle membrane; GO:0030667 secretory granule membrane; GO:0031090 organelle membrane; GO:003…	GO:0003824 catalytic activity; GO:0003841 1-acylglycerol-3-phosphate O-acyltransferase activity; GO:0008374 O-acyltransferase activity; GO:0016411 acylglycerol O-acyltransferase activity; GO:0016740 transferase activity; GO:0016746 transferase activity, transferring acyl groups; GO:0016747 transferase activity, transferring acyl groups other than amino-acyl groups; GO:0042171 lysophosphatidic aci…			I	KOG2848	1-acyl-sn-glycerol-3-phosphate acyltransferase
A0A0G2K290	Ig-like domain-containing protein OS=Rattus norvegicus OX=10116 PE=4 SV=1	--	2.2939	0.0121246	Up	60	5	126	2	13.9	6.46248e+07	2.18073e+07	6.31294e+07	4.84649e+07	5.56068e+07	1.33191e+07	1.43479e+07	1.38574e+07	1.79776e+07	1.72893e+07	1.846	0.572	2.004	1.459	1.636	0.565	0.639	0.605	0.742	0.726	plasma membrane							PF07686	Immunoglobulin V-set domain
A0A0G2K1N9	Selenoprotein O OS=Rattus norvegicus OX=10116 GN=Selenoo PE=1 SV=1	Selenoo	0.5238	1.94507e-05	Down	23	10	165	10	74.2	5.77863e+06	6.55192e+06	5.68269e+06	6.53523e+06	7.07229e+06	9.88944e+06	7.90306e+06	7.46483e+06	7.1997e+06	8.70582e+06	0.612	0.637	0.669	0.73	0.772	1.557	1.305	1.209	1.102	1.356	mitochondria	K08997				GO:0005622 intracellular; GO:0005623 cell; GO:0005737 cytoplasm; GO:0005739 mitochondrion; GO:0043226 organelle; GO:0043227 membrane-bounded organelle; GO:0043229 intracellular organelle; GO:0043231 intracellular membrane-bounded organelle;				S	KOG2542	Uncharacterized conserved protein (YdiU family)
F1LU48	Endoplasmic reticulum-golgi intermediate compartment 1 OS=Rattus norvegicus OX=10116 GN=Ergic1 PE=1 SV=2	Ergic1	0.6079	0.000226025	Down	39	9	179	9	35	1.64846e+07	2.50174e+07	1.72485e+07	1.91845e+07	1.60191e+07	1.92114e+07	2.09358e+07	1.95665e+07	1.99741e+07	2.50835e+07	0.632	0.881	0.735	0.775	0.633	1.095	1.251	1.147	1.107	1.414	plasma membrane	K20365			GO:0006810 transport; GO:0006888 endoplasmic reticulum to Golgi vesicle-mediated transport; GO:0016192 vesicle-mediated transport; GO:0046907 intracellular transport; GO:0048193 Golgi vesicle transport; GO:0051179 localization; GO:0051234 establishment of localization; GO:0051641 cellular localization; GO:0051649 establishment of localization in cell;	GO:0005622 intracellular; GO:0005623 cell; GO:0005634 nucleus; GO:0005654 nucleoplasm; GO:0005737 cytoplasm; GO:0005793 endoplasmic reticulum-Golgi intermediate compartment; GO:0031974 membrane-enclosed lumen; GO:0031981 nuclear lumen; GO:0043226 organelle; GO:0043227 membrane-bounded organelle; GO:0043229 intracellular organelle; GO:0043231 intracellular membrane-bounded organelle; GO:0043233 or…		PF13850	Endoplasmic Reticulum-Golgi Intermediate Compartment (ERGIC)	U	KOG2667	COPII vesicle protein
D4A510	SWI/SNF-related, matrix-associated, actin-dependent regulator of chromatin, subfamily c, member 2 OS=Rattus norvegicus OX=10116 GN=Smarcc2 PE=1 SV=3	Smarcc2	1.5718	0.00118209	Up	16	12	124	7	124.7	1.09714e+07	1.37863e+07	1.08318e+07	1.05728e+07	1.00896e+07	3.89295e+06	4.7511e+06	4.86974e+06	6.63245e+06	4.19882e+06	1.202	1.386	1.318	1.22	1.139	0.633	0.811	0.816	1.05	0.676	nucleus	K11649	SMARCC; SWI/SNF related-matrix-associated actin-dependent regulator of chromatin subfamily C	rno04714 Thermogenesis; rno05225 Hepatocellular carcinoma	GO:0000122 negative regulation of transcription by RNA polymerase II; GO:0006325 chromatin organization; GO:0006333 chromatin assembly or disassembly; GO:0006337 nucleosome disassembly; GO:0006338 chromatin remodeling; GO:0006355 regulation of transcription, DNA-templated; GO:0006357 regulation of transcription by RNA polymerase II; GO:0006996 organelle organization; GO:0007275 multicellular orga…	GO:0000228 nuclear chromosome; GO:0000785 chromatin; GO:0000790 nuclear chromatin; GO:0005622 intracellular; GO:0005623 cell; GO:0005634 nucleus; GO:0005654 nucleoplasm; GO:0005694 chromosome; GO:0016514 SWI/SNF complex; GO:0031974 membrane-enclosed lumen; GO:0031981 nuclear lumen; GO:0032991 protein-containing complex; GO:0043226 organelle; GO:0043227 membrane-bounded organelle; GO:0043228 non-m…	GO:0000981 DNA-binding transcription factor activity, RNA polymerase II-specific; GO:0003682 chromatin binding; GO:0003700 DNA-binding transcription factor activity; GO:0003712 transcription coregulator activity; GO:0003713 transcription coactivator activity; GO:0005488 binding; GO:0140110 transcription regulator activity;	PF04433; PF00249	SWIRM domain; Myb-like DNA-binding domain	B	KOG1279	Chromatin remodeling factor subunit and related transcription factors
M0R6W5	Uncharacterized protein OS=Rattus norvegicus OX=10116 PE=1 SV=2	--	0.3248	0.000203903	Down	9	4	25	4	49.6	1.1914e+07	1.72758e+07	1.50827e+07	2.20685e+07	1.40639e+07	4.36112e+07	4.23629e+07	2.81158e+07	3.28444e+07	2.18494e+07	0.355	0.472	0.499	0.692	0.431	1.928	1.964	1.279	1.412	0.956	cytoplasm,nucleus				GO:0006810 transport; GO:0006892 post-Golgi vesicle-mediated transport; GO:0006895 Golgi to endosome transport; GO:0006914 autophagy; GO:0007275 multicellular organism development; GO:0007399 nervous system development; GO:0007610 behavior; GO:0007626 locomotory behavior; GO:0008104 protein localization; GO:0008152 metabolic process; GO:0009056 catabolic process; GO:0009987 cellular process; GO:0…	GO:0005622 intracellular; GO:0005623 cell; GO:0005737 cytoplasm; GO:0012505 endomembrane system; GO:0030141 secretory granule; GO:0031045 dense core granule; GO:0031410 cytoplasmic vesicle; GO:0031982 vesicle; GO:0043226 organelle; GO:0043227 membrane-bounded organelle; GO:0043229 intracellular organelle; GO:0097708 intracellular vesicle; GO:0099503 secretory vesicle;				U	KOG1809	Vacuolar protein sorting-associated protein
D4A4X6	ADAMTS-like 2 OS=Rattus norvegicus OX=10116 GN=Adamtsl2 PE=4 SV=1	Adamtsl2	1.6693	0.00736503	Up	6	3	9	3	105.5	762286	691117	660464	547581	1.13675e+06	378087	287704	247696	331149	309384	1.183	0.984	1.139	0.895	1.817	0.872	0.696	0.588	0.743	0.706	extracellular	K24430			GO:0007275 multicellular organism development; GO:0009888 tissue development; GO:0009966 regulation of signal transduction; GO:0009968 negative regulation of signal transduction; GO:0009987 cellular process; GO:0010646 regulation of cell communication; GO:0010648 negative regulation of cell communication; GO:0016043 cellular component organization; GO:0017015 regulation of transforming growth fac…	GO:0005576 extracellular region; GO:0031012 extracellular matrix;	GO:0005488 binding; GO:0050436 microfibril binding;	PF00090; PF08686	Thrombospondin type 1 domain; PLAC (protease and lacunin) domain	O	KOG3538	Disintegrin metalloproteinases with thrombospondin repeats
D3ZC56	Dystonin OS=Rattus norvegicus OX=10116 GN=Dst PE=1 SV=3	Dst	0.5909	0.000503521	Down	1	5	34	5	846.7	1.23532e+06	1.29407e+06	1.43591e+06	1.59008e+06	1.00032e+06	1.64984e+06	1.36151e+06	1.57508e+06	1.55393e+06	1.46792e+06	0.609	0.586	0.787	0.826	0.508	1.208	1.046	1.187	1.107	1.064	cytoplasm	K10382			GO:0000226 microtubule cytoskeleton organization; GO:0000902 cell morphogenesis; GO:0000904 cell morphogenesis involved in differentiation; GO:0006810 transport; GO:0006928 movement of cell or subcellular component; GO:0006996 organelle organization; GO:0007010 cytoskeleton organization; GO:0007017 microtubule-based process; GO:0007018 microtubule-based movement; GO:0007275 multicellular organism…	GO:0001725 stress fiber; GO:0005622 intracellular; GO:0005623 cell; GO:0005634 nucleus; GO:0005635 nuclear envelope; GO:0005737 cytoplasm; GO:0005783 endoplasmic reticulum; GO:0005789 endoplasmic reticulum membrane; GO:0005856 cytoskeleton; GO:0005874 microtubule; GO:0005886 plasma membrane; GO:0005911 cell-cell junction; GO:0005912 adherens junction; GO:0005925 focal adhesion; GO:0005938 cell co…	GO:0005488 binding; GO:0005515 protein binding; GO:0008017 microtubule binding; GO:0008092 cytoskeletal protein binding; GO:0015631 tubulin binding; GO:0042802 identical protein binding; GO:0042803 protein homodimerization activity; GO:0046983 protein dimerization activity; GO:0051010 microtubule plus-end binding;	PF00307; PF00435; PF13499	Calponin homology (CH) domain; Spectrin repeat; EF-hand domain pair	Z	KOG0517	Beta-spectrin
F1M6Q3	Collagen type IV alpha 2 chain OS=Rattus norvegicus OX=10116 GN=Col4a2 PE=1 SV=3	Col4a2	3.7304	0.000112569	Up	8	8	93	8	160.7	1.81159e+07	2.09285e+07	1.73262e+07	1.50193e+07	1.7247e+07	2.5999e+06	1.48157e+06	3.71157e+06	4.95486e+06	3.50361e+06	1.793	1.901	1.905	1.566	1.758	0.382	0.229	0.562	0.709	0.51	nucleus	K06237	COL4A; collagen type IV alpha	rno05200 Pathways in cancer; rno04512 ECM-receptor interaction; rno05222 Small cell lung cancer; rno04933 AGE-RAGE signaling pathway in diabetic complications; rno04510 Focal adhesion; rno04974 Protein digestion and absorption; rno05146 Amoebiasis; rno04926 Relaxin signaling pathway; rno04151 PI3K-Akt signaling pathway; rno05165 Human papillomavirus infection	GO:0001704 formation of primary germ layer; GO:0001706 endoderm formation; GO:0006139 nucleobase-containing compound metabolic process; GO:0006351 transcription, DNA-templated; GO:0006725 cellular aromatic compound metabolic process; GO:0006807 nitrogen compound metabolic process; GO:0007154 cell communication; GO:0007165 signal transduction; GO:0007166 cell surface receptor signaling pathway; GO…	GO:0005576 extracellular region; GO:0005581 collagen trimer; GO:0005587 collagen type IV trimer; GO:0005604 basement membrane; GO:0005622 intracellular; GO:0005623 cell; GO:0005737 cytoplasm; GO:0005783 endoplasmic reticulum; GO:0005788 endoplasmic reticulum lumen; GO:0012505 endomembrane system; GO:0031012 extracellular matrix; GO:0031974 membrane-enclosed lumen; GO:0032991 protein-containing co…	GO:0005198 structural molecule activity; GO:0005201 extracellular matrix structural constituent;	PF01413	C-terminal tandem repeated domain in type 4 procollagen	W	KOG3544	Collagens (type IV and type XIII), and related proteins
G3V879	5-demethoxyubiquinone hydroxylase, mitochondrial OS=Rattus norvegicus OX=10116 GN=Coq7 PE=1 SV=4	Coq7	0.648	0.000372957	Down	32	4	54	4	20.1	3.85407e+06	3.46261e+06	2.82129e+06	3.99841e+06	3.3844e+06	3.75465e+06	4.12674e+06	3.20641e+06	3.88737e+06	3.42576e+06	0.88	0.726	0.716	0.962	0.796	1.274	1.469	1.12	1.283	1.15	cytoplasm	K06134	COQ7; 3-demethoxyubiquinol 3-hydroxylase [EC:1.14.99.60]	rno01240 Biosynthesis of cofactors; rno01100 Metabolic pathways; rno00130 Ubiquinone and other terpenoid-quinone biosynthesis	GO:0000122 negative regulation of transcription by RNA polymerase II; GO:0001306 age-dependent response to oxidative stress; GO:0001701 in utero embryonic development; GO:0001838 embryonic epithelial tube formation; GO:0001841 neural tube formation; GO:0002009 morphogenesis of an epithelium; GO:0006091 generation of precursor metabolites and energy; GO:0006119 oxidative phosphorylation; GO:000613…	GO:0005622 intracellular; GO:0005623 cell; GO:0005634 nucleus; GO:0005737 cytoplasm; GO:0005739 mitochondrion; GO:0043226 organelle; GO:0043227 membrane-bounded organelle; GO:0043229 intracellular organelle; GO:0043231 intracellular membrane-bounded organelle;	GO:0003682 chromatin binding; GO:0005488 binding;	PF03232	Ubiquinone biosynthesis protein COQ7	H	KOG4061	DMQ mono-oxygenase/Ubiquinone biosynthesis protein COQ7/CLK-1/CAT5
F1LVV4	Regulator of chromosome condensation 2 OS=Rattus norvegicus OX=10116 GN=Rcc2 PE=1 SV=1	Rcc2	1.9416	0.0008058	Up	38	13	152	13	46.6	1.75575e+07	2.09755e+07	1.44792e+07	1.47813e+07	1.44734e+07	5.97964e+06	3.33048e+06	5.66345e+06	7.02888e+06	6.84605e+06	1.605	1.759	1.47	1.423	1.362	0.812	0.474	0.791	0.928	0.919	nucleus				GO:0001952 regulation of cell-matrix adhesion; GO:0001953 negative regulation of cell-matrix adhesion; GO:0007044 cell-substrate junction assembly; GO:0007154 cell communication; GO:0007155 cell adhesion; GO:0007160 cell-matrix adhesion; GO:0007162 negative regulation of cell adhesion; GO:0007165 signal transduction; GO:0007166 cell surface receptor signaling pathway; GO:0007229 integrin-mediated…	GO:0000775 chromosome, centromeric region; GO:0005622 intracellular; GO:0005623 cell; GO:0005634 nucleus; GO:0005694 chromosome; GO:0005730 nucleolus; GO:0005737 cytoplasm; GO:0005768 endosome; GO:0005769 early endosome; GO:0005819 spindle; GO:0005829 cytosol; GO:0005856 cytoskeleton; GO:0005886 plasma membrane; GO:0010008 endosome membrane; GO:0012505 endomembrane system; GO:0015630 microtubule …	GO:0005488 binding; GO:0005515 protein binding; GO:0008017 microtubule binding; GO:0008092 cytoskeletal protein binding; GO:0015631 tubulin binding; GO:0017016 Ras GTPase binding; GO:0017048 Rho GTPase binding; GO:0019899 enzyme binding; GO:0019900 kinase binding; GO:0019901 protein kinase binding; GO:0019904 protein domain specific binding; GO:0031267 small GTPase binding; GO:0048365 Rac GTPase …			DZ	KOG1427	Uncharacterized conserved protein, contains RCC1 domain
D3ZLT7	Similar to RIKEN cDNA 2510039O18 OS=Rattus norvegicus OX=10116 GN=RGD1305350 PE=1 SV=1	RGD1305350	1.8889	0.000873804	Up	6	2	20	2	69.4	933312	1.14032e+06	1.08909e+06	590426	850531	377671	286087	311146	371176	315525	1.357	1.521	1.759	0.904	1.274	0.815	0.648	0.691	0.78	0.674	Golgi apparatus									S	KOG3778	Uncharacterized conserved protein
D3Z8Q7	Cytosolic iron-sulfur assembly component 2B OS=Rattus norvegicus OX=10116 GN=Ciao2b PE=1 SV=1	Ciao2b	2.9214	8.75666e-05	Up	41	3	25	3	17.7	1.15019e+06	1.49559e+06	1.40964e+06	1.56566e+06	1.57148e+06	245606	246047	277468	452902	470182	1.325	1.581	1.804	1.9	1.865	0.42	0.442	0.489	0.754	0.796	cytoplasm				GO:0006790 sulfur compound metabolic process; GO:0007059 chromosome segregation; GO:0008152 metabolic process; GO:0009987 cellular process; GO:0016043 cellular component organization; GO:0016226 iron-sulfur cluster assembly; GO:0022607 cellular component assembly; GO:0031163 metallo-sulfur cluster assembly; GO:0044085 cellular component biogenesis; GO:0044237 cellular metabolic process; GO:005118…	GO:0005622 intracellular; GO:0005623 cell; GO:0005634 nucleus; GO:0005654 nucleoplasm; GO:0005737 cytoplasm; GO:0005819 spindle; GO:0005829 cytosol; GO:0005856 cytoskeleton; GO:0015630 microtubule cytoskeleton; GO:0031974 membrane-enclosed lumen; GO:0031981 nuclear lumen; GO:0032991 protein-containing complex; GO:0043226 organelle; GO:0043227 membrane-bounded organelle; GO:0043228 non-membrane-bo…		PF01883	Domain of unknown function DUF59	S	KOG3381	Uncharacterized conserved protein
F1LP30	Methylcrotonoyl-CoA carboxylase subunit alpha, mitochondrial OS=Rattus norvegicus OX=10116 GN=Mccc1 PE=1 SV=1	Mccc1	0.4243	0.00046164	Down	53	29	785	29	79.2	7.41863e+07	5.38103e+07	1.12688e+08	8.89808e+07	6.80152e+07	1.24261e+08	1.22527e+08	1.44989e+08	1.31874e+08	1.25746e+08	0.472	0.314	0.797	0.596	0.446	1.174	1.215	1.41	1.212	1.176	cytoplasm	K01968	E6.4.1.4A; 3-methylcrotonyl-CoA carboxylase alpha subunit [EC:6.4.1.4]	rno01100 Metabolic pathways; rno00280 Valine, leucine and isoleucine degradation	GO:0006082 organic acid metabolic process; GO:0006520 cellular amino acid metabolic process; GO:0006551 leucine metabolic process; GO:0006552 leucine catabolic process; GO:0006732 coenzyme metabolic process; GO:0006766 vitamin metabolic process; GO:0006767 water-soluble vitamin metabolic process; GO:0006768 biotin metabolic process; GO:0006790 sulfur compound metabolic process; GO:0006807 nitroge…	GO:0002169 3-methylcrotonyl-CoA carboxylase complex, mitochondrial; GO:0005622 intracellular; GO:0005623 cell; GO:0005737 cytoplasm; GO:0005739 mitochondrion; GO:0005759 mitochondrial matrix; GO:0005829 cytosol; GO:0031974 membrane-enclosed lumen; GO:0032991 protein-containing complex; GO:0043226 organelle; GO:0043227 membrane-bounded organelle; GO:0043229 intracellular organelle; GO:0043231 intr…	GO:0003824 catalytic activity; GO:0004075 biotin carboxylase activity; GO:0005488 binding; GO:0008144 drug binding; GO:0009374 biotin binding; GO:0016874 ligase activity; GO:0016879 ligase activity, forming carbon-nitrogen bonds; GO:0019842 vitamin binding; GO:0031406 carboxylic acid binding; GO:0033218 amide binding; GO:0033293 monocarboxylic acid binding; GO:0036094 small molecule binding; GO:0…	PF00289; PF02786; PF02785; PF00364	Carbamoyl-phosphate synthase L chain, N-terminal domain; Carbamoyl-phosphate synthase L chain, ATP binding domain; Biotin carboxylase C-terminal domain; Biotin-requiring enzyme	EI	KOG0238	3-Methylcrotonyl-CoA carboxylase, biotin-containing subunit/Propionyl-CoA carboxylase, alpha chain/Acetyl-CoA carboxylase, biotin carboxylase subunit
D4A917	Latent-transforming growth factor beta-binding protein 4 OS=Rattus norvegicus OX=10116 GN=Ltbp4 PE=1 SV=2	Ltbp4	1.7222	0.000213027	Up	11	13	64	13	174.4	1.50546e+07	1.39411e+07	1.17219e+07	1.32842e+07	1.87164e+07	5.34985e+06	5.22034e+06	5.77666e+06	5.73404e+06	6.71411e+06	1.264	1.074	1.093	1.175	1.618	0.667	0.683	0.741	0.695	0.828	extracellular	K08023			GO:0001558 regulation of cell growth; GO:0002790 peptide secretion; GO:0006457 protein folding; GO:0006464 cellular protein modification process; GO:0006468 protein phosphorylation; GO:0006793 phosphorus metabolic process; GO:0006796 phosphate-containing compound metabolic process; GO:0006807 nitrogen compound metabolic process; GO:0006810 transport; GO:0007154 cell communication; GO:0007165 sign…	GO:0005576 extracellular region; GO:0031012 extracellular matrix;	GO:0003824 catalytic activity; GO:0004672 protein kinase activity; GO:0004674 protein serine/threonine kinase activity; GO:0004675 transmembrane receptor protein serine/threonine kinase activity; GO:0004888 transmembrane signaling receptor activity; GO:0005024 transforming growth factor beta-activated receptor activity; GO:0005102 signaling receptor binding; GO:0005178 integrin binding; GO:000548…	PF07645; PF12661	Calcium-binding EGF domain; Human growth factor-like EGF	T	KOG1217	Fibrillins and related proteins containing Ca2+-binding EGF-like domains
D4ADC2	Helicase with zinc finger 2 OS=Rattus norvegicus OX=10116 GN=Helz2 PE=1 SV=2	Helz2	0.4518	0.00102774	Down	10	18	113	18	302.4	2.41091e+06	2.10595e+06	1.03468e+06	2.24996e+06	2.68876e+06	2.8612e+06	3.38591e+06	2.65455e+06	3.79376e+06	3.03117e+06	0.608	0.487	0.29	0.598	0.698	1.072	1.331	1.024	1.383	1.124	nucleus	K25165			GO:0006355 regulation of transcription, DNA-templated; GO:0006357 regulation of transcription by RNA polymerase II; GO:0009889 regulation of biosynthetic process; GO:0009891 positive regulation of biosynthetic process; GO:0009893 positive regulation of metabolic process; GO:0010468 regulation of gene expression; GO:0010556 regulation of macromolecule biosynthetic process; GO:0010557 positive regu…	GO:0005622 intracellular; GO:0005623 cell; GO:0005634 nucleus; GO:0005654 nucleoplasm; GO:0031974 membrane-enclosed lumen; GO:0031981 nuclear lumen; GO:0043226 organelle; GO:0043227 membrane-bounded organelle; GO:0043229 intracellular organelle; GO:0043231 intracellular membrane-bounded organelle; GO:0043233 organelle lumen; GO:0070013 intracellular organelle lumen;	GO:0003712 transcription coregulator activity; GO:0003713 transcription coactivator activity; GO:0030374 nuclear receptor transcription coactivator activity; GO:0140110 transcription regulator activity;	PF13086; PF13087; PF00773	AAA domain; AAA domain; RNB domain	L	KOG2102	Exosomal 3'-5' exoribonuclease complex, subunit Rrp44/Dis3
D4A626	Calmin OS=Rattus norvegicus OX=10116 GN=Clmn PE=1 SV=1	Clmn	0.6566	0.0103836	Down	20	14	189	14	113.8	1.31022e+07	1.01509e+07	9.65792e+06	1.0253e+07	1.19e+07	9.85421e+06	9.46901e+06	1.07108e+07	1.00815e+07	1.71816e+07	0.898	0.638	0.735	0.74	0.84	1.003	1.011	1.122	0.998	1.731	plasma membrane				GO:0007275 multicellular organism development; GO:0007399 nervous system development; GO:0008285 negative regulation of cell population proliferation; GO:0009987 cellular process; GO:0016043 cellular component organization; GO:0022008 neurogenesis; GO:0030030 cell projection organization; GO:0030154 cell differentiation; GO:0030182 neuron differentiation; GO:0031175 neuron projection development;…	GO:0005622 intracellular; GO:0005623 cell; GO:0005737 cytoplasm; GO:0016020 membrane;		PF00307	Calponin homology (CH) domain	Z	KOG0516	Dystonin, GAS (Growth-arrest-specific protein), and related proteins
M0R567	Probable E3 ubiquitin-protein ligase IRF2BPL OS=Rattus norvegicus OX=10116 GN=Irf2bpl PE=1 SV=1	Irf2bpl	1.5679	0.00183117	Up	4	2	20	2	81.3	1.61146e+06	1.62744e+06	1.60457e+06	1.05949e+06	1.46148e+06	731307	631524	530642	732889	578432	1.422	1.318	1.573	0.985	1.328	0.958	0.868	0.716	0.934	0.75	mitochondria	K22383			GO:0000003 reproduction; GO:0000122 negative regulation of transcription by RNA polymerase II; GO:0003006 developmental process involved in reproduction; GO:0006355 regulation of transcription, DNA-templated; GO:0006357 regulation of transcription by RNA polymerase II; GO:0009889 regulation of biosynthetic process; GO:0009890 negative regulation of biosynthetic process; GO:0009891 positive regula…	GO:0005622 intracellular; GO:0005623 cell; GO:0005634 nucleus; GO:0005654 nucleoplasm; GO:0031974 membrane-enclosed lumen; GO:0031981 nuclear lumen; GO:0043226 organelle; GO:0043227 membrane-bounded organelle; GO:0043229 intracellular organelle; GO:0043231 intracellular membrane-bounded organelle; GO:0043233 organelle lumen; GO:0070013 intracellular organelle lumen;		PF11261	Interferon regulatory factor 2-binding protein zinc finger	K	KOG3579	Predicted E3 ubiquitin ligase
D4A1Y0	SCY1-like pseudokinase 2 OS=Rattus norvegicus OX=10116 GN=Scyl2 PE=1 SV=1	Scyl2	2.4253	0.0019763	Up	9	6	19	6	103.3	2.11388e+06	3.20041e+06	2.05393e+06	2.05218e+06	1.90969e+06	723821	663652	301435	483756	991003	1.377	1.913	1.486	1.408	1.281	0.7	0.674	0.3	0.455	0.949	cytoplasm	K17541			GO:0002090 regulation of receptor internalization; GO:0002092 positive regulation of receptor internalization; GO:0006810 transport; GO:0006897 endocytosis; GO:0006898 receptor-mediated endocytosis; GO:0007034 vacuolar transport; GO:0007041 lysosomal transport; GO:0007154 cell communication; GO:0007165 signal transduction; GO:0007166 cell surface receptor signaling pathway; GO:0007267 cell-cell s…	GO:0000139 Golgi membrane; GO:0005622 intracellular; GO:0005623 cell; GO:0005737 cytoplasm; GO:0005768 endosome; GO:0005794 Golgi apparatus; GO:0005802 trans-Golgi network; GO:0010008 endosome membrane; GO:0012505 endomembrane system; GO:0016020 membrane; GO:0030135 coated vesicle; GO:0030136 clathrin-coated vesicle; GO:0031090 organelle membrane; GO:0031410 cytoplasmic vesicle; GO:0031982 vesicl…	GO:0005102 signaling receptor binding; GO:0005488 binding; GO:0005515 protein binding;	PF00069	Protein kinase domain	T	KOG2137	Protein kinase
D3ZAC0	Integrin subunit alpha 2b OS=Rattus norvegicus OX=10116 GN=Itga2b PE=1 SV=2	Itga2b	0.5955	0.000271432	Down	23	15	130	15	112.6	1.8161e+07	1.48283e+07	1.62995e+07	1.42165e+07	1.33853e+07	1.47211e+07	1.68355e+07	1.81482e+07	2.12397e+07	1.7383e+07	0.794	0.595	0.791	0.654	0.602	0.955	1.146	1.212	1.341	1.116	extracellular	K06476	ITGA2B; integrin alpha 2B	rno05200 Pathways in cancer; rno04512 ECM-receptor interaction; rno05222 Small cell lung cancer; rno05418 Fluid shear stress and atherosclerosis; rno05412 Arrhythmogenic right ventricular cardiomyopathy; rno04640 Hematopoietic cell lineage; rno04510 Focal adhesion; rno04015 Rap1 signaling pathway; rno05414 Dilated cardiomyopathy; rno04151 PI3K-Akt signaling pathway; rno05410 Hypertrophic cardiomy…	GO:0001775 cell activation; GO:0002576 platelet degranulation; GO:0002682 regulation of immune system process; GO:0002684 positive regulation of immune system process; GO:0002685 regulation of leukocyte migration; GO:0002687 positive regulation of leukocyte migration; GO:0006810 transport; GO:0006887 exocytosis; GO:0006950 response to stress; GO:0007155 cell adhesion; GO:0007160 cell-matrix adhes…	GO:0005576 extracellular region; GO:0005615 extracellular space; GO:0005622 intracellular; GO:0005623 cell; GO:0005737 cytoplasm; GO:0005886 plasma membrane; GO:0005912 adherens junction; GO:0005925 focal adhesion; GO:0009897 external side of plasma membrane; GO:0009986 cell surface; GO:0012505 endomembrane system; GO:0012506 vesicle membrane; GO:0016020 membrane; GO:0030054 cell junction; GO:003…	GO:0005488 binding; GO:0005515 protein binding; GO:0042802 identical protein binding; GO:0044877 protein-containing complex binding; GO:0050840 extracellular matrix binding; GO:0070051 fibrinogen binding;			W	KOG3637	Vitronectin receptor, alpha subunit
A0A0G2JSU3	Protein SET OS=Rattus norvegicus OX=10116 GN=Set PE=1 SV=1	Set	2.7619	2.31056e-05	Up	28	10	191	9	33.4	4.64047e+07	5.20912e+07	4.74901e+07	2.98573e+07	3.51567e+07	9.61107e+06	1.01984e+07	8.89183e+06	1.34768e+07	9.84644e+06	1.721	1.772	1.956	1.166	1.342	0.529	0.589	0.504	0.722	0.537	nucleus	K11290			GO:0006355 regulation of transcription, DNA-templated; GO:0009889 regulation of biosynthetic process; GO:0009890 negative regulation of biosynthetic process; GO:0009892 negative regulation of metabolic process; GO:0010468 regulation of gene expression; GO:0010556 regulation of macromolecule biosynthetic process; GO:0010558 negative regulation of macromolecule biosynthetic process; GO:0010605 nega…	GO:0005622 intracellular; GO:0005623 cell; GO:0005634 nucleus; GO:0005654 nucleoplasm; GO:0005737 cytoplasm; GO:0005783 endoplasmic reticulum; GO:0005811 lipid droplet; GO:0012505 endomembrane system; GO:0031974 membrane-enclosed lumen; GO:0031981 nuclear lumen; GO:0032991 protein-containing complex; GO:0043226 organelle; GO:0043227 membrane-bounded organelle; GO:0043228 non-membrane-bounded orga…				L	KOG1508	DNA replication factor/protein phosphatase inhibitor SET/SPR-2
D4ADX8	Ras association (RalGDS/AF-6) and pleckstrin homology domains 1 OS=Rattus norvegicus OX=10116 GN=Raph1 PE=1 SV=2	Raph1	1.7946	0.00778108	Up	13	11	47	10	136.5	5.84824e+06	8.46369e+06	4.35513e+06	7.87459e+06	9.32993e+06	2.86603e+06	1.88872e+06	2.33038e+06	3.89944e+06	2.63309e+06	1.255	1.666	1.038	1.78	2.062	0.913	0.631	0.764	1.209	0.83	nucleus	K23488				GO:0005622 intracellular; GO:0005623 cell; GO:0005634 nucleus; GO:0005654 nucleoplasm; GO:0005737 cytoplasm; GO:0005829 cytosol; GO:0005886 plasma membrane; GO:0016020 membrane; GO:0016604 nuclear body; GO:0031974 membrane-enclosed lumen; GO:0031981 nuclear lumen; GO:0043226 organelle; GO:0043227 membrane-bounded organelle; GO:0043229 intracellular organelle; GO:0043231 intracellular membrane-bou…		PF00788; PF00169	Ras association (RalGDS/AF-6) domain; PH domain	T	KOG3751	Growth factor receptor-bound proteins (GRB7, GRB10, GRB14)
D3ZJR7	Desmocollin 2 OS=Rattus norvegicus OX=10116 GN=Dsc2 PE=1 SV=3	Dsc2	0.4851	0.00211161	Down	18	10	101	10	100	2.08204e+07	1.91892e+07	2.10254e+07	4.31724e+07	3.37962e+07	3.74258e+07	3.90529e+07	3.61526e+07	4.32375e+07	3.98876e+07	0.512	0.433	0.575	1.119	0.856	1.368	1.497	1.36	1.537	1.442	peroxisome	K07601	DSC2; desmocollin 2	rno05412 Arrhythmogenic right ventricular cardiomyopathy	GO:0002027 regulation of heart rate; GO:0006937 regulation of muscle contraction; GO:0006942 regulation of striated muscle contraction; GO:0006950 response to stress; GO:0007154 cell communication; GO:0007155 cell adhesion; GO:0007275 multicellular organism development; GO:0008016 regulation of heart contraction; GO:0008219 cell death; GO:0008544 epidermis development; GO:0009267 cellular respons…	GO:0001533 cornified envelope; GO:0005622 intracellular; GO:0005623 cell; GO:0005737 cytoplasm; GO:0005886 plasma membrane; GO:0005911 cell-cell junction; GO:0005912 adherens junction; GO:0014704 intercalated disc; GO:0016020 membrane; GO:0030054 cell junction; GO:0030057 desmosome; GO:0031410 cytoplasmic vesicle; GO:0031982 vesicle; GO:0043226 organelle; GO:0043227 membrane-bounded organelle; GO…	GO:0005488 binding; GO:0005515 protein binding; GO:0086080 protein binding involved in heterotypic cell-cell adhesion; GO:0086083 cell adhesive protein binding involved in bundle of His cell-Purkinje myocyte communication; GO:0098631 cell adhesion mediator activity; GO:0098632 cell-cell adhesion mediator activity;	PF08758; PF00028	Cadherin prodomain like; Cadherin domain	S	KOG3594	FOG: Cadherin repeats
F1LM87	C-type lectin domain family 4 member M OS=Rattus norvegicus OX=10116 GN=Clec4m PE=1 SV=2	Clec4m	0.0469	9.89582e-08	Down	10	2	6	2	36.7	53906.1		41183		43085.5	567763	628565	823266	641173	762824	0.083		0.071		0.069	1.302	1.512	1.943	1.431	1.731	plasma membrane	K06563	CLEC4M; C-type lectin domain family 4 member M	rno04625 C-type lectin receptor signaling pathway; rno05162 Measles; rno04145 Phagosome; rno05152 Tuberculosis	GO:0001817 regulation of cytokine production; GO:0001819 positive regulation of cytokine production; GO:0001878 response to yeast; GO:0001879 detection of yeast; GO:0002218 activation of innate immune response; GO:0002220 innate immune response activating cell surface receptor signaling pathway; GO:0002223 stimulatory C-type lectin receptor signaling pathway; GO:0002253 activation of immune respo…	GO:0005622 intracellular; GO:0005623 cell; GO:0005737 cytoplasm; GO:0005886 plasma membrane; GO:0005887 integral component of plasma membrane; GO:0009897 external side of plasma membrane; GO:0009986 cell surface; GO:0016020 membrane; GO:0016021 integral component of membrane; GO:0031224 intrinsic component of membrane; GO:0031226 intrinsic component of plasma membrane; GO:0071944 cell periphery; …	GO:0001618 virus receptor activity; GO:0001872 (1->3)-beta-D-glucan binding; GO:0003823 antigen binding; GO:0004888 transmembrane signaling receptor activity; GO:0005488 binding; GO:0005515 protein binding; GO:0005537 mannose binding; GO:0030246 carbohydrate binding; GO:0030247 polysaccharide binding; GO:0030369 ICAM-3 receptor activity; GO:0033218 amide binding; GO:0036094 small molecule binding…	PF00059	Lectin C-type domain	TV	KOG4297	C-type lectin
D3Z8F1	Villin-like OS=Rattus norvegicus OX=10116 GN=Vill PE=1 SV=2	Vill	0.5927	7.0311e-05	Down	21	14	108	14	96.3	1.00096e+07	8.29505e+06	7.49644e+06	1.03397e+07	8.21811e+06	9.62782e+06	9.51047e+06	1.10178e+07	1.04339e+07	1.04822e+07	0.741	0.564	0.617	0.807	0.627	1.059	1.098	1.247	1.117	1.141	nucleus				GO:0006996 organelle organization; GO:0007010 cytoskeleton organization; GO:0009987 cellular process; GO:0016043 cellular component organization; GO:0071840 cellular component organization or biogenesis;	GO:0005622 intracellular; GO:0005623 cell; GO:0005856 cytoskeleton; GO:0015629 actin cytoskeleton; GO:0043226 organelle; GO:0043228 non-membrane-bounded organelle; GO:0043229 intracellular organelle; GO:0043232 intracellular non-membrane-bounded organelle;	GO:0005198 structural molecule activity; GO:0005200 structural constituent of cytoskeleton;	PF00626; PF02209	Gelsolin repeat; Villin headpiece domain	Z	KOG0443	Actin regulatory proteins (gelsolin/villin family)
D3ZCT5	Phosphatase domain-containing, paladin 1 OS=Rattus norvegicus OX=10116 GN=Pald1 PE=1 SV=1	Pald1	1.5585	0.013558	Up	5	4	23	4	96.8	923836	852062	807077	945291	1.44775e+06	480867	495197	310734	448821	447252	1.209	1.023	1.173	1.303	1.95	0.934	1.009	0.621	0.848	0.86	cytoplasm				GO:0006464 cellular protein modification process; GO:0006470 protein dephosphorylation; GO:0006793 phosphorus metabolic process; GO:0006796 phosphate-containing compound metabolic process; GO:0006807 nitrogen compound metabolic process; GO:0008152 metabolic process; GO:0009987 cellular process; GO:0016311 dephosphorylation; GO:0019538 protein metabolic process; GO:0035335 peptidyl-tyrosine dephos…	GO:0005622 intracellular; GO:0005623 cell; GO:0005634 nucleus; GO:0005737 cytoplasm; GO:0005829 cytosol; GO:0043226 organelle; GO:0043227 membrane-bounded organelle; GO:0043229 intracellular organelle; GO:0043231 intracellular membrane-bounded organelle;	GO:0003824 catalytic activity; GO:0004721 phosphoprotein phosphatase activity; GO:0004722 protein serine/threonine phosphatase activity; GO:0004725 protein tyrosine phosphatase activity; GO:0008138 protein tyrosine/serine/threonine phosphatase activity; GO:0016787 hydrolase activity; GO:0016788 hydrolase activity, acting on ester bonds; GO:0016791 phosphatase activity; GO:0042578 phosphoric ester…
F1M1W1	Acyl-coenzyme A synthetase ACSM2, mitochondrial OS=Rattus norvegicus OX=10116 GN=Acsm1 PE=1 SV=3	Acsm1	0.4043	6.06015e-05	Down	64	31	1131	30	65.3	2.86769e+08	2.09767e+08	2.56682e+08	3.41678e+08	2.28352e+08	4.49851e+08	4.4284e+08	4.77957e+08	3.7046e+08	5.02508e+08	0.556	0.373	0.553	0.698	0.456	1.295	1.338	1.417	1.038	1.432	mitochondria	K23756	ACSM1; medium-chain acyl-CoA ligase / lipoate-activating enzyme [EC:6.2.1.2]	rno01100 Metabolic pathways; rno00785 Lipoic acid metabolism; rno00650 Butanoate metabolism	GO:0006082 organic acid metabolic process; GO:0006091 generation of precursor metabolites and energy; GO:0006139 nucleobase-containing compound metabolic process; GO:0006163 purine nucleotide metabolic process; GO:0006629 lipid metabolic process; GO:0006631 fatty acid metabolic process; GO:0006633 fatty acid biosynthetic process; GO:0006637 acyl-CoA metabolic process; GO:0006725 cellular aromatic…	GO:0005622 intracellular; GO:0005623 cell; GO:0005737 cytoplasm; GO:0005739 mitochondrion; GO:0005759 mitochondrial matrix; GO:0031974 membrane-enclosed lumen; GO:0043226 organelle; GO:0043227 membrane-bounded organelle; GO:0043229 intracellular organelle; GO:0043231 intracellular membrane-bounded organelle; GO:0043233 organelle lumen; GO:0070013 intracellular organelle lumen;	GO:0003824 catalytic activity; GO:0003996 acyl-CoA ligase activity; GO:0004321 fatty-acyl-CoA synthase activity; GO:0015645 fatty acid ligase activity; GO:0016405 CoA-ligase activity; GO:0016408 C-acyltransferase activity; GO:0016740 transferase activity; GO:0016746 transferase activity, transferring acyl groups; GO:0016747 transferase activity, transferring acyl groups other than amino-acyl grou…	PF13193	Domain of unknown function (DUF4009)	I	KOG1175	Acyl-CoA synthetase
F1M403	Ubiquitin-conjugating enzyme E2O OS=Rattus norvegicus OX=10116 GN=Ube2o PE=1 SV=2	Ube2o	3.019	1.25182e-05	Up	7	5	18	5	125.2	1.58223e+06	1.58958e+06	1.55917e+06	1.37852e+06	1.46168e+06	347911	282077	238225	353540	496378	1.76	1.623	1.927	1.616	1.675	0.575	0.489	0.405	0.568	0.812	nucleus	K10581	UBE2O; ubiquitin-conjugating enzyme E2 O [EC:2.3.2.24]	rno04120 Ubiquitin mediated proteolysis	GO:0000209 protein polyubiquitination; GO:0006355 regulation of transcription, DNA-templated; GO:0006357 regulation of transcription by RNA polymerase II; GO:0006464 cellular protein modification process; GO:0006513 protein monoubiquitination; GO:0006807 nitrogen compound metabolic process; GO:0006810 transport; GO:0008152 metabolic process; GO:0009889 regulation of biosynthetic process; GO:00099…	GO:0005622 intracellular; GO:0005623 cell; GO:0005634 nucleus; GO:0005654 nucleoplasm; GO:0005737 cytoplasm; GO:0016604 nuclear body; GO:0031974 membrane-enclosed lumen; GO:0031981 nuclear lumen; GO:0043226 organelle; GO:0043227 membrane-bounded organelle; GO:0043229 intracellular organelle; GO:0043231 intracellular membrane-bounded organelle; GO:0043233 organelle lumen; GO:0070013 intracellular …	GO:0003824 catalytic activity; GO:0004842 ubiquitin-protein transferase activity; GO:0005488 binding; GO:0005515 protein binding; GO:0016740 transferase activity; GO:0019787 ubiquitin-like protein transferase activity; GO:0019899 enzyme binding; GO:0031625 ubiquitin protein ligase binding; GO:0044389 ubiquitin-like protein ligase binding; GO:0061630 ubiquitin protein ligase activity; GO:0061631 u…	PF00179	Ubiquitin-conjugating enzyme	O	KOG0895	Ubiquitin-conjugating enzyme
F1LNM0	Disks large homolog 1 OS=Rattus norvegicus OX=10116 GN=Dlg1 PE=1 SV=1	Dlg1	0.5326	6.27494e-06	Down	23	14	171	13	100.5	1.13912e+07	1.18556e+07	1.32396e+07	1.1931e+07	1.22107e+07	1.52586e+07	1.46106e+07	1.61819e+07	1.46759e+07	1.71475e+07	0.664	0.634	0.858	0.733	0.733	1.322	1.328	1.443	1.237	1.47	nucleus	K12076	DLG1; disks large protein 1	rno04390 Hippo signaling pathway; rno04530 Tight junction; rno04660 T cell receptor signaling pathway; rno05166 Human T-cell leukemia virus 1 infection; rno05203 Viral carcinogenesis; rno05165 Human papillomavirus infection	GO:0000003 reproduction; GO:0000075 cell cycle checkpoint; GO:0000122 negative regulation of transcription by RNA polymerase II; GO:0000226 microtubule cytoskeleton organization; GO:0000278 mitotic cell cycle; GO:0001501 skeletal system development; GO:0001654 eye development; GO:0001655 urogenital system development; GO:0001657 ureteric bud development; GO:0001658 branching involved in ureteric …	GO:0001772 immunological synapse; GO:0005576 extracellular region; GO:0005604 basement membrane; GO:0005622 intracellular; GO:0005623 cell; GO:0005634 nucleus; GO:0005737 cytoplasm; GO:0005783 endoplasmic reticulum; GO:0005794 Golgi apparatus; GO:0005829 cytosol; GO:0005856 cytoskeleton; GO:0005874 microtubule; GO:0005886 plasma membrane; GO:0005902 microvillus; GO:0005911 cell-cell junction; GO:…	GO:0003824 catalytic activity; GO:0004385 guanylate kinase activity; GO:0004721 phosphoprotein phosphatase activity; GO:0005102 signaling receptor binding; GO:0005198 structural molecule activity; GO:0005215 transporter activity; GO:0005216 ion channel activity; GO:0005488 binding; GO:0005515 protein binding; GO:0008022 protein C-terminus binding; GO:0008092 cytoskeletal protein binding; GO:00150…	PF09058; PF10608; PF00595; PF10600; PF00018; PF00625	L27_1; Polyubiquitination (PEST) N-terminal domain of MAGUK; PDZ domain (Also known as DHR or GLGF); PDZ-associated domain of NMDA receptors; SH3 domain; Guanylate kinase	F	KOG0708	Membrane-associated guanylate kinase MAGUK (contains PDZ, SH3, HOOK and GUK domains)
A0A0G2K9Q8	Ubiquitin protein ligase E3 component n-recognin 7 OS=Rattus norvegicus OX=10116 GN=Ubr7 PE=1 SV=1	Ubr7	1.5712	0.0099975	Up	7	3	7	3	50.2	500594	823305	376115	445808	622713	197073	278370	202955	275368	229584	1.08	1.63	0.902	1.014	1.384	0.632	0.936	0.67	0.859	0.728	cytoplasm	K11979								S	KOG2752	Uncharacterized conserved protein, contains N-recognin-type Zn-finger
F1M124	Cordon-bleu WH2 repeat protein-like 1 OS=Rattus norvegicus OX=10116 GN=Cobll1 PE=1 SV=2	Cobll1	0.29	5.08543e-07	Down	28	24	219	24	130.8	4.57358e+06	4.3965e+06	5.33748e+06	5.06242e+06	4.62935e+06	1.12106e+07	1.09978e+07	1.17683e+07	9.61302e+06	1.31457e+07	0.398	0.351	0.515	0.464	0.414	1.447	1.49	1.564	1.207	1.679	nucleus	K24046			GO:0006996 organelle organization; GO:0007010 cytoskeleton organization; GO:0007015 actin filament organization; GO:0008154 actin polymerization or depolymerization; GO:0009987 cellular process; GO:0016043 cellular component organization; GO:0022607 cellular component assembly; GO:0030029 actin filament-based process; GO:0030036 actin cytoskeleton organization; GO:0030041 actin filament polymeriz…		GO:0003779 actin binding; GO:0003785 actin monomer binding; GO:0005488 binding; GO:0005515 protein binding; GO:0008092 cytoskeletal protein binding;	PF09469	Cordon-bleu domain	S	KOG3751	Growth factor receptor-bound proteins (GRB7, GRB10, GRB14)
F1LM84	Nidogen-1 OS=Rattus norvegicus OX=10116 GN=Nid1 PE=1 SV=1	Nid1	3.1633	1.4708e-07	Up	30	21	122	21	137	2.1932e+07	2.27204e+07	1.94008e+07	1.74688e+07	2.65198e+07	4.50577e+06	4.52552e+06	4.689e+06	5.08133e+06	4.4569e+06	1.695	1.612	1.666	1.422	2.111	0.517	0.545	0.554	0.567	0.506	extracellular	K06826			GO:0001655 urogenital system development; GO:0001822 kidney development; GO:0007155 cell adhesion; GO:0007160 cell-matrix adhesion; GO:0007275 multicellular organism development; GO:0009987 cellular process; GO:0010810 regulation of cell-substrate adhesion; GO:0010811 positive regulation of cell-substrate adhesion; GO:0016043 cellular component organization; GO:0022610 biological adhesion; GO:003…	GO:0005576 extracellular region; GO:0005604 basement membrane; GO:0005623 cell; GO:0031012 extracellular matrix; GO:0062023 collagen-containing extracellular matrix; GO:0071944 cell periphery;	GO:0005488 binding; GO:0005515 protein binding; GO:0005518 collagen binding; GO:0043236 laminin binding; GO:0043237 laminin-1 binding; GO:0043394 proteoglycan binding; GO:0044877 protein-containing complex binding; GO:0050840 extracellular matrix binding; GO:0097367 carbohydrate derivative binding;	PF07474; PF07645; PF12662; PF12947; PF00086	G2F domain; Calcium-binding EGF domain; Complement Clr-like EGF-like; EGF domain; Thyroglobulin type-1 repeat	T	KOG1214	Nidogen and related basement membrane protein proteins
D3ZL21	Non-specific serine/threonine protein kinase OS=Rattus norvegicus OX=10116 GN=LOC685619 PE=3 SV=3	LOC685619	1.561	0.0294612	Up	13	2	16	2	28.8	1.31723e+06	974778	1.52067e+06	1.02614e+06	945367	488871	724816	466468	352284	501958	1.263	0.858	1.62	1.036	0.933	0.696	1.083	0.684	0.488	0.707	cytoplasm,nucleus	K08851			GO:0006139 nucleobase-containing compound metabolic process; GO:0006464 cellular protein modification process; GO:0006468 protein phosphorylation; GO:0006725 cellular aromatic compound metabolic process; GO:0006793 phosphorus metabolic process; GO:0006796 phosphate-containing compound metabolic process; GO:0006807 nitrogen compound metabolic process; GO:0008152 metabolic process; GO:0009966 regul…	GO:0000408 EKC/KEOPS complex; GO:0005622 intracellular; GO:0005623 cell; GO:0005634 nucleus; GO:0005654 nucleoplasm; GO:0005737 cytoplasm; GO:0005829 cytosol; GO:0031974 membrane-enclosed lumen; GO:0031981 nuclear lumen; GO:0032991 protein-containing complex; GO:0043226 organelle; GO:0043227 membrane-bounded organelle; GO:0043229 intracellular organelle; GO:0043231 intracellular membrane-bounded …	GO:0002039 p53 binding; GO:0003824 catalytic activity; GO:0004672 protein kinase activity; GO:0004674 protein serine/threonine kinase activity; GO:0005488 binding; GO:0005515 protein binding; GO:0016301 kinase activity; GO:0016740 transferase activity; GO:0016772 transferase activity, transferring phosphorus-containing groups; GO:0016773 phosphotransferase activity, alcohol group as acceptor; GO:…			T	KOG3087	Serine/threonine protein kinase
A0A0G2K1S6	Malic enzyme OS=Rattus norvegicus OX=10116 GN=Me1 PE=1 SV=1	Me1	1.7646	0.000325201	Up	38	17	256	17	63.8	3.74175e+07	4.16686e+07	2.62525e+07	3.51872e+07	3.75074e+07	1.38186e+07	9.58818e+06	1.45382e+07	1.65116e+07	1.41184e+07	1.482	1.515	1.155	1.468	1.53	0.813	0.592	0.88	0.945	0.822	nucleus	K00029	E1.1.1.40; malate dehydrogenase (oxaloacetate-decarboxylating)(NADP+) [EC:1.1.1.40]	rno01100 Metabolic pathways; rno00620 Pyruvate metabolism; rno01200 Carbon metabolism; rno03320 PPAR signaling pathway	GO:0005975 carbohydrate metabolic process; GO:0006082 organic acid metabolic process; GO:0006090 pyruvate metabolic process; GO:0006091 generation of precursor metabolites and energy; GO:0006108 malate metabolic process; GO:0006139 nucleobase-containing compound metabolic process; GO:0006140 regulation of nucleotide metabolic process; GO:0006725 cellular aromatic compound metabolic process; GO:00…	GO:0005622 intracellular; GO:0005623 cell; GO:0005737 cytoplasm; GO:0005739 mitochondrion; GO:0005829 cytosol; GO:0043226 organelle; GO:0043227 membrane-bounded organelle; GO:0043229 intracellular organelle; GO:0043231 intracellular membrane-bounded organelle;	GO:0000166 nucleotide binding; GO:0003824 catalytic activity; GO:0004470 malic enzyme activity; GO:0004473 malate dehydrogenase (decarboxylating) (NADP+) activity; GO:0005488 binding; GO:0009055 electron transfer activity; GO:0016491 oxidoreductase activity; GO:0016614 oxidoreductase activity, acting on CH-OH group of donors; GO:0016615 malate dehydrogenase activity; GO:0016616 oxidoreductase act…	PF00390; PF03949	Malic enzyme, N-terminal domain; Malic enzyme, NAD binding domain	C	KOG1257	NADP+-dependent malic enzyme
A0A0G2JWB6	Peroxidase OS=Rattus norvegicus OX=10116 GN=Pxdn PE=4 SV=1	Pxdn	5.4554	9.20043e-08	Up	15	17	81	17	165.3	1.24482e+07	1.04918e+07	7.96101e+06	9.56517e+06	1.16107e+07	1.49656e+06	1.1933e+06	1.01552e+06	1.54879e+06	1.25033e+06	2.27	1.756	1.613	1.837	2.18	0.405	0.339	0.283	0.408	0.335	extracellular	K19511			GO:0008152 metabolic process; GO:0009056 catabolic process; GO:0009636 response to toxic substance; GO:0009987 cellular process; GO:0016043 cellular component organization; GO:0016999 antibiotic metabolic process; GO:0017001 antibiotic catabolic process; GO:0017144 drug metabolic process; GO:0030198 extracellular matrix organization; GO:0042221 response to chemical; GO:0042737 drug catabolic proc…	GO:0005576 extracellular region; GO:0005622 intracellular; GO:0005623 cell; GO:0005737 cytoplasm; GO:0005783 endoplasmic reticulum; GO:0012505 endomembrane system; GO:0031012 extracellular matrix; GO:0043226 organelle; GO:0043227 membrane-bounded organelle; GO:0043229 intracellular organelle; GO:0043231 intracellular membrane-bounded organelle;	GO:0003824 catalytic activity; GO:0004601 peroxidase activity; GO:0005198 structural molecule activity; GO:0005201 extracellular matrix structural constituent; GO:0005488 binding; GO:0016209 antioxidant activity; GO:0016491 oxidoreductase activity; GO:0016684 oxidoreductase activity, acting on peroxide as acceptor; GO:0020037 heme binding; GO:0046906 tetrapyrrole binding; GO:0048037 cofactor bind…	PF07679; PF03098	Immunoglobulin I-set domain; Animal haem peroxidase	T	KOG2408	Peroxidase/oxygenase
A0A0G2JVW3	Ankyrin repeat domain 17 OS=Rattus norvegicus OX=10116 GN=Ankrd17 PE=1 SV=1	Ankrd17	0.5422	0.00663807	Down	4	8	47	4	267.1	3.28878e+07	2.05159e+07	3.10786e+07	3.14288e+07	1.60638e+07	4.13066e+07	3.61016e+07	2.79011e+07	2.77335e+07	3.42412e+07	0.738	0.423	0.775	0.743	0.371	1.377	1.263	0.957	0.899	1.129	plasma membrane				GO:0001568 blood vessel development; GO:0001817 regulation of cytokine production; GO:0001819 positive regulation of cytokine production; GO:0001944 vasculature development; GO:0001955 blood vessel maturation; GO:0002376 immune system process; GO:0002682 regulation of immune system process; GO:0002684 positive regulation of immune system process; GO:0002697 regulation of immune effector process; …	GO:0000785 chromatin; GO:0005622 intracellular; GO:0005623 cell; GO:0005634 nucleus; GO:0005635 nuclear envelope; GO:0005694 chromosome; GO:0005737 cytoplasm; GO:0012505 endomembrane system; GO:0016020 membrane; GO:0031090 organelle membrane; GO:0031965 nuclear membrane; GO:0031967 organelle envelope; GO:0031975 envelope; GO:0043226 organelle; GO:0043227 membrane-bounded organelle; GO:0043228 non…	GO:0003682 chromatin binding; GO:0005488 binding;	PF00013	KH domain	T	KOG4369	RTK signaling protein MASK/UNC-44
F1LTB8	UDP-glucuronosyltransferase OS=Rattus norvegicus OX=10116 GN=RGD1559459 PE=1 SV=2	RGD1559459	0.6615	0.007191	Down	30	15	514	6	60.3	3.18614e+07	2.71599e+07	3.6807e+07	2.53215e+07	2.88799e+07	3.1758e+07	3.80962e+07	3.16592e+07	2.67443e+07	2.67854e+07	0.669	0.523	0.858	0.56	0.624	0.99	1.246	1.016	0.811	0.826	peroxisome	K00699	UGT; glucuronosyltransferase [EC:2.4.1.17]	rno01240 Biosynthesis of cofactors; rno01100 Metabolic pathways; rno00140 Steroid hormone biosynthesis; rno05204 Chemical carcinogenesis - DNA adducts; rno00980 Metabolism of xenobiotics by cytochrome P450; rno00860 Porphyrin and chlorophyll metabolism; rno00982 Drug metabolism - cytochrome P450; rno00983 Drug metabolism - other enzymes; rno04976 Bile secretion; rno00053 Ascorbate and aldarate me…						CG	KOG1192	UDP-glucuronosyl and UDP-glucosyl transferase
D3ZIC2	Imidazolonepropionate hydrolase OS=Rattus norvegicus OX=10116 GN=Uroc1 PE=1 SV=2	Uroc1	0.4413	5.09935e-05	Down	56	31	1135	31	74.6	3.63279e+08	3.39437e+08	3.31975e+08	4.83161e+08	5.0616e+08	6.17911e+08	6.46585e+08	6.67755e+08	5.95537e+08	6.06773e+08	0.519	0.445	0.527	0.727	0.745	1.311	1.44	1.459	1.23	1.274	nucleus	K01712	hutU; urocanate hydratase [EC:4.2.1.49]	rno01100 Metabolic pathways; rno00340 Histidine metabolism	GO:0006082 organic acid metabolic process; GO:0006520 cellular amino acid metabolic process; GO:0006547 histidine metabolic process; GO:0006548 histidine catabolic process; GO:0006725 cellular aromatic compound metabolic process; GO:0006807 nitrogen compound metabolic process; GO:0008152 metabolic process; GO:0009056 catabolic process; GO:0009063 cellular amino acid catabolic process; GO:0009987 …	GO:0005622 intracellular; GO:0005623 cell; GO:0005737 cytoplasm; GO:0005829 cytosol;	GO:0003824 catalytic activity; GO:0016153 urocanate hydratase activity; GO:0016829 lyase activity; GO:0016835 carbon-oxygen lyase activity; GO:0016836 hydro-lyase activity;	PF01175	Urocanase
A0A0H2UI27	Septin OS=Rattus norvegicus OX=10116 GN=Sept10 PE=1 SV=1	Sept10	1.9108	0.00537938	Up	17	5	58	4	51.9	2.60602e+06	3.46072e+06	2.09799e+06	1.52013e+06	1.40273e+06	800156	688437	707605	706296	1.00452e+06	1.525	1.859	1.364	0.937	0.846	0.696	0.628	0.633	0.597	0.864	cytoplasm	K16940						PF00735	Septin	Z	KOG3859	Septins (P-loop GTPases)
F1M8E6	DNA ligase OS=Rattus norvegicus OX=10116 GN=LOC100911727 PE=3 SV=2	LOC100911727	8.1496	0.00257339	Up	5	2	2	2	92.9	347663	730662	352882	101760	210685	10413.8	32340.5	21842.8	49259.3		1.638	3.158	1.847	0.505	1.022	0.073	0.237	0.157	0.335		nucleus				GO:0000278 mitotic cell cycle; GO:0000302 response to reactive oxygen species; GO:0000726 non-recombinational repair; GO:0006139 nucleobase-containing compound metabolic process; GO:0006259 DNA metabolic process; GO:0006260 DNA replication; GO:0006261 DNA-dependent DNA replication; GO:0006266 DNA ligation; GO:0006271 DNA strand elongation involved in DNA replication; GO:0006273 lagging strand elo…	GO:0005622 intracellular; GO:0005623 cell; GO:0005634 nucleus; GO:0005654 nucleoplasm; GO:0005737 cytoplasm; GO:0005739 mitochondrion; GO:0031974 membrane-enclosed lumen; GO:0031981 nuclear lumen; GO:0043226 organelle; GO:0043227 membrane-bounded organelle; GO:0043229 intracellular organelle; GO:0043231 intracellular membrane-bounded organelle; GO:0043233 organelle lumen; GO:0070013 intracellular…	GO:0003676 nucleic acid binding; GO:0003677 DNA binding; GO:0003824 catalytic activity; GO:0003909 DNA ligase activity; GO:0003910 DNA ligase (ATP) activity; GO:0005488 binding; GO:0016874 ligase activity; GO:0016886 ligase activity, forming phosphoric ester bonds; GO:0097159 organic cyclic compound binding; GO:0140097 catalytic activity, acting on DNA; GO:1901363 heterocyclic compound binding;	PF01068	ATP dependent DNA ligase domain	L	KOG0967	ATP-dependent DNA ligase I
A0A0G2K382	Misshapen-like kinase 1 OS=Rattus norvegicus OX=10116 GN=Mink1 PE=1 SV=1	Mink1	2.2303	0.00549606	Up	2	2	8	2	149.8	622768	892576	489947	771042	820723	129649	136121	347620	153725	323530	1.366	1.796	1.193	1.781	1.853	0.422	0.465	1.165	0.487	1.043	nucleus	K04413			GO:0000165 MAPK cascade; GO:0000185 activation of MAPKKK activity; GO:0000902 cell morphogenesis; GO:0000904 cell morphogenesis involved in differentiation; GO:0001775 cell activation; GO:0001932 regulation of protein phosphorylation; GO:0001934 positive regulation of protein phosphorylation; GO:0001952 regulation of cell-matrix adhesion; GO:0002376 immune system process; GO:0002520 immune system…	GO:0005622 intracellular; GO:0005623 cell; GO:0005737 cytoplasm; GO:0005794 Golgi apparatus; GO:0005829 cytosol; GO:0012505 endomembrane system; GO:0043226 organelle; GO:0043227 membrane-bounded organelle; GO:0043229 intracellular organelle; GO:0043231 intracellular membrane-bounded organelle;	GO:0000166 nucleotide binding; GO:0003824 catalytic activity; GO:0004672 protein kinase activity; GO:0004674 protein serine/threonine kinase activity; GO:0005488 binding; GO:0005524 ATP binding; GO:0008144 drug binding; GO:0008349 MAP kinase kinase kinase kinase activity; GO:0016301 kinase activity; GO:0016740 transferase activity; GO:0016772 transferase activity, transferring phosphorus-containi…	PF00069	Protein kinase domain	T	KOG0587	Traf2- and Nck-interacting kinase and related germinal center kinase (GCK) family protein kinases
A0A0H2UHQ9	Synaptopodin OS=Rattus norvegicus OX=10116 GN=Synpo PE=1 SV=1	Synpo	6.4608	0.00485449	Up	7	4	23	4	103.1	3.03391e+06	1.0644e+06	464415	3.37467e+06	3.53906e+06	236163	216972	186938	433521	145367	1.857	0.598	0.316	2.176	2.231	0.215	0.207	0.175	0.383	0.131	nucleus	K21112	SYNPO; synaptopodin	rno04530 Tight junction	GO:0003008 system process; GO:0006996 organelle organization; GO:0007010 cytoskeleton organization; GO:0007610 behavior; GO:0007611 learning or memory; GO:0007612 learning; GO:0007632 visual behavior; GO:0008306 associative learning; GO:0008542 visual learning; GO:0009314 response to radiation; GO:0009416 response to light stimulus; GO:0009628 response to abiotic stimulus; GO:0009987 cellular pro…	GO:0001725 stress fiber; GO:0005622 intracellular; GO:0005623 cell; GO:0005634 nucleus; GO:0005737 cytoplasm; GO:0005856 cytoskeleton; GO:0012505 endomembrane system; GO:0015629 actin cytoskeleton; GO:0030016 myofibril; GO:0030017 sarcomere; GO:0030018 Z disc; GO:0030425 dendrite; GO:0031674 I band; GO:0032432 actin filament bundle; GO:0036477 somatodendritic compartment; GO:0042641 actomyosin; G…	GO:0003779 actin binding; GO:0005488 binding; GO:0005515 protein binding; GO:0008092 cytoskeletal protein binding;
D3ZFC5	Phospholipid-transporting ATPase OS=Rattus norvegicus OX=10116 GN=Atp11c PE=1 SV=3	Atp11c	0.563	5.39129e-05	Down	21	22	380	22	129.1	3.24185e+07	2.61783e+07	2.9239e+07	3.26888e+07	2.86675e+07	3.98106e+07	3.46234e+07	3.49303e+07	3.26669e+07	3.93618e+07	0.681	0.505	0.682	0.723	0.62	1.242	1.133	1.122	0.991	1.215	plasma membrane	K01530			GO:0001775 cell activation; GO:0002327 immature B cell differentiation; GO:0002329 pre-B cell differentiation; GO:0002376 immune system process; GO:0002520 immune system development; GO:0002521 leukocyte differentiation; GO:0002682 regulation of immune system process; GO:0002684 positive regulation of immune system process; GO:0002694 regulation of leukocyte activation; GO:0002696 positive regula…	GO:0005622 intracellular; GO:0005623 cell; GO:0005737 cytoplasm; GO:0005768 endosome; GO:0005783 endoplasmic reticulum; GO:0005886 plasma membrane; GO:0012505 endomembrane system; GO:0016020 membrane; GO:0031410 cytoplasmic vesicle; GO:0031982 vesicle; GO:0043226 organelle; GO:0043227 membrane-bounded organelle; GO:0043229 intracellular organelle; GO:0043231 intracellular membrane-bounded organel…	GO:0003824 catalytic activity; GO:0005215 transporter activity; GO:0005319 lipid transporter activity; GO:0005548 phospholipid transporter activity; GO:0016462 pyrophosphatase activity; GO:0016787 hydrolase activity; GO:0016817 hydrolase activity, acting on acid anhydrides; GO:0016818 hydrolase activity, acting on acid anhydrides, in phosphorus-containing anhydrides; GO:0016887 ATPase activity; G…			P	KOG0206	P-type ATPase
A0A0A0MXY5	ATP-dependent 6-phosphofructokinase OS=Rattus norvegicus OX=10116 GN=Pfkp PE=1 SV=2	Pfkp	2.4187	0.000691218	Up	23	15	82	13	81.7	7.53296e+06	7.51222e+06	4.56375e+06	6.04953e+06	9.8656e+06	1.6737e+06	2.21352e+06	1.61471e+06	2.947e+06	1.52206e+06	1.8	1.647	1.211	1.523	2.427	0.594	0.824	0.59	1.017	0.534	mitochondria				GO:0005975 carbohydrate metabolic process; GO:0005996 monosaccharide metabolic process; GO:0006002 fructose 6-phosphate metabolic process; GO:0006006 glucose metabolic process; GO:0006007 glucose catabolic process; GO:0006082 organic acid metabolic process; GO:0006090 pyruvate metabolic process; GO:0006091 generation of precursor metabolites and energy; GO:0006096 glycolytic process; GO:0006139 n…	GO:0005622 intracellular; GO:0005623 cell; GO:0005737 cytoplasm; GO:0005829 cytosol; GO:0005945 6-phosphofructokinase complex; GO:0032991 protein-containing complex; GO:0061695 transferase complex, transferring phosphorus-containing groups; GO:1902494 catalytic complex; GO:1990234 transferase complex;	GO:0000166 nucleotide binding; GO:0003824 catalytic activity; GO:0003872 6-phosphofructokinase activity; GO:0005488 binding; GO:0005515 protein binding; GO:0005524 ATP binding; GO:0008144 drug binding; GO:0008443 phosphofructokinase activity; GO:0016301 kinase activity; GO:0016740 transferase activity; GO:0016772 transferase activity, transferring phosphorus-containing groups; GO:0016773 phosphot…	PF00365	Phosphofructokinase	F	KOG2440	Pyrophosphate-dependent phosphofructo-1-kinase
A0A0G2JWK7	Transgelin OS=Rattus norvegicus OX=10116 GN=Tagln PE=1 SV=1	Tagln	3.0861	2.01761e-06	Up	53	11	286	11	23.3	9.31999e+07	1.24231e+08	1.00474e+08	8.73412e+07	1.34585e+08	2.05193e+07	2.27785e+07	2.24508e+07	2.42581e+07	2.90436e+07	1.489	1.821	1.783	1.47	2.214	0.487	0.567	0.548	0.56	0.682	cytoplasm	K20526			GO:0009888 tissue development; GO:0009987 cellular process; GO:0030154 cell differentiation; GO:0030855 epithelial cell differentiation; GO:0032502 developmental process; GO:0048856 anatomical structure development; GO:0048869 cellular developmental process; GO:0060429 epithelium development;		GO:0003779 actin binding; GO:0005488 binding; GO:0005515 protein binding; GO:0008092 cytoskeletal protein binding; GO:0030674 protein-macromolecule adaptor activity; GO:0044877 protein-containing complex binding; GO:0051015 actin filament binding; GO:0060090 molecular adaptor activity;	PF00307	Calponin homology (CH) domain	Z	KOG2046	Calponin
E9PSU5	Uncharacterized protein OS=Rattus norvegicus OX=10116 PE=1 SV=2	--	0.5063	0.00306191	Down	35	16	724	2	36.9	1.65346e+06	1.488e+06	971199	2.59859e+06	2.21507e+06	2.36329e+06	2.59585e+06	2.4903e+06	2.10667e+06	2.45533e+06	0.659	0.544	0.43	1.09	0.909	1.398	1.611	1.516	1.212	1.437	nucleus				GO:0006403 RNA localization; GO:0006810 transport; GO:0015931 nucleobase-containing compound transport; GO:0033036 macromolecule localization; GO:0050657 nucleic acid transport; GO:0050658 RNA transport; GO:0051028 mRNA transport; GO:0051179 localization; GO:0051234 establishment of localization; GO:0051236 establishment of RNA localization; GO:0055085 transmembrane transport; GO:0071702 organic …	GO:0005622 intracellular; GO:0005623 cell; GO:0005634 nucleus; GO:0005737 cytoplasm; GO:0032991 protein-containing complex; GO:0035770 ribonucleoprotein granule; GO:0042995 cell projection; GO:0043005 neuron projection; GO:0043226 organelle; GO:0043227 membrane-bounded organelle; GO:0043228 non-membrane-bounded organelle; GO:0043229 intracellular organelle; GO:0043231 intracellular membrane-bound…	GO:0003676 nucleic acid binding; GO:0003723 RNA binding; GO:0003729 mRNA binding; GO:0005215 transporter activity; GO:0005488 binding; GO:0015932 nucleobase-containing compound transmembrane transporter activity; GO:0022857 transmembrane transporter activity; GO:0022884 macromolecule transmembrane transporter activity; GO:0051032 nucleic acid transmembrane transporter activity; GO:0051033 RNA tra…	PF00076	RNA recognition motif. (a.k.a. RRM, RBD, or RNP domain)	A	KOG0118	FOG: RRM domain
A0A0G2K278	Glutathione peroxidase OS=Rattus norvegicus OX=10116 GN=Gpx2 PE=1 SV=1	Gpx2	1.5859	0.00425239	Up	32	5	28	5	21.8	1.01657e+07	1.05345e+07	1.00387e+07	8.06946e+06	5.8713e+06	3.78817e+06	3.58997e+06	3.37416e+06	4.15378e+06	4.3104e+06	1.377	1.31	1.511	1.152	0.819	0.762	0.758	0.699	0.813	0.858	cytoplasm	K00432	gpx; glutathione peroxidase [EC:1.11.1.9]	rno05022 Pathways of neurodegeneration - multiple diseases; rno01100 Metabolic pathways; rno00590 Arachidonic acid metabolism; rno05016 Huntington disease; rno00480 Glutathione metabolism; rno05014 Amyotrophic lateral sclerosis; rno04918 Thyroid hormone synthesis	GO:0001659 temperature homeostasis; GO:0002682 regulation of immune system process; GO:0002683 negative regulation of immune system process; GO:0002861 regulation of inflammatory response to antigenic stimulus; GO:0002862 negative regulation of inflammatory response to antigenic stimulus; GO:0006091 generation of precursor metabolites and energy; GO:0006950 response to stress; GO:0006979 response…	GO:0005622 intracellular; GO:0005623 cell; GO:0005737 cytoplasm; GO:0005829 cytosol;	GO:0003824 catalytic activity; GO:0004601 peroxidase activity; GO:0004602 glutathione peroxidase activity; GO:0009055 electron transfer activity; GO:0016209 antioxidant activity; GO:0016491 oxidoreductase activity; GO:0016684 oxidoreductase activity, acting on peroxide as acceptor;			O	KOG1651	Glutathione peroxidase
D3ZHG3	Protein tyrosine kinase 7 OS=Rattus norvegicus OX=10116 GN=Ptk7 PE=3 SV=3	Ptk7	5.1664	0.00807629	Up	21	9	33	9	86.2	6.66799e+06	4.9393e+06	2.77057e+06	5.55241e+06	6.4625e+06	296885			1.12867e+06		1.569	1.067	0.724	1.377	1.566	0.104			0.384		mitochondria	K05127			GO:0001101 response to acid chemical; GO:0001568 blood vessel development; GO:0001736 establishment of planar polarity; GO:0001738 morphogenesis of a polarized epithelium; GO:0001838 embryonic epithelial tube formation; GO:0001841 neural tube formation; GO:0001843 neural tube closure; GO:0001944 vasculature development; GO:0002009 morphogenesis of an epithelium; GO:0003205 cardiac chamber develop…	GO:0005623 cell; GO:0005886 plasma membrane; GO:0005887 integral component of plasma membrane; GO:0005911 cell-cell junction; GO:0016020 membrane; GO:0016021 integral component of membrane; GO:0030054 cell junction; GO:0031224 intrinsic component of membrane; GO:0031226 intrinsic component of plasma membrane; GO:0071944 cell periphery;	GO:0015026 coreceptor activity; GO:0038023 signaling receptor activity; GO:0060089 molecular transducer activity; GO:0071936 coreceptor activity involved in Wnt signaling pathway; GO:1904929 coreceptor activity involved in Wnt signaling pathway, planar cell polarity pathway;	PF07679; PF13927; PF07714	Immunoglobulin I-set domain; Immunoglobulin domain; Protein tyrosine kinase	T	KOG4475	FOG: Immunoglobin and related proteins
A0A0H2UHE5	Protein-serine/threonine phosphatase OS=Rattus norvegicus OX=10116 GN=Ppm1a PE=1 SV=1	Ppm1a	0.6082	0.000321823	Down	39	18	284	16	53.4	2.90539e+07	2.9352e+07	2.54108e+07	3.81778e+07	3.66588e+07	3.51005e+07	3.25049e+07	3.541e+07	3.61271e+07	3.91661e+07	0.71	0.658	0.69	0.983	0.923	1.274	1.238	1.323	1.276	1.407	cytoplasm	K04457	PPM1A; protein phosphatase 1A [EC:3.1.3.16]	rno04010 MAPK signaling pathway	GO:0000122 negative regulation of transcription by RNA polymerase II; GO:0006355 regulation of transcription, DNA-templated; GO:0006357 regulation of transcription by RNA polymerase II; GO:0006464 cellular protein modification process; GO:0006470 protein dephosphorylation; GO:0006497 protein lipidation; GO:0006498 N-terminal protein lipidation; GO:0006499 N-terminal protein myristoylation; GO:000…	GO:0005622 intracellular; GO:0005623 cell; GO:0005634 nucleus; GO:0005654 nucleoplasm; GO:0005737 cytoplasm; GO:0005829 cytosol; GO:0005886 plasma membrane; GO:0016020 membrane; GO:0031974 membrane-enclosed lumen; GO:0031981 nuclear lumen; GO:0042995 cell projection; GO:0043005 neuron projection; GO:0043226 organelle; GO:0043227 membrane-bounded organelle; GO:0043229 intracellular organelle; GO:0…	GO:0003824 catalytic activity; GO:0004721 phosphoprotein phosphatase activity; GO:0004722 protein serine/threonine phosphatase activity; GO:0004723 calcium-dependent protein serine/threonine phosphatase activity; GO:0005488 binding; GO:0005515 protein binding; GO:0008022 protein C-terminus binding; GO:0016787 hydrolase activity; GO:0016788 hydrolase activity, acting on ester bonds; GO:0016791 pho…	PF07830	Protein serine/threonine phosphatase 2C, C-terminal domain	T	KOG0697	Protein phosphatase 1B (formerly 2C)
D4A9N5	Tripartite motif-containing 25 OS=Rattus norvegicus OX=10116 GN=Trim25 PE=1 SV=3	Trim25	0.573	3.11543e-07	Down	42	19	362	19	71.9	6.30557e+07	6.33633e+07	5.59688e+07	5.61522e+07	6.24748e+07	7.66846e+07	6.99031e+07	7.42785e+07	6.77238e+07	6.90559e+07	0.716	0.66	0.706	0.672	0.731	1.293	1.237	1.289	1.111	1.152	nucleus	K10652	TRIM25; tripartite motif-containing protein 25 [EC:2.3.2.27]	rno04064 NF-kappa B signaling pathway; rno05164 Influenza A; rno04622 RIG-I-like receptor signaling pathway	GO:0000731 DNA synthesis involved in DNA repair; GO:0001817 regulation of cytokine production; GO:0001818 negative regulation of cytokine production; GO:0002376 immune system process; GO:0006139 nucleobase-containing compound metabolic process; GO:0006259 DNA metabolic process; GO:0006281 DNA repair; GO:0006301 postreplication repair; GO:0006355 regulation of transcription, DNA-templated; GO:0006…	GO:0005622 intracellular; GO:0005623 cell; GO:0005634 nucleus; GO:0005654 nucleoplasm; GO:0005737 cytoplasm; GO:0005829 cytosol; GO:0016604 nuclear body; GO:0031974 membrane-enclosed lumen; GO:0031981 nuclear lumen; GO:0043226 organelle; GO:0043227 membrane-bounded organelle; GO:0043229 intracellular organelle; GO:0043231 intracellular membrane-bounded organelle; GO:0043233 organelle lumen; GO:00…	GO:0003700 DNA-binding transcription factor activity; GO:0003824 catalytic activity; GO:0004842 ubiquitin-protein transferase activity; GO:0016740 transferase activity; GO:0019787 ubiquitin-like protein transferase activity; GO:0061630 ubiquitin protein ligase activity; GO:0061659 ubiquitin-like protein ligase activity; GO:0140096 catalytic activity, acting on a protein; GO:0140110 transcription …	PF13445	RING-type zinc-finger, LisH dimerisation motif	O	KOG2177	Predicted E3 ubiquitin ligase
M0R6E0	Phospholipid-transporting ATPase OS=Rattus norvegicus OX=10116 GN=Atp9a PE=1 SV=2	Atp9a	2.2891	0.0175584	Up	6	4	14	4	90.8	1.33898e+06	1.90411e+06	1.02135e+06	877218	422916	394651	251283	327253	275367	382345	1.801	2.35	1.526	1.243	0.586	0.788	0.527	0.673	0.535	0.756	plasma membrane	K01530			GO:0006810 transport; GO:0006811 ion transport; GO:0006820 anion transport; GO:0006869 lipid transport; GO:0006890 retrograde vesicle-mediated transport, Golgi to endoplasmic reticulum; GO:0006897 endocytosis; GO:0009987 cellular process; GO:0010876 lipid localization; GO:0015711 organic anion transport; GO:0015748 organophosphate ester transport; GO:0015914 phospholipid transport; GO:0016043 cel…	GO:0005622 intracellular; GO:0005623 cell; GO:0005737 cytoplasm; GO:0005768 endosome; GO:0005769 early endosome; GO:0005794 Golgi apparatus; GO:0005802 trans-Golgi network; GO:0005886 plasma membrane; GO:0012505 endomembrane system; GO:0016020 membrane; GO:0031410 cytoplasmic vesicle; GO:0031982 vesicle; GO:0031984 organelle subcompartment; GO:0043226 organelle; GO:0043227 membrane-bounded organe…	GO:0003824 catalytic activity; GO:0005215 transporter activity; GO:0005319 lipid transporter activity; GO:0005548 phospholipid transporter activity; GO:0016462 pyrophosphatase activity; GO:0016787 hydrolase activity; GO:0016817 hydrolase activity, acting on acid anhydrides; GO:0016818 hydrolase activity, acting on acid anhydrides, in phosphorus-containing anhydrides; GO:0016887 ATPase activity; G…	PF00702	haloacid dehalogenase-like hydrolase	P	KOG0210	P-type ATPase
D3ZUD8	Transmembrane 9 superfamily member OS=Rattus norvegicus OX=10116 GN=Tm9sf3 PE=1 SV=2	Tm9sf3	1.6221	0.00010347	Up	19	10	203	10	69.9	3.45275e+07	3.89686e+07	3.5886e+07	2.69281e+07	3.09699e+07	1.53762e+07	1.30231e+07	1.2895e+07	1.33586e+07	1.5571e+07	1.303	1.349	1.504	1.07	1.204	0.862	0.766	0.744	0.728	0.864	plasma membrane	K17087				GO:0016020 membrane; GO:0016021 integral component of membrane; GO:0031224 intrinsic component of membrane;				U	KOG1278	Endosomal membrane proteins, EMP70
D3ZUQ2	N(alpha)-acetyltransferase 10, NatA catalytic subunit OS=Rattus norvegicus OX=10116 GN=Naa10 PE=1 SV=1	Naa10	0.5761	0.00659365	Down	32	6	97	2	26.6	2.26512e+07	2.30915e+07	1.31774e+07	3.22743e+07	3.41602e+07	2.80365e+07	2.96488e+07	2.81231e+07	2.94461e+07	3.28617e+07	0.727	0.68	0.47	1.091	1.129	1.336	1.482	1.379	1.365	1.55	nucleus	K20791			GO:0006323 DNA packaging; GO:0006464 cellular protein modification process; GO:0006473 protein acetylation; GO:0006474 N-terminal protein amino acid acetylation; GO:0006475 internal protein amino acid acetylation; GO:0006807 nitrogen compound metabolic process; GO:0006996 organelle organization; GO:0007063 regulation of sister chromatid cohesion; GO:0007088 regulation of mitotic nuclear division;…	GO:0005622 intracellular; GO:0005623 cell; GO:0005634 nucleus; GO:0005730 nucleolus; GO:0005737 cytoplasm; GO:0005829 cytosol; GO:0005840 ribosome; GO:0022626 cytosolic ribosome; GO:0031248 protein acetyltransferase complex; GO:0031414 N-terminal protein acetyltransferase complex; GO:0031415 NatA complex; GO:0031974 membrane-enclosed lumen; GO:0031981 nuclear lumen; GO:0032991 protein-containing …	GO:0003824 catalytic activity; GO:0004596 peptide alpha-N-acetyltransferase activity; GO:0008080 N-acetyltransferase activity; GO:0016407 acetyltransferase activity; GO:0016410 N-acyltransferase activity; GO:0016740 transferase activity; GO:0016746 transferase activity, transferring acyl groups; GO:0016747 transferase activity, transferring acyl groups other than amino-acyl groups; GO:0034212 pep…			S	KOG3235	Subunit of the major N alpha-acetyltransferase
A0A0G2K2J9	MIA SH3 domain ER export factor 2 OS=Rattus norvegicus OX=10116 GN=Mia2 PE=1 SV=1	Mia2	0.6508	0.000428332	Down	46	31	367	31	91	3.68916e+07	3.64751e+07	3.61577e+07	4.71678e+07	4.1357e+07	4.35246e+07	4.334e+07	3.71262e+07	3.96376e+07	4.45211e+07	0.736	0.668	0.801	0.991	0.85	1.29	1.347	1.132	1.143	1.305	cytoplasm	K23703			GO:0006810 transport; GO:0006886 intracellular protein transport; GO:0006888 endoplasmic reticulum to Golgi vesicle-mediated transport; GO:0008104 protein localization; GO:0009987 cellular process; GO:0015031 protein transport; GO:0015833 peptide transport; GO:0016043 cellular component organization; GO:0016192 vesicle-mediated transport; GO:0022607 cellular component assembly; GO:0032527 protein…	GO:0005622 intracellular; GO:0005623 cell; GO:0005737 cytoplasm; GO:0005783 endoplasmic reticulum; GO:0005789 endoplasmic reticulum membrane; GO:0012505 endomembrane system; GO:0016020 membrane; GO:0031984 organelle subcompartment; GO:0042175 nuclear outer membrane-endoplasmic reticulum membrane network; GO:0043226 organelle; GO:0043227 membrane-bounded organelle; GO:0043229 intracellular organel…	GO:0005215 transporter activity; GO:0008047 enzyme activator activity; GO:0030234 enzyme regulator activity; GO:0098772 molecular function regulator;
A0A0G2JWR5	TATA-binding protein-associated factor 2N-like OS=Rattus norvegicus OX=10116 GN=LOC103694865 PE=3 SV=1	LOC103694865	1.8864	8.63564e-05	Up	22	7	157	5	58.4	4.54861e+06	5.25681e+06	5.16689e+06	4.29207e+06	3.52353e+06	1.85077e+06	1.38165e+06	1.68301e+06	1.79053e+06	1.54569e+06	1.412	1.497	1.782	1.404	1.126	0.853	0.668	0.799	0.803	0.705	nucleus							PF00076; PF00641	RNA recognition motif. (a.k.a. RRM, RBD, or RNP domain); Zn-finger in Ran binding protein and others	A	KOG1995	Conserved Zn-finger protein
F1M7N8	UDP-glucuronosyltransferase OS=Rattus norvegicus OX=10116 GN=Ugt2b37 PE=1 SV=2	Ugt2b37	0.3268	5.68603e-06	Down	42	20	1002	2	60.6	2.4826e+08	1.9346e+08	2.32049e+08	2.56962e+08	1.90395e+08	4.81209e+08	5.67728e+08	3.90158e+08	4.72841e+08	4.36502e+08	0.459	0.328	0.477	0.501	0.363	1.322	1.636	1.103	1.264	1.187	peroxisome	K00699	UGT; glucuronosyltransferase [EC:2.4.1.17]	rno01240 Biosynthesis of cofactors; rno01100 Metabolic pathways; rno00140 Steroid hormone biosynthesis; rno05204 Chemical carcinogenesis - DNA adducts; rno00980 Metabolism of xenobiotics by cytochrome P450; rno00860 Porphyrin and chlorophyll metabolism; rno00982 Drug metabolism - cytochrome P450; rno00983 Drug metabolism - other enzymes; rno04976 Bile secretion; rno00053 Ascorbate and aldarate me…	GO:0006725 cellular aromatic compound metabolic process; GO:0008152 metabolic process; GO:0009056 catabolic process; GO:0009987 cellular process; GO:0019439 aromatic compound catabolic process; GO:0042221 response to chemical; GO:0042493 response to drug; GO:0044237 cellular metabolic process; GO:0044248 cellular catabolic process; GO:0050896 response to stimulus;	GO:0005622 intracellular; GO:0005623 cell; GO:0005634 nucleus; GO:0005635 nuclear envelope; GO:0005640 nuclear outer membrane; GO:0005737 cytoplasm; GO:0005783 endoplasmic reticulum; GO:0012505 endomembrane system; GO:0016020 membrane; GO:0019867 outer membrane; GO:0031090 organelle membrane; GO:0031965 nuclear membrane; GO:0031967 organelle envelope; GO:0031968 organelle outer membrane; GO:00319…	GO:0003824 catalytic activity; GO:0008194 UDP-glycosyltransferase activity; GO:0015020 glucuronosyltransferase activity; GO:0016740 transferase activity; GO:0016757 transferase activity, transferring glycosyl groups; GO:0016758 transferase activity, transferring hexosyl groups;			G	KOG1192	UDP-glucuronosyl and UDP-glucosyl transferase
D3ZC54	Ig-like domain-containing protein OS=Rattus norvegicus OX=10116 PE=1 SV=2	--	2.7452	0.00978993	Up	50	4	33	4	13.1	2.83828e+06	1.85469e+06	5.43929e+06	4.50559e+06	4.42764e+06	689889	1.38142e+06	1.25777e+06	552264	918097	1.164	0.698	2.478	1.946	1.87	0.42	0.883	0.788	0.327	0.553	extracellular							PF07686	Immunoglobulin V-set domain
A0A0G2K0L0	3'-phosphoadenosine-5'-phosphosulfate synthase OS=Rattus norvegicus OX=10116 GN=Papss1 PE=1 SV=1	Papss1	2.6956	0.00699256	Up	8	4	24	4	70.5	1.13371e+06	2.40341e+06	930433	1.256e+06	2.27882e+06	426840	511794	219692	639662	199122	1.192	2.319	1.087	1.391	2.467	0.666	0.838	0.353	0.972	0.308	nucleus	K13811	PAPSS; 3'-phosphoadenosine 5'-phosphosulfate synthase [EC:2.7.7.4 2.7.1.25]	rno01100 Metabolic pathways; rno00450 Selenocompound metabolism; rno00230 Purine metabolism; rno00920 Sulfur metabolism	GO:0000103 sulfate assimilation; GO:0001501 skeletal system development; GO:0006082 organic acid metabolic process; GO:0006139 nucleobase-containing compound metabolic process; GO:0006163 purine nucleotide metabolic process; GO:0006164 purine nucleotide biosynthetic process; GO:0006725 cellular aromatic compound metabolic process; GO:0006753 nucleoside phosphate metabolic process; GO:0006790 sulf…	GO:0005622 intracellular; GO:0005623 cell; GO:0005737 cytoplasm; GO:0005829 cytosol; GO:0009336 sulfate adenylyltransferase complex (ATP); GO:0032991 protein-containing complex; GO:0061695 transferase complex, transferring phosphorus-containing groups; GO:1902494 catalytic complex; GO:1902503 adenylyltransferase complex; GO:1990234 transferase complex;	GO:0003824 catalytic activity; GO:0004020 adenylylsulfate kinase activity; GO:0004779 sulfate adenylyltransferase activity; GO:0004781 sulfate adenylyltransferase (ATP) activity; GO:0005488 binding; GO:0005515 protein binding; GO:0016301 kinase activity; GO:0016740 transferase activity; GO:0016772 transferase activity, transferring phosphorus-containing groups; GO:0016773 phosphotransferase activ…	PF01583; PF14306; PF01747	Adenylylsulphate kinase; PUA-like domain; ATP-sulfurylase	F	KOG4238	Bifunctional ATP sulfurylase/adenosine 5'-phosphosulfate kinase
A0A0G2JWK2	Methyl-CpG-binding protein 2 OS=Rattus norvegicus OX=10116 GN=Mecp2 PE=1 SV=1	Mecp2	0.6094	0.00764075	Down	16	6	49	6	53	2.61291e+06	3.0479e+06	1.62029e+06	3.09563e+06	3.4259e+06	3.45049e+06	3.28791e+06	3.46486e+06	2.44665e+06	2.65222e+06	0.588	0.629	0.405	0.733	0.793	1.152	1.152	1.191	0.795	0.876	nucleus	K11588			GO:0000122 negative regulation of transcription by RNA polymerase II; GO:0000226 microtubule cytoskeleton organization; GO:0000278 mitotic cell cycle; GO:0001558 regulation of cell growth; GO:0001662 behavioral fear response; GO:0001666 response to hypoxia; GO:0001964 startle response; GO:0001976 nervous system process involved in regulation of systemic arterial blood pressure; GO:0002087 regulat…	GO:0000228 nuclear chromosome; GO:0000785 chromatin; GO:0000790 nuclear chromatin; GO:0000792 heterochromatin; GO:0005622 intracellular; GO:0005623 cell; GO:0005634 nucleus; GO:0005694 chromosome; GO:0005737 cytoplasm; GO:0005829 cytosol; GO:0031974 membrane-enclosed lumen; GO:0031981 nuclear lumen; GO:0032991 protein-containing complex; GO:0043226 organelle; GO:0043227 membrane-bounded organelle…	GO:0000166 nucleotide binding; GO:0000217 DNA secondary structure binding; GO:0000400 four-way junction DNA binding; GO:0000981 DNA-binding transcription factor activity, RNA polymerase II-specific; GO:0001227 DNA-binding transcription repressor activity, RNA polymerase II-specific; GO:0003676 nucleic acid binding; GO:0003677 DNA binding; GO:0003682 chromatin binding; GO:0003690 double-stranded D…	PF01429	Methyl-CpG binding domain	B	KOG4161	Methyl-CpG binding transcription regulators
D3ZT03	UPF2, regulator of nonsense mediated mRNA decay OS=Rattus norvegicus OX=10116 GN=Upf2 PE=1 SV=3	Upf2	0.3161	9.58393e-06	Down	5	6	18	6	148.5	9.44115e+06	8.41283e+06	7.02487e+06	1.26346e+07	1.13903e+07	2.23006e+07	2.22231e+07	1.96394e+07	1.84154e+07	2.30228e+07	0.464	0.38	0.384	0.655	0.577	1.629	1.703	1.477	1.309	1.664	nucleus	K14327	UPF2; regulator of nonsense transcripts 2	rno03015 mRNA surveillance pathway; rno03013 RNA transport						A	KOG2051	Nonsense-mediated mRNA decay 2 protein
F1MAK9	Sphingomyelin phosphodiesterase 4 OS=Rattus norvegicus OX=10116 GN=Smpd4 PE=1 SV=3	Smpd4	1.7345	0.0366203	Up	3	2	7	2	93.3	769178	1.17859e+06	628970	712190	583365	187578	269426			443050	1.243	1.747	1.129	1.212	0.971	0.45	0.678			1.052	plasma membrane	K12353	SMPD4; sphingomyelin phosphodiesterase 4 [EC:3.1.4.12]	rno01100 Metabolic pathways; rno00600 Sphingolipid metabolism	GO:0006629 lipid metabolic process; GO:0006643 membrane lipid metabolic process; GO:0006644 phospholipid metabolic process; GO:0006650 glycerophospholipid metabolic process; GO:0006665 sphingolipid metabolic process; GO:0006672 ceramide metabolic process; GO:0006684 sphingomyelin metabolic process; GO:0006685 sphingomyelin catabolic process; GO:0006793 phosphorus metabolic process; GO:0006796 pho…	GO:0005622 intracellular; GO:0005623 cell; GO:0005737 cytoplasm; GO:0005783 endoplasmic reticulum; GO:0005794 Golgi apparatus; GO:0005802 trans-Golgi network; GO:0012505 endomembrane system; GO:0031984 organelle subcompartment; GO:0043226 organelle; GO:0043227 membrane-bounded organelle; GO:0043229 intracellular organelle; GO:0043231 intracellular membrane-bounded organelle; GO:0098791 Golgi appa…	GO:0003824 catalytic activity; GO:0004620 phospholipase activity; GO:0008081 phosphoric diester hydrolase activity; GO:0016298 lipase activity; GO:0016787 hydrolase activity; GO:0016788 hydrolase activity, acting on ester bonds; GO:0042578 phosphoric ester hydrolase activity; GO:0050290 sphingomyelin phosphodiesterase D activity;			S	KOG4396	Predicted membrane-anchored protein
A0A0G2K953	Selenoprotein S OS=Rattus norvegicus OX=10116 GN=Selenos PE=1 SV=1	Selenos	1.5937	0.00452677	Up	37	4	32	4	21.2	1.46147e+06	1.04497e+06	1.22512e+06	1.48966e+06	953286	490581	483270	499632	522302	661623	1.601	1.05	1.491	1.719	1.075	0.798	0.825	0.837	0.827	1.065	extracellular	K14025	SELS; selenoprotein S	rno04141 Protein processing in endoplasmic reticulum	GO:0001505 regulation of neurotransmitter levels; GO:0001817 regulation of cytokine production; GO:0001818 negative regulation of cytokine production; GO:0002237 response to molecule of bacterial origin; GO:0002673 regulation of acute inflammatory response; GO:0002674 negative regulation of acute inflammatory response; GO:0002682 regulation of immune system process; GO:0002683 negative regulation…	GO:0005576 extracellular region; GO:0005615 extracellular space; GO:0005622 intracellular; GO:0005623 cell; GO:0005737 cytoplasm; GO:0005783 endoplasmic reticulum; GO:0005789 endoplasmic reticulum membrane; GO:0005856 cytoskeleton; GO:0005874 microtubule; GO:0005881 cytoplasmic microtubule; GO:0005886 plasma membrane; GO:0012505 endomembrane system; GO:0015630 microtubule cytoskeleton; GO:0016020…	GO:0002020 protease binding; GO:0005488 binding; GO:0005515 protein binding; GO:0016209 antioxidant activity; GO:0019899 enzyme binding; GO:0038023 signaling receptor activity; GO:0051117 ATPase binding; GO:0060089 molecular transducer activity; GO:1990381 ubiquitin-specific protease binding;
D4AA31	Prolylcarboxypeptidase OS=Rattus norvegicus OX=10116 GN=Prcp PE=1 SV=1	Prcp	2.6491	0.000260162	Up	19	5	55	5	55.5	6.0929e+06	6.96641e+06	2.81951e+06	4.5724e+06	6.25394e+06	1.15091e+06	1.2335e+06	1.56035e+06	1.24316e+06	1.58914e+06	1.819	1.909	0.935	1.438	1.923	0.51	0.574	0.712	0.536	0.697	extracellular	K01285	PRCP; lysosomal Pro-X carboxypeptidase [EC:3.4.16.2]	rno04614 Renin-angiotensin system; rno04974 Protein digestion and absorption	GO:0001525 angiogenesis; GO:0001568 blood vessel development; GO:0001775 cell activation; GO:0001944 vasculature development; GO:0002155 regulation of thyroid hormone mediated signaling pathway; GO:0002252 immune effector process; GO:0002254 kinin cascade; GO:0002263 cell activation involved in immune response; GO:0002274 myeloid leukocyte activation; GO:0002275 myeloid cell activation involved i…	GO:0000323 lytic vacuole; GO:0005622 intracellular; GO:0005623 cell; GO:0005737 cytoplasm; GO:0005764 lysosome; GO:0005765 lysosomal membrane; GO:0005766 primary lysosome; GO:0005773 vacuole; GO:0005774 vacuolar membrane; GO:0005886 plasma membrane; GO:0012505 endomembrane system; GO:0012506 vesicle membrane; GO:0016020 membrane; GO:0030141 secretory granule; GO:0030659 cytoplasmic vesicle membra…	GO:0003824 catalytic activity; GO:0004177 aminopeptidase activity; GO:0004180 carboxypeptidase activity; GO:0004185 serine-type carboxypeptidase activity; GO:0008233 peptidase activity; GO:0008236 serine-type peptidase activity; GO:0008238 exopeptidase activity; GO:0008239 dipeptidyl-peptidase activity; GO:0016787 hydrolase activity; GO:0017171 serine hydrolase activity; GO:0070008 serine-type ex…	PF05577	Serine carboxypeptidase S28	O	KOG2183	Prolylcarboxypeptidase (angiotensinase C)
A0A0H2UHZ4	Zinc finger Ran-binding domain-containing protein 2 OS=Rattus norvegicus OX=10116 GN=Zranb2 PE=1 SV=1	Zranb2	1.6215	0.00260709	Up	15	3	23	3	37.8	1.34061e+06	1.4344e+06	925396	1.09555e+06	1.16515e+06	359477	600298	535041	419528	565785	1.327	1.303	1.017	1.142	1.188	0.528	0.926	0.809	0.6	0.823	nucleus							PF00641	Zn-finger in Ran binding protein and others	S	KOG1995	Conserved Zn-finger protein
A0A0H2UHQ3	Microtubule-associated protein 1S OS=Rattus norvegicus OX=10116 GN=Map1s PE=1 SV=1	Map1s	2.7481	0.000641893	Up	2	2	6	2	102.4	1.60265e+06	1.96715e+06	836722	1.05688e+06	1.01912e+06	264001	283844	197125	417344	426953	1.827	2.057	1.06	1.269	1.196	0.447	0.504	0.343	0.687	0.715	extracellular	K10429			GO:0000226 microtubule cytoskeleton organization; GO:0000902 cell morphogenesis; GO:0001578 microtubule bundle formation; GO:0001672 regulation of chromatin assembly or disassembly; GO:0006810 transport; GO:0006914 autophagy; GO:0006928 movement of cell or subcellular component; GO:0006996 organelle organization; GO:0007010 cytoskeleton organization; GO:0007017 microtubule-based process; GO:00070…	GO:0005622 intracellular; GO:0005623 cell; GO:0005634 nucleus; GO:0005730 nucleolus; GO:0005737 cytoplasm; GO:0005819 spindle; GO:0005829 cytosol; GO:0005856 cytoskeleton; GO:0005874 microtubule; GO:0015630 microtubule cytoskeleton; GO:0030054 cell junction; GO:0030425 dendrite; GO:0031974 membrane-enclosed lumen; GO:0031981 nuclear lumen; GO:0036477 somatodendritic compartment; GO:0042995 cell p…	GO:0003676 nucleic acid binding; GO:0003677 DNA binding; GO:0003779 actin binding; GO:0005488 binding; GO:0005515 protein binding; GO:0008017 microtubule binding; GO:0008092 cytoskeletal protein binding; GO:0015631 tubulin binding; GO:0042802 identical protein binding; GO:0044877 protein-containing complex binding; GO:0048487 beta-tubulin binding; GO:0051015 actin filament binding; GO:0097159 org…			Z	KOG3592	Microtubule-associated proteins
M0RDG7	Cytokine receptor-like factor 3 OS=Rattus norvegicus OX=10116 GN=Crlf3 PE=1 SV=2	Crlf3	2.5669	0.00303746	Up	19	4	9	4	44.2	684990	1.26884e+06	411428	595167	721187	143139	121001	140289	292704	267857	1.419	2.412	0.947	1.299	1.539	0.44	0.391	0.444	0.876	0.816	cytoplasm	K24482			GO:0000082 G1/S transition of mitotic cell cycle; GO:0000278 mitotic cell cycle; GO:0001558 regulation of cell growth; GO:0006355 regulation of transcription, DNA-templated; GO:0006357 regulation of transcription by RNA polymerase II; GO:0007049 cell cycle; GO:0009889 regulation of biosynthetic process; GO:0009891 positive regulation of biosynthetic process; GO:0009893 positive regulation of meta…	GO:0005622 intracellular; GO:0005623 cell; GO:0005737 cytoplasm; GO:0005829 cytosol; GO:0005886 plasma membrane; GO:0016020 membrane; GO:0071944 cell periphery;	GO:0005488 binding; GO:0005515 protein binding; GO:0042802 identical protein binding;
A0A0G2JUA5	AHNAK nucleoprotein OS=Rattus norvegicus OX=10116 GN=Ahnak PE=1 SV=1	Ahnak	1.7332	3.48081e-05	Up	57	125	1271	125	580.8	4.0691e+08	4.21559e+08	3.02663e+08	3.29705e+08	3.94925e+08	1.42183e+08	1.30518e+08	1.2299e+08	1.78887e+08	1.53845e+08	1.629	1.549	1.346	1.391	1.628	0.845	0.814	0.753	1.035	0.905	nucleus	K23934	AHNAK; neuroblast differentiation-associated protein AHNAK	rno05132 Salmonella infection				PF00595	PDZ domain (Also known as DHR or GLGF)
M0RB22	Protein-tyrosine-phosphatase OS=Rattus norvegicus OX=10116 GN=Ptprd PE=1 SV=2	Ptprd	0.3803	0.000391566	Down	6	9	51	5	217.1	1.45338e+06	2.38391e+06	913547	2.19476e+06	2.0239e+06	3.67189e+06	2.77768e+06	3.68791e+06	2.68098e+06	3.07126e+06	0.459	0.69	0.32	0.73	0.658	1.721	1.366	1.779	1.223	1.424	plasma membrane	K06777			GO:0002682 regulation of immune system process; GO:0007155 cell adhesion; GO:0007157 heterophilic cell-cell adhesion via plasma membrane cell adhesion molecules; GO:0007275 multicellular organism development; GO:0007399 nervous system development; GO:0007416 synapse assembly; GO:0009966 regulation of signal transduction; GO:0009968 negative regulation of signal transduction; GO:0009987 cellular p…	GO:0016020 membrane;	GO:0005102 signaling receptor binding; GO:0005488 binding; GO:0005515 protein binding; GO:0050839 cell adhesion molecule binding;	PF07679; PF13927; PF00041; PF00102	Immunoglobulin I-set domain; Immunoglobulin domain; Fibronectin type III domain; Protein-tyrosine phosphatase	T	KOG4228	Protein tyrosine phosphatase
F1M609	Acyl-coenzyme A oxidase OS=Rattus norvegicus OX=10116 GN=Acox1 PE=1 SV=3	Acox1	0.6627	0.00211933	Down	72	26	695	2	66	9.36128e+06	7.9065e+06	9.22183e+06	1.02782e+07	6.76394e+06	9.30563e+06	7.81278e+06	9.67681e+06	9.22521e+06	9.017e+06	0.716	0.555	0.784	0.829	0.533	1.058	0.932	1.132	1.02	1.014	cytoplasm				GO:0000003 reproduction; GO:0000038 very long-chain fatty acid metabolic process; GO:0001676 long-chain fatty acid metabolic process; GO:0006082 organic acid metabolic process; GO:0006091 generation of precursor metabolites and energy; GO:0006605 protein targeting; GO:0006625 protein targeting to peroxisome; GO:0006629 lipid metabolic process; GO:0006631 fatty acid metabolic process; GO:0006635 f…	GO:0005622 intracellular; GO:0005623 cell; GO:0005634 nucleus; GO:0005654 nucleoplasm; GO:0005730 nucleolus; GO:0005737 cytoplasm; GO:0005777 peroxisome; GO:0005778 peroxisomal membrane; GO:0005782 peroxisomal matrix; GO:0005829 cytosol; GO:0005886 plasma membrane; GO:0016020 membrane; GO:0031090 organelle membrane; GO:0031903 microbody membrane; GO:0031907 microbody lumen; GO:0031974 membrane-en…	GO:0000166 nucleotide binding; GO:0003824 catalytic activity; GO:0003995 acyl-CoA dehydrogenase activity; GO:0003997 acyl-CoA oxidase activity; GO:0005102 signaling receptor binding; GO:0005488 binding; GO:0005504 fatty acid binding; GO:0005515 protein binding; GO:0008289 lipid binding; GO:0016401 palmitoyl-CoA oxidase activity; GO:0016491 oxidoreductase activity; GO:0016627 oxidoreductase activi…	PF02770	Acyl-CoA dehydrogenase, middle domain	I	KOG0136	Acyl-CoA oxidase
D4ABM1	Cytochrome P450 2C7 OS=Rattus norvegicus OX=10116 GN=Cyp2c7 PE=1 SV=2	Cyp2c7	0.4161	0.0365616	Down	55	29	726	16	56.2	1.5038e+07	5.03815e+06	7.61166e+07	4.43084e+07	1.53077e+07	4.88999e+07	4.76306e+07	6.12967e+07	7.41727e+07	3.57597e+07	0.163	0.05	0.918	0.507	0.171	0.789	0.806	1.017	1.164	0.571	endoplasmic reticulum	K07413	CYP2C; cytochrome P450 family 2 subfamily C [EC:1.14.14.1]	rno01100 Metabolic pathways; rno00140 Steroid hormone biosynthesis; rno05204 Chemical carcinogenesis - DNA adducts; rno04750 Inflammatory mediator regulation of TRP channels; rno00590 Arachidonic acid metabolism; rno00591 Linoleic acid metabolism; rno04726 Serotonergic synapse; rno00830 Retinol metabolism	GO:0001101 response to acid chemical; GO:0001676 long-chain fatty acid metabolic process; GO:0002237 response to molecule of bacterial origin; GO:0002933 lipid hydroxylation; GO:0006082 organic acid metabolic process; GO:0006629 lipid metabolic process; GO:0006631 fatty acid metabolic process; GO:0006633 fatty acid biosynthetic process; GO:0006690 icosanoid metabolic process; GO:0006720 isoprenoi…	GO:0005622 intracellular; GO:0005623 cell; GO:0005737 cytoplasm; GO:0005783 endoplasmic reticulum; GO:0005789 endoplasmic reticulum membrane; GO:0012505 endomembrane system; GO:0016020 membrane; GO:0031090 organelle membrane; GO:0031984 organelle subcompartment; GO:0042175 nuclear outer membrane-endoplasmic reticulum membrane network; GO:0043226 organelle; GO:0043227 membrane-bounded organelle; G…	GO:0003824 catalytic activity; GO:0004497 monooxygenase activity; GO:0005488 binding; GO:0005515 protein binding; GO:0008144 drug binding; GO:0008391 arachidonic acid monooxygenase activity; GO:0008392 arachidonic acid epoxygenase activity; GO:0008395 steroid hydroxylase activity; GO:0016491 oxidoreductase activity; GO:0016705 oxidoreductase activity, acting on paired donors, with incorporation o…	PF00067	Cytochrome P450	Q	KOG0156	Cytochrome P450 CYP2 subfamily
A0A0H2UHZ6	60 kDa poly(U)-binding-splicing factor OS=Rattus norvegicus OX=10116 GN=Puf60 PE=1 SV=1	Puf60	1.5306	2.22292e-05	Up	41	18	225	18	60.1	2.9089e+07	3.81059e+07	2.69344e+07	2.68859e+07	2.55321e+07	1.26602e+07	1.27819e+07	1.25963e+07	1.36527e+07	1.31902e+07	1.245	1.496	1.28	1.212	1.125	0.805	0.852	0.824	0.844	0.829	nucleus	K12838	PUF60; poly(U)-binding-splicing factor PUF60	rno03040 Spliceosome	GO:0000375 RNA splicing, via transesterification reactions; GO:0000377 RNA splicing, via transesterification reactions with bulged adenosine as nucleophile; GO:0000398 mRNA splicing, via spliceosome; GO:0006139 nucleobase-containing compound metabolic process; GO:0006396 RNA processing; GO:0006397 mRNA processing; GO:0006725 cellular aromatic compound metabolic process; GO:0006807 nitrogen compou…	GO:0005622 intracellular; GO:0005623 cell; GO:0005634 nucleus; GO:0005654 nucleoplasm; GO:0030054 cell junction; GO:0031974 membrane-enclosed lumen; GO:0031981 nuclear lumen; GO:0043226 organelle; GO:0043227 membrane-bounded organelle; GO:0043229 intracellular organelle; GO:0043231 intracellular membrane-bounded organelle; GO:0043233 organelle lumen; GO:0070013 intracellular organelle lumen;	GO:0005488 binding; GO:0005515 protein binding; GO:0042802 identical protein binding;	PF00076	RNA recognition motif. (a.k.a. RRM, RBD, or RNP domain)	A	KOG0124	Polypyrimidine tract-binding protein PUF60 (RRM superfamily)
D3ZRX9	Calponin (Fragment) OS=Rattus norvegicus OX=10116 GN=Cnn2 PE=1 SV=3	Cnn2	1.771	0.000478304	Up	42	7	61	6	24.1	1.21195e+07	1.23375e+07	7.7527e+06	1.24666e+07	1.4125e+07	3.86966e+06	4.27796e+06	4.37346e+06	5.13706e+06	4.90759e+06	1.489	1.391	1.058	1.614	1.787	0.706	0.819	0.821	0.912	0.886	cytoplasm				GO:0001775 cell activation; GO:0002252 immune effector process; GO:0002263 cell activation involved in immune response; GO:0002274 myeloid leukocyte activation; GO:0002275 myeloid cell activation involved in immune response; GO:0002283 neutrophil activation involved in immune response; GO:0002366 leukocyte activation involved in immune response; GO:0002376 immune system process; GO:0002443 leukoc…	GO:0001725 stress fiber; GO:0005576 extracellular region; GO:0005622 intracellular; GO:0005623 cell; GO:0005737 cytoplasm; GO:0005856 cytoskeleton; GO:0005911 cell-cell junction; GO:0012505 endomembrane system; GO:0015629 actin cytoskeleton; GO:0030054 cell junction; GO:0030141 secretory granule; GO:0031410 cytoplasmic vesicle; GO:0031974 membrane-enclosed lumen; GO:0031982 vesicle; GO:0031983 ve…	GO:0003779 actin binding; GO:0005488 binding; GO:0005515 protein binding; GO:0008092 cytoskeletal protein binding;	PF00307	Calponin homology (CH) domain	Z	KOG2046	Calponin
A0A0G2JSI1	4-trimethylaminobutyraldehyde dehydrogenase OS=Rattus norvegicus OX=10116 GN=Aldh9a1 PE=1 SV=1	Aldh9a1	0.4671	8.94713e-08	Down	71	30	1380	30	54	8.06117e+08	7.18754e+08	7.06431e+08	7.14834e+08	8.00691e+08	1.07246e+09	1.0748e+09	1.08727e+09	1.08492e+09	1.1559e+09	0.642	0.526	0.625	0.6	0.657	1.269	1.334	1.324	1.249	1.354	cytoplasm	K00149	ALDH9A1; aldehyde dehydrogenase family 9 member A1 [EC:1.2.1.47 1.2.1.3]	rno00010 Glycolysis / Gluconeogenesis; rno01100 Metabolic pathways; rno00410 beta-Alanine metabolism; rno00280 Valine, leucine and isoleucine degradation; rno00620 Pyruvate metabolism; rno00310 Lysine degradation; rno00380 Tryptophan metabolism; rno00330 Arginine and proline metabolism; rno00053 Ascorbate and aldarate metabolism; rno00561 Glycerolipid metabolism; rno00340 Histidine metabolism; rn…	GO:0001505 regulation of neurotransmitter levels; GO:0001655 urogenital system development; GO:0001822 kidney development; GO:0001889 liver development; GO:0006081 cellular aldehyde metabolic process; GO:0006575 cellular modified amino acid metabolic process; GO:0006577 amino-acid betaine metabolic process; GO:0006578 amino-acid betaine biosynthetic process; GO:0006807 nitrogen compound metabolic…	GO:0005622 intracellular; GO:0005623 cell; GO:0005737 cytoplasm; GO:0005829 cytosol;	GO:0000166 nucleotide binding; GO:0003824 catalytic activity; GO:0004028 3-chloroallyl aldehyde dehydrogenase activity; GO:0004029 aldehyde dehydrogenase (NAD+) activity; GO:0005488 binding; GO:0005515 protein binding; GO:0016491 oxidoreductase activity; GO:0016620 oxidoreductase activity, acting on the aldehyde or oxo group of donors, NAD or NADP as acceptor; GO:0016903 oxidoreductase activity, …			C	KOG2450	Aldehyde dehydrogenase
F1LT09	WD repeat domain 33 OS=Rattus norvegicus OX=10116 GN=Wdr33 PE=1 SV=2	Wdr33	1.7604	0.0108521	Up	6	6	34	5	145.3	1.36278e+06	1.69641e+06	836623	1.63946e+06	1.44278e+06	760048	629768	479096	455667	347688	1.245	1.422	0.849	1.577	1.357	1.031	0.896	0.669	0.601	0.467	nucleus	K15542	PFS2; polyadenylation factor subunit 2	rno03015 mRNA surveillance pathway	GO:0000003 reproduction; GO:0000375 RNA splicing, via transesterification reactions; GO:0000377 RNA splicing, via transesterification reactions with bulged adenosine as nucleophile; GO:0000398 mRNA splicing, via spliceosome; GO:0006139 nucleobase-containing compound metabolic process; GO:0006259 DNA metabolic process; GO:0006281 DNA repair; GO:0006301 postreplication repair; GO:0006351 transcript…	GO:0001650 fibrillar center; GO:0005622 intracellular; GO:0005623 cell; GO:0005634 nucleus; GO:0005654 nucleoplasm; GO:0005730 nucleolus; GO:0005847 mRNA cleavage and polyadenylation specificity factor complex; GO:0005849 mRNA cleavage factor complex; GO:0031974 membrane-enclosed lumen; GO:0031981 nuclear lumen; GO:0032991 protein-containing complex; GO:0043226 organelle; GO:0043227 membrane-boun…				A	KOG0284	Polyadenylation factor I complex, subunit PFS2
A0A0G2KAI8	Developmentally-regulated GTP-binding protein 2 OS=Rattus norvegicus OX=10116 GN=Drg2 PE=1 SV=1	Drg2	1.6506	0.00363842	Up	16	5	62	5	40.5	6.48834e+06	7.59208e+06	3.79145e+06	4.12112e+06	5.66106e+06	2.27018e+06	2.38732e+06	1.73708e+06	2.37313e+06	2.512e+06	1.539	1.653	0.999	1.03	1.383	0.8	0.882	0.63	0.813	0.876	cytoplasm	K06944			GO:0007154 cell communication; GO:0007165 signal transduction; GO:0009987 cellular process; GO:0023052 signaling; GO:0050789 regulation of biological process; GO:0050794 regulation of cellular process; GO:0050896 response to stimulus; GO:0051716 cellular response to stimulus; GO:0065007 biological regulation;	GO:0005622 intracellular; GO:0005623 cell; GO:0005634 nucleus; GO:0005654 nucleoplasm; GO:0005737 cytoplasm; GO:0005829 cytosol; GO:0031974 membrane-enclosed lumen; GO:0031981 nuclear lumen; GO:0043226 organelle; GO:0043227 membrane-bounded organelle; GO:0043229 intracellular organelle; GO:0043231 intracellular membrane-bounded organelle; GO:0043233 organelle lumen; GO:0070013 intracellular organ…	GO:0000166 nucleotide binding; GO:0001882 nucleoside binding; GO:0001883 purine nucleoside binding; GO:0005488 binding; GO:0005525 GTP binding; GO:0017076 purine nucleotide binding; GO:0019001 guanyl nucleotide binding; GO:0032549 ribonucleoside binding; GO:0032550 purine ribonucleoside binding; GO:0032553 ribonucleotide binding; GO:0032555 purine ribonucleotide binding; GO:0032561 guanyl ribonuc…			T	KOG1486	GTP-binding protein DRG2 (ODN superfamily)
A0A0A0MP80	SID1 transmembrane family member 2 OS=Rattus norvegicus OX=10116 GN=Sidt2 PE=1 SV=1	Sidt2	0.5769	0.000511608	Down	2	2	10	2	109.7	2.77239e+06	1.97166e+06	1.91486e+06	2.01607e+06	2.85489e+06	2.38417e+06	2.56381e+06	2.71632e+06	2.83121e+06	3.15325e+06	0.987	0.644	0.757	0.756	1.047	1.26	1.422	1.478	1.456	1.649	plasma membrane				GO:0000902 cell morphogenesis; GO:0002064 epithelial cell development; GO:0002065 columnar/cuboidal epithelial cell differentiation; GO:0002066 columnar/cuboidal epithelial cell development; GO:0002067 glandular epithelial cell differentiation; GO:0002068 glandular epithelial cell development; GO:0002791 regulation of peptide secretion; GO:0003309 type B pancreatic cell differentiation; GO:000332…	GO:0000323 lytic vacuole; GO:0005622 intracellular; GO:0005623 cell; GO:0005737 cytoplasm; GO:0005764 lysosome; GO:0005765 lysosomal membrane; GO:0005773 vacuole; GO:0005774 vacuolar membrane; GO:0005886 plasma membrane; GO:0016020 membrane; GO:0031090 organelle membrane; GO:0043226 organelle; GO:0043227 membrane-bounded organelle; GO:0043229 intracellular organelle; GO:0043231 intracellular memb…	GO:0003676 nucleic acid binding; GO:0003723 RNA binding; GO:0003725 double-stranded RNA binding; GO:0005215 transporter activity; GO:0005488 binding; GO:0015932 nucleobase-containing compound transmembrane transporter activity; GO:0022857 transmembrane transporter activity; GO:0022884 macromolecule transmembrane transporter activity; GO:0035612 AP-2 adaptor complex binding; GO:0035650 AP-1 adapto…
D3ZZY2	UTP14A small subunit processome component OS=Rattus norvegicus OX=10116 GN=Utp14a PE=1 SV=3	Utp14a	6.7808	0.019627	Up	5	3	13	3	91	303607	548215	417126	306062	85965.4	34610.7			33083.9		0.955	1.583	1.458	1.014	0.279	0.162			0.15		nucleus	K14567	UTP14; U3 small nucleolar RNA-associated protein 14	rno03008 Ribosome biogenesis in eukaryotes	GO:0006139 nucleobase-containing compound metabolic process; GO:0006364 rRNA processing; GO:0006396 RNA processing; GO:0006725 cellular aromatic compound metabolic process; GO:0006807 nitrogen compound metabolic process; GO:0008152 metabolic process; GO:0009987 cellular process; GO:0010467 gene expression; GO:0016070 RNA metabolic process; GO:0016072 rRNA metabolic process; GO:0022613 ribonucleop…	GO:0005622 intracellular; GO:0005623 cell; GO:0005634 nucleus; GO:0005654 nucleoplasm; GO:0005730 nucleolus; GO:0005737 cytoplasm; GO:0005829 cytosol; GO:0030684 preribosome; GO:0031974 membrane-enclosed lumen; GO:0031981 nuclear lumen; GO:0032040 small-subunit processome; GO:0032991 protein-containing complex; GO:0043226 organelle; GO:0043227 membrane-bounded organelle; GO:0043228 non-membrane-b…				S	KOG2172	Uncharacterized conserved protein
E9PSU8	Ig-like domain-containing protein OS=Rattus norvegicus OX=10116 PE=1 SV=3	--	4.2707	0.0129827	Up	31	2	14	2	15.2	4.3377e+06	2.01463e+06	7.91e+06	3.06848e+06	1.58714e+06	713972	607752	611922	502213	665495	1.997	0.851	4.046	1.488	0.753	0.488	0.436	0.431	0.334	0.45	extracellular							PF07686	Immunoglobulin V-set domain
F1MAA7	Laminin subunit gamma 1 OS=Rattus norvegicus OX=10116 GN=Lamc1 PE=1 SV=1	Lamc1	3.3536	0.00136117	Up	16	16	57	16	177.3	7.16069e+06	7.78369e+06	6.13258e+06	6.31673e+06	9.24576e+06	2.09018e+06	558386	1.4902e+06	2.49943e+06	853187	1.708	1.704	1.625	1.588	2.272	0.741	0.208	0.543	0.862	0.299	extracellular	K05635	LAMC1; laminin, gamma 1	rno05200 Pathways in cancer; rno05145 Toxoplasmosis; rno05020 Prion disease; rno04512 ECM-receptor interaction; rno05222 Small cell lung cancer; rno04510 Focal adhesion; rno05146 Amoebiasis; rno04151 PI3K-Akt signaling pathway; rno05165 Human papillomavirus infection	GO:0000902 cell morphogenesis; GO:0000904 cell morphogenesis involved in differentiation; GO:0006464 cellular protein modification process; GO:0006807 nitrogen compound metabolic process; GO:0006928 movement of cell or subcellular component; GO:0007044 cell-substrate junction assembly; GO:0007155 cell adhesion; GO:0007275 multicellular organism development; GO:0007399 nervous system development; …	GO:0005576 extracellular region; GO:0005604 basement membrane; GO:0005606 laminin-1 complex; GO:0005615 extracellular space; GO:0005622 intracellular; GO:0005623 cell; GO:0005737 cytoplasm; GO:0005783 endoplasmic reticulum; GO:0005788 endoplasmic reticulum lumen; GO:0012505 endomembrane system; GO:0031012 extracellular matrix; GO:0031974 membrane-enclosed lumen; GO:0032991 protein-containing comp…	GO:0005198 structural molecule activity; GO:0005201 extracellular matrix structural constituent; GO:0005488 binding; GO:0008289 lipid binding; GO:0043208 glycosphingolipid binding; GO:0046625 sphingolipid binding; GO:0051861 glycolipid binding; GO:0097367 carbohydrate derivative binding;	PF00053	Laminin EGF-like (Domains III and V)	W	KOG1836	Extracellular matrix glycoprotein Laminin subunits alpha and gamma
F7F163	NudC domain-containing protein 1 OS=Rattus norvegicus OX=10116 GN=Nudcd1 PE=1 SV=1	Nudcd1	2.1813	0.0100857	Up	19	6	40	6	66.2	3.79525e+06	4.49025e+06	4.07322e+06	1.75755e+06	1.96201e+06	1.2201e+06	886139	687652	882426	1.33193e+06	1.746	1.896	2.082	0.852	0.93	0.834	0.635	0.484	0.587	0.901	cytoplasm					GO:0005622 intracellular; GO:0005623 cell; GO:0005634 nucleus; GO:0005654 nucleoplasm; GO:0005737 cytoplasm; GO:0005829 cytosol; GO:0031974 membrane-enclosed lumen; GO:0031981 nuclear lumen; GO:0043226 organelle; GO:0043227 membrane-bounded organelle; GO:0043229 intracellular organelle; GO:0043231 intracellular membrane-bounded organelle; GO:0043233 organelle lumen; GO:0070013 intracellular organ…		PF04969	CS domain	S	KOG4379	Uncharacterized conserved protein (tumor antigen CML66 in humans)
F1MA10	NAD(P)(+)--arginine ADP-ribosyltransferase OS=Rattus norvegicus OX=10116 GN=Art4 PE=1 SV=2	Art4	3.5036	0.0022407	Up	8	2	11	2	34.2	104814	435084	214732	178143	206589	37322.2	43604.2		50961.2	43601.3	0.658	2.507	1.498	1.179	1.336	0.348	0.427		0.462	0.402	plasma membrane	K06717			GO:0006082 organic acid metabolic process; GO:0006464 cellular protein modification process; GO:0006471 protein ADP-ribosylation; GO:0006520 cellular amino acid metabolic process; GO:0006525 arginine metabolic process; GO:0006807 nitrogen compound metabolic process; GO:0008152 metabolic process; GO:0009064 glutamine family amino acid metabolic process; GO:0009987 cellular process; GO:0019538 prot…	GO:0005576 extracellular region; GO:0005623 cell; GO:0005886 plasma membrane; GO:0016020 membrane; GO:0071944 cell periphery;	GO:0003824 catalytic activity; GO:0003956 NAD(P)+-protein-arginine ADP-ribosyltransferase activity; GO:0016740 transferase activity; GO:0016757 transferase activity, transferring glycosyl groups; GO:0016763 transferase activity, transferring pentosyl groups;
A0A0G2K6A9	Protein RUFY3 OS=Rattus norvegicus OX=10116 GN=Rufy3 PE=1 SV=1	Rufy3	0.4622	0.000302782	Down	15	9	77	8	72	9.06278e+06	7.85245e+06	5.22009e+06	1.15423e+07	8.52997e+06	1.28716e+07	1.18665e+07	1.38394e+07	1.09941e+07	1.25365e+07	0.637	0.507	0.408	0.855	0.618	1.344	1.3	1.488	1.117	1.296	cytoplasm									T	KOG4381	RUN domain-containing protein
F1LMP9	Disabled homolog 2 OS=Rattus norvegicus OX=10116 GN=Dab2 PE=1 SV=3	Dab2	3.1074	0.000711478	Up	7	4	43	4	82.2	3.19431e+06	7.23027e+06	2.91062e+06	3.04754e+06	5.24164e+06	521305	994050	1.09034e+06	1.07988e+06	968326	1.169	2.428	1.183	1.175	1.975	0.283	0.567	0.61	0.571	0.521	nucleus	K12475	DAB2; disabled homolog 2	rno04144 Endocytosis	GO:0000165 MAPK cascade; GO:0000187 activation of MAPK activity; GO:0000902 cell morphogenesis; GO:0000904 cell morphogenesis involved in differentiation; GO:0001558 regulation of cell growth; GO:0001701 in utero embryonic development; GO:0001919 regulation of receptor recycling; GO:0001921 positive regulation of receptor recycling; GO:0001932 regulation of protein phosphorylation; GO:0001933 neg…	GO:0000323 lytic vacuole; GO:0001650 fibrillar center; GO:0005622 intracellular; GO:0005623 cell; GO:0005634 nucleus; GO:0005730 nucleolus; GO:0005737 cytoplasm; GO:0005764 lysosome; GO:0005765 lysosomal membrane; GO:0005773 vacuole; GO:0005774 vacuolar membrane; GO:0005829 cytosol; GO:0005886 plasma membrane; GO:0005905 clathrin-coated pit; GO:0012505 endomembrane system; GO:0012506 vesicle memb…	GO:0005102 signaling receptor binding; GO:0005178 integrin binding; GO:0005488 binding; GO:0005515 protein binding; GO:0005543 phospholipid binding; GO:0005546 phosphatidylinositol-4,5-bisphosphate binding; GO:0008022 protein C-terminus binding; GO:0008289 lipid binding; GO:0030276 clathrin binding; GO:0030674 protein-macromolecule adaptor activity; GO:0035091 phosphatidylinositol binding; GO:003…	PF00640	Phosphotyrosine interaction domain (PTB/PID)	T	KOG3535	Adaptor protein Disabled
D3ZG48	RNA helicase OS=Rattus norvegicus OX=10116 GN=Ddx50 PE=1 SV=1	Ddx50	1.5083	0.000327766	Up	5	3	17	3	82.1	823113	1.31686e+06	809890	871160	930100	451435	427003	408439	420691	421180	1.134	1.665	1.24	1.264	1.32	0.924	0.917	0.86	0.837	0.853	nucleus	K13183			GO:0006139 nucleobase-containing compound metabolic process; GO:0006725 cellular aromatic compound metabolic process; GO:0006807 nitrogen compound metabolic process; GO:0008152 metabolic process; GO:0009987 cellular process; GO:0010501 RNA secondary structure unwinding; GO:0016070 RNA metabolic process; GO:0034641 cellular nitrogen compound metabolic process; GO:0043170 macromolecule metabolic pr…	GO:0005622 intracellular; GO:0005623 cell; GO:0005634 nucleus; GO:0005730 nucleolus; GO:0005737 cytoplasm; GO:0005886 plasma membrane; GO:0016020 membrane; GO:0031974 membrane-enclosed lumen; GO:0031981 nuclear lumen; GO:0043226 organelle; GO:0043227 membrane-bounded organelle; GO:0043228 non-membrane-bounded organelle; GO:0043229 intracellular organelle; GO:0043231 intracellular membrane-bounded…	GO:0003724 RNA helicase activity; GO:0003824 catalytic activity; GO:0004386 helicase activity; GO:0008186 RNA-dependent ATPase activity; GO:0016462 pyrophosphatase activity; GO:0016787 hydrolase activity; GO:0016817 hydrolase activity, acting on acid anhydrides; GO:0016818 hydrolase activity, acting on acid anhydrides, in phosphorus-containing anhydrides; GO:0016887 ATPase activity; GO:0017111 nu…	PF00270; PF08152	DEAD/DEAH box helicase; GUCT (NUC152) domain	A	KOG0331	ATP-dependent RNA helicase
M0RAD5	ATP-dependent Clp protease proteolytic subunit OS=Rattus norvegicus OX=10116 GN=Clpp PE=1 SV=1	Clpp	0.647	0.00220642	Down	21	5	116	5	29.7	6.6964e+06	6.46406e+06	7.7948e+06	7.15575e+06	8.61239e+06	6.10357e+06	7.78768e+06	8.58494e+06	8.2209e+06	8.20753e+06	0.741	0.656	0.958	0.834	0.982	1.003	1.343	1.452	1.314	1.335	mitochondria	K01358			GO:0006508 proteolysis; GO:0006515 protein quality control for misfolded or incompletely synthesized proteins; GO:0006807 nitrogen compound metabolic process; GO:0008152 metabolic process; GO:0009056 catabolic process; GO:0009057 macromolecule catabolic process; GO:0009987 cellular process; GO:0016043 cellular component organization; GO:0019538 protein metabolic process; GO:0022607 cellular compo…	GO:0005622 intracellular; GO:0005623 cell; GO:0005737 cytoplasm; GO:0005739 mitochondrion; GO:0005759 mitochondrial matrix; GO:0009368 endopeptidase Clp complex; GO:0031974 membrane-enclosed lumen; GO:0032991 protein-containing complex; GO:0043226 organelle; GO:0043227 membrane-bounded organelle; GO:0043229 intracellular organelle; GO:0043231 intracellular membrane-bounded organelle; GO:0043233 o…	GO:0003824 catalytic activity; GO:0004175 endopeptidase activity; GO:0004252 serine-type endopeptidase activity; GO:0005488 binding; GO:0005515 protein binding; GO:0008233 peptidase activity; GO:0008236 serine-type peptidase activity; GO:0016787 hydrolase activity; GO:0017171 serine hydrolase activity; GO:0042802 identical protein binding; GO:0070011 peptidase activity, acting on L-amino acid pep…	PF00574	Clp protease	O	KOG0840	ATP-dependent Clp protease, proteolytic subunit
F1LM30	Immunoglobulin heavy constant mu OS=Rattus norvegicus OX=10116 GN=Ighm PE=1 SV=3	Ighm	1.9137	0.0272267	Up	31	13	162	13	52.9	2.53479e+07	3.44615e+07	4.64859e+07	5.96002e+07	4.7661e+07	8.15605e+06	1.94068e+07	1.45532e+07	2.17028e+07	1.31168e+07	0.787	0.982	1.604	1.951	1.525	0.376	0.939	0.691	0.974	0.599	nucleus					GO:0005576 extracellular region; GO:0005615 extracellular space;	GO:0005102 signaling receptor binding; GO:0005488 binding; GO:0005515 protein binding; GO:0034987 immunoglobulin receptor binding;	PF07654	Immunoglobulin C1-set domain
A0A0G2K401	Propanoyl-CoA:carbon dioxide ligase subunit alpha OS=Rattus norvegicus OX=10116 GN=Pcca PE=1 SV=1	Pcca	0.4343	4.42434e-05	Down	41	27	898	5	79.8	1.15653e+08	1.05847e+08	1.29794e+08	1.66562e+08	1.20452e+08	1.91561e+08	2.0363e+08	2.22008e+08	1.98373e+08	1.9293e+08	0.543	0.456	0.677	0.824	0.582	1.336	1.49	1.593	1.346	1.331	mitochondria	K01965	PCCA; propionyl-CoA carboxylase alpha chain [EC:6.4.1.3]	rno00630 Glyoxylate and dicarboxylate metabolism; rno01100 Metabolic pathways; rno00640 Propanoate metabolism; rno00280 Valine, leucine and isoleucine degradation; rno01200 Carbon metabolism	GO:0006082 organic acid metabolic process; GO:0006520 cellular amino acid metabolic process; GO:0006629 lipid metabolic process; GO:0006631 fatty acid metabolic process; GO:0006807 nitrogen compound metabolic process; GO:0008152 metabolic process; GO:0009056 catabolic process; GO:0009062 fatty acid catabolic process; GO:0009063 cellular amino acid catabolic process; GO:0009987 cellular process; G…	GO:0005622 intracellular; GO:0005623 cell; GO:0005737 cytoplasm; GO:0005739 mitochondrion; GO:0005759 mitochondrial matrix; GO:0031974 membrane-enclosed lumen; GO:0043226 organelle; GO:0043227 membrane-bounded organelle; GO:0043229 intracellular organelle; GO:0043231 intracellular membrane-bounded organelle; GO:0043233 organelle lumen; GO:0070013 intracellular organelle lumen;	GO:0003824 catalytic activity; GO:0004658 propionyl-CoA carboxylase activity; GO:0005488 binding; GO:0005515 protein binding; GO:0016421 CoA carboxylase activity; GO:0016874 ligase activity; GO:0016885 ligase activity, forming carbon-carbon bonds; GO:0019899 enzyme binding;	PF00289; PF02786; PF02785; PF00364	Carbamoyl-phosphate synthase L chain, N-terminal domain; Carbamoyl-phosphate synthase L chain, ATP binding domain; Biotin carboxylase C-terminal domain; Biotin-requiring enzyme	C	KOG0238	3-Methylcrotonyl-CoA carboxylase, biotin-containing subunit/Propionyl-CoA carboxylase, alpha chain/Acetyl-CoA carboxylase, biotin carboxylase subunit
A0A0A0MY43	Activating signal cointegrator 1 complex subunit 3 OS=Rattus norvegicus OX=10116 GN=Ascc3 PE=1 SV=1	Ascc3	0.259	4.59112e-07	Down	11	18	92	18	250.4	3.26936e+07	3.40965e+07	2.87146e+07	4.48173e+07	4.09631e+07	9.8952e+07	1.00344e+08	9.90681e+07	9.28715e+07	8.61548e+07	0.366	0.35	0.357	0.529	0.472	1.645	1.75	1.695	1.502	1.417	mitochondria	K18663			GO:0006139 nucleobase-containing compound metabolic process; GO:0006259 DNA metabolic process; GO:0006281 DNA repair; GO:0006304 DNA modification; GO:0006307 DNA dealkylation involved in DNA repair; GO:0006725 cellular aromatic compound metabolic process; GO:0006807 nitrogen compound metabolic process; GO:0006950 response to stress; GO:0006974 cellular response to DNA damage stimulus; GO:0006996 …	GO:0005622 intracellular; GO:0005623 cell; GO:0005634 nucleus; GO:0005737 cytoplasm; GO:0005829 cytosol; GO:0032991 protein-containing complex; GO:0043226 organelle; GO:0043227 membrane-bounded organelle; GO:0043229 intracellular organelle; GO:0043231 intracellular membrane-bounded organelle; GO:0099053 activating signal cointegrator 1 complex;	GO:0003678 DNA helicase activity; GO:0003824 catalytic activity; GO:0004386 helicase activity; GO:0008094 DNA-dependent ATPase activity; GO:0016462 pyrophosphatase activity; GO:0016787 hydrolase activity; GO:0016817 hydrolase activity, acting on acid anhydrides; GO:0016818 hydrolase activity, acting on acid anhydrides, in phosphorus-containing anhydrides; GO:0016887 ATPase activity; GO:0017111 nu…	PF00270	DEAD/DEAH box helicase	A	KOG0952	DNA/RNA helicase MER3/SLH1, DEAD-box superfamily
A0A0G2KB55	SUMO-conjugating enzyme UBC9-like OS=Rattus norvegicus OX=10116 GN=LOC102553386 PE=3 SV=1	LOC102553386	1.9363	0.00557732	Up	59	6	72	6	17.3	8.81367e+06	1.62061e+07	1.43855e+07	1.04881e+07	1.21961e+07	2.88173e+06	3.18267e+06	6.14691e+06	5.60976e+06	4.04374e+06	1.004	1.694	1.821	1.259	1.431	0.488	0.565	1.07	0.923	0.677	extracellular	K10577	UBE2I; ubiquitin-conjugating enzyme E2 I	rno05206 MicroRNAs in cancer; rno04064 NF-kappa B signaling pathway; rno04120 Ubiquitin mediated proteolysis; rno03013 RNA transport	GO:0000122 negative regulation of transcription by RNA polymerase II; GO:0006355 regulation of transcription, DNA-templated; GO:0006357 regulation of transcription by RNA polymerase II; GO:0006464 cellular protein modification process; GO:0006508 proteolysis; GO:0006511 ubiquitin-dependent protein catabolic process; GO:0006807 nitrogen compound metabolic process; GO:0008152 metabolic process; GO:…	GO:0000228 nuclear chromosome; GO:0000793 condensed chromosome; GO:0000794 condensed nuclear chromosome; GO:0000795 synaptonemal complex; GO:0001650 fibrillar center; GO:0005622 intracellular; GO:0005623 cell; GO:0005634 nucleus; GO:0005635 nuclear envelope; GO:0005654 nucleoplasm; GO:0005694 chromosome; GO:0005730 nucleolus; GO:0005737 cytoplasm; GO:0005829 cytosol; GO:0012505 endomembrane syste…	GO:0003824 catalytic activity; GO:0004842 ubiquitin-protein transferase activity; GO:0005488 binding; GO:0005515 protein binding; GO:0008022 protein C-terminus binding; GO:0008134 transcription factor binding; GO:0016740 transferase activity; GO:0019787 ubiquitin-like protein transferase activity; GO:0019789 SUMO transferase activity; GO:0019899 enzyme binding; GO:0019904 protein domain specific …	PF00179	Ubiquitin-conjugating enzyme	O	KOG0424	Ubiquitin-protein ligase
D3ZS72	Phosphatidylinositol-3,4,5-trisphosphate-dependent Rac exchange factor 1 OS=Rattus norvegicus OX=10116 GN=Prex1 PE=1 SV=3	Prex1	4.5037	0.000998751	Up	2	2	7	2	184.3	336374	394267	253612	237298	300136		51393.3	30714.4	64628.1	36123.1	1.95	2.098	1.634	1.449	1.792		0.464	0.272	0.541	0.308	nucleus	K12365	PREX1; phosphatidylinositol-3,4,5-trisphosphate-dependent Rac exchanger 1 protein	rno05167 Kaposi sarcoma-associated herpesvirus infection; rno04062 Chemokine signaling pathway	GO:0001775 cell activation; GO:0001932 regulation of protein phosphorylation; GO:0001933 negative regulation of protein phosphorylation; GO:0002274 myeloid leukocyte activation; GO:0002376 immune system process; GO:0002520 immune system development; GO:0002521 leukocyte differentiation; GO:0006469 negative regulation of protein kinase activity; GO:0006801 superoxide metabolic process; GO:0006928 …	GO:0005622 intracellular; GO:0005623 cell; GO:0005737 cytoplasm; GO:0005829 cytosol; GO:0005886 plasma membrane; GO:0016020 membrane; GO:0030424 axon; GO:0030425 dendrite; GO:0030426 growth cone; GO:0030427 site of polarized growth; GO:0036477 somatodendritic compartment; GO:0042995 cell projection; GO:0043005 neuron projection; GO:0043198 dendritic shaft; GO:0048471 perinuclear region of cytopla…	GO:0005085 guanyl-nucleotide exchange factor activity; GO:0005088 Ras guanyl-nucleotide exchange factor activity; GO:0005089 Rho guanyl-nucleotide exchange factor activity; GO:0005096 GTPase activator activity; GO:0005488 binding; GO:0005515 protein binding; GO:0005543 phospholipid binding; GO:0008047 enzyme activator activity; GO:0008289 lipid binding; GO:0017016 Ras GTPase binding; GO:0017048 R…	PF00621; PF00610	RhoGEF domain; Domain found in Dishevelled, Egl-10, and Pleckstrin (DEP)	T	KOG3519	Invasion-inducing protein TIAM1/CDC24 and related RhoGEF GTPases
A0A096MJP9	DNA damage-inducible 1 homolog 2 OS=Rattus norvegicus OX=10116 GN=Ddi2 PE=1 SV=1	Ddi2	0.5872	1.82099e-05	Down	19	13	142	13	106	1.4248e+07	1.6437e+07	1.41144e+07	1.22625e+07	1.21727e+07	1.38562e+07	1.59031e+07	1.54347e+07	1.77803e+07	1.72512e+07	0.738	0.781	0.812	0.669	0.649	1.066	1.283	1.222	1.33	1.313	nucleus	K11885			GO:0003008 system process; GO:0006508 proteolysis; GO:0006807 nitrogen compound metabolic process; GO:0006810 transport; GO:0007586 digestion; GO:0008152 metabolic process; GO:0010467 gene expression; GO:0010827 regulation of glucose transmembrane transport; GO:0010829 negative regulation of glucose transmembrane transport; GO:0016485 protein processing; GO:0019538 protein metabolic process; GO:0…	GO:0005622 intracellular; GO:0005623 cell; GO:0005634 nucleus; GO:0005654 nucleoplasm; GO:0005737 cytoplasm; GO:0005829 cytosol; GO:0005903 brush border; GO:0016020 membrane; GO:0030054 cell junction; GO:0031974 membrane-enclosed lumen; GO:0031981 nuclear lumen; GO:0043226 organelle; GO:0043227 membrane-bounded organelle; GO:0043229 intracellular organelle; GO:0043231 intracellular membrane-bound…	GO:0003824 catalytic activity; GO:0004175 endopeptidase activity; GO:0004190 aspartic-type endopeptidase activity; GO:0005488 binding; GO:0005515 protein binding; GO:0008200 ion channel inhibitor activity; GO:0008233 peptidase activity; GO:0016247 channel regulator activity; GO:0016248 channel inhibitor activity; GO:0016787 hydrolase activity; GO:0017080 sodium channel regulator activity; GO:0019…	PF00240	Ubiquitin family	L	KOG0012	DNA damage inducible protein
E9PU01	DNA helicase OS=Rattus norvegicus OX=10116 GN=Chd4 PE=1 SV=3	Chd4	1.6163	2.00504e-05	Up	18	25	247	19	218	1.7412e+07	1.96496e+07	1.74593e+07	1.79525e+07	1.67774e+07	7.69777e+06	6.61682e+06	7.91985e+06	8.80274e+06	6.62914e+06	1.235	1.278	1.375	1.341	1.225	0.811	0.731	0.858	0.902	0.691	nucleus	K11643	CHD4; chromodomain-helicase-DNA-binding protein 4 [EC:3.6.4.12]	rno05203 Viral carcinogenesis; rno05165 Human papillomavirus infection	GO:0000122 negative regulation of transcription by RNA polymerase II; GO:0006325 chromatin organization; GO:0006355 regulation of transcription, DNA-templated; GO:0006357 regulation of transcription by RNA polymerase II; GO:0006464 cellular protein modification process; GO:0006476 protein deacetylation; GO:0006807 nitrogen compound metabolic process; GO:0006996 organelle organization; GO:0008152 …	GO:0000118 histone deacetylase complex; GO:0000228 nuclear chromosome; GO:0000785 chromatin; GO:0000790 nuclear chromatin; GO:0005622 intracellular; GO:0005623 cell; GO:0005634 nucleus; GO:0005654 nucleoplasm; GO:0005694 chromosome; GO:0005737 cytoplasm; GO:0005813 centrosome; GO:0005815 microtubule organizing center; GO:0005856 cytoskeleton; GO:0015630 microtubule cytoskeleton; GO:0016581 NuRD c…	GO:0001085 RNA polymerase II transcription factor binding; GO:0001103 RNA polymerase II repressing transcription factor binding; GO:0003676 nucleic acid binding; GO:0003677 DNA binding; GO:0003678 DNA helicase activity; GO:0003824 catalytic activity; GO:0004386 helicase activity; GO:0004407 histone deacetylase activity; GO:0005488 binding; GO:0005515 protein binding; GO:0008094 DNA-dependent ATPa…	PF08073; PF00628; PF00385; PF06465; PF06461; PF08074	CHDNT (NUC034) domain; PHD-finger; Chromo (CHRromatin Organisation MOdifier) domain; Domain of Unknown Function (DUF1087); Domain of Unknown Function (DUF1086); CHDCT2 (NUC038) domain	B	KOG0383	Predicted helicase
A0A0G2JZ04	Terminal uridylyl transferase 4 OS=Rattus norvegicus OX=10116 GN=Tut4 PE=1 SV=1	Tut4	3.9149	0.00869045	Up	3	3	14	3	163.4	859172	943684	1.67496e+06	342022	316348	171532	124353	96893.1	132920	205862	1.304	1.314	2.824	0.547	0.494	0.387	0.294	0.225	0.291	0.459	nucleus	K13291			GO:0000288 nuclear-transcribed mRNA catabolic process, deadenylation-dependent decay; GO:0000289 nuclear-transcribed mRNA poly(A) tail shortening; GO:0000956 nuclear-transcribed mRNA catabolic process; GO:0001816 cytokine production; GO:0001817 regulation of cytokine production; GO:0001819 positive regulation of cytokine production; GO:0002831 regulation of response to biotic stimulus; GO:0006139…	GO:0005622 intracellular; GO:0005623 cell; GO:0005634 nucleus; GO:0005730 nucleolus; GO:0005737 cytoplasm; GO:0005829 cytosol; GO:0031974 membrane-enclosed lumen; GO:0031981 nuclear lumen; GO:0043226 organelle; GO:0043227 membrane-bounded organelle; GO:0043228 non-membrane-bounded organelle; GO:0043229 intracellular organelle; GO:0043231 intracellular membrane-bounded organelle; GO:0043232 intrac…	GO:0003824 catalytic activity; GO:0016740 transferase activity; GO:0016772 transferase activity, transferring phosphorus-containing groups; GO:0016779 nucleotidyltransferase activity; GO:0050265 RNA uridylyltransferase activity; GO:0070569 uridylyltransferase activity; GO:0140098 catalytic activity, acting on RNA;	PF00098	Zinc knuckle	D	KOG2277	S-M checkpoint control protein CID1 and related nucleotidyltransferases
A0A096MKE2	Sorting nexin 12 OS=Rattus norvegicus OX=10116 GN=Snx12 PE=1 SV=1	Snx12	1.8779	0.00171394	Up	40	7	84	6	18.9	5.38961e+06	5.32316e+06	3.71175e+06	5.7461e+06	5.76433e+06	1.53738e+06	1.34862e+06	2.4998e+06	1.62321e+06	2.38279e+06	1.492	1.352	1.141	1.675	1.643	0.632	0.582	1.057	0.649	0.969	cytoplasm				GO:0006810 transport; GO:0006897 endocytosis; GO:0006996 organelle organization; GO:0009892 negative regulation of metabolic process; GO:0009894 regulation of catabolic process; GO:0009895 negative regulation of catabolic process; GO:0009987 cellular process; GO:0010468 regulation of gene expression; GO:0010605 negative regulation of macromolecule metabolic process; GO:0010629 negative regulation…	GO:0005622 intracellular; GO:0005623 cell; GO:0005737 cytoplasm; GO:0005768 endosome; GO:0005769 early endosome; GO:0012505 endomembrane system; GO:0016020 membrane; GO:0019898 extrinsic component of membrane; GO:0031410 cytoplasmic vesicle; GO:0031982 vesicle; GO:0043226 organelle; GO:0043227 membrane-bounded organelle; GO:0043229 intracellular organelle; GO:0097708 intracellular vesicle;	GO:0005488 binding; GO:0005515 protein binding; GO:0005543 phospholipid binding; GO:0008289 lipid binding; GO:0019899 enzyme binding; GO:0035091 phosphatidylinositol binding; GO:0043167 ion binding; GO:0043168 anion binding;	PF00787	PX domain	U	KOG2527	Sorting nexin SNX11
A0A0G2K0C5	Cell division cycle 40 OS=Rattus norvegicus OX=10116 GN=Cdc40 PE=1 SV=1	Cdc40	1.9591	0.016094	Up	8	4	31	4	65.3	1.93484e+06	1.24955e+06	2.63417e+06	962344	1.83413e+06	520130	606114	676974	638069	595093	1.457	0.863	2.203	0.763	1.422	0.582	0.711	0.779	0.694	0.658	nucleus	K12816	CDC40; pre-mRNA-processing factor 17	rno03040 Spliceosome	GO:0000375 RNA splicing, via transesterification reactions; GO:0000377 RNA splicing, via transesterification reactions with bulged adenosine as nucleophile; GO:0000398 mRNA splicing, via spliceosome; GO:0006139 nucleobase-containing compound metabolic process; GO:0006396 RNA processing; GO:0006397 mRNA processing; GO:0006403 RNA localization; GO:0006405 RNA export from nucleus; GO:0006406 mRNA ex…	GO:0005622 intracellular; GO:0005623 cell; GO:0005634 nucleus; GO:0005654 nucleoplasm; GO:0005681 spliceosomal complex; GO:0005684 U2-type spliceosomal complex; GO:0031974 membrane-enclosed lumen; GO:0031981 nuclear lumen; GO:0032991 protein-containing complex; GO:0043226 organelle; GO:0043227 membrane-bounded organelle; GO:0043229 intracellular organelle; GO:0043231 intracellular membrane-bounde…				S	KOG0282	mRNA splicing factor
F1MAC0	Interferon gamma-inducible protein 47 OS=Rattus norvegicus OX=10116 GN=Ifi47 PE=1 SV=1	Ifi47	2.1826	0.000946727	Up	41	15	133	14	47.4	1.37575e+07	2.325e+07	1.89293e+07	1.3886e+07	1.58524e+07	4.32391e+06	4.14294e+06	3.96441e+06	7.99148e+06	6.40789e+06	1.243	1.927	1.9	1.321	1.475	0.58	0.583	0.547	1.043	0.851	cytoskeleton	K17072	IFI47; interferon gamma inducible protein 47	rno04668 TNF signaling pathway
F1M1R0	Ig kappa chain V-IV region-like OS=Rattus norvegicus OX=10116 GN=LOC690813 PE=1 SV=2	LOC690813	2.0784	0.00445839	Up	18	3	42	2	14.9	1.13717e+07	5.39495e+06	9.39323e+06	9.6402e+06	1.01439e+07	2.66624e+06	2.22071e+06	3.81522e+06	3.70614e+06	2.84566e+06	1.624	0.707	1.49	1.45	1.492	0.565	0.494	0.833	0.765	0.597	extracellular							PF07686	Immunoglobulin V-set domain
A0A0G2JUB0	Protein FAM3C OS=Rattus norvegicus OX=10116 GN=Fam3c PE=1 SV=1	Fam3c	2.712	0.00517728	Up	16	4	25	4	24.7	2.9025e+06	4.72077e+06	1.89779e+06	4.48042e+06	3.9407e+06	881562	323205	1.01476e+06	1.23957e+06	1.04026e+06	1.281	1.911	0.93	2.082	1.791	0.578	0.222	0.684	0.79	0.674	extracellular				GO:0002576 platelet degranulation; GO:0006810 transport; GO:0006887 exocytosis; GO:0009966 regulation of signal transduction; GO:0009987 cellular process; GO:0010469 regulation of signaling receptor activity; GO:0010646 regulation of cell communication; GO:0016192 vesicle-mediated transport; GO:0023051 regulation of signaling; GO:0032940 secretion by cell; GO:0045055 regulated exocytosis; GO:0046…	GO:0005576 extracellular region; GO:0005622 intracellular; GO:0005623 cell; GO:0005737 cytoplasm; GO:0005794 Golgi apparatus; GO:0012505 endomembrane system; GO:0030141 secretory granule; GO:0031089 platelet dense granule lumen; GO:0031410 cytoplasmic vesicle; GO:0031974 membrane-enclosed lumen; GO:0031982 vesicle; GO:0031983 vesicle lumen; GO:0034774 secretory granule lumen; GO:0042827 platelet …	GO:0005102 signaling receptor binding; GO:0005125 cytokine activity; GO:0005488 binding; GO:0005515 protein binding; GO:0030545 receptor regulator activity; GO:0048018 receptor ligand activity; GO:0098772 molecular function regulator;
D3ZYK9	Nucleophosmin/nucleoplasmin, 3 OS=Rattus norvegicus OX=10116 GN=Npm3 PE=1 SV=1	Npm3	4.0264	0.000139521	Up	33	3	22	3	18.9	2.80135e+06	3.4822e+06	2.41713e+06	2.25123e+06	2.88239e+06	634544	234993	749423	352788	352572	1.587	1.81	1.521	1.344	1.682	0.534	0.207	0.649	0.289	0.294	extracellular	K11278			GO:0006139 nucleobase-containing compound metabolic process; GO:0006351 transcription, DNA-templated; GO:0006364 rRNA processing; GO:0006396 RNA processing; GO:0006725 cellular aromatic compound metabolic process; GO:0006807 nitrogen compound metabolic process; GO:0008152 metabolic process; GO:0009058 biosynthetic process; GO:0009059 macromolecule biosynthetic process; GO:0009303 rRNA transcripti…	GO:0005622 intracellular; GO:0005623 cell; GO:0005634 nucleus; GO:0005730 nucleolus; GO:0005737 cytoplasm; GO:0005829 cytosol; GO:0005856 cytoskeleton; GO:0015629 actin cytoskeleton; GO:0031974 membrane-enclosed lumen; GO:0031981 nuclear lumen; GO:0043226 organelle; GO:0043227 membrane-bounded organelle; GO:0043228 non-membrane-bounded organelle; GO:0043229 intracellular organelle; GO:0043231 int…		PF03066	Nucleoplasmin
A0A0G2JVM2	Uncharacterized protein OS=Rattus norvegicus OX=10116 GN=Mia3 PE=1 SV=1	Mia3	0.5888	4.93545e-05	Down	29	38	483	38	153.4	3.90591e+07	4.36691e+07	2.81544e+07	4.24702e+07	3.64505e+07	4.35567e+07	4.45484e+07	3.92305e+07	4.23759e+07	4.89258e+07	0.771	0.791	0.618	0.883	0.741	1.277	1.371	1.184	1.209	1.42	cytoplasm	K23704			GO:0001501 skeletal system development; GO:0002062 chondrocyte differentiation; GO:0002063 chondrocyte development; GO:0002682 regulation of immune system process; GO:0002684 positive regulation of immune system process; GO:0002685 regulation of leukocyte migration; GO:0002687 positive regulation of leukocyte migration; GO:0006464 cellular protein modification process; GO:0006807 nitrogen compoun…	GO:0005622 intracellular; GO:0005623 cell; GO:0005737 cytoplasm; GO:0005783 endoplasmic reticulum; GO:0005788 endoplasmic reticulum lumen; GO:0005789 endoplasmic reticulum membrane; GO:0012505 endomembrane system; GO:0016020 membrane; GO:0016021 integral component of membrane; GO:0031224 intrinsic component of membrane; GO:0031974 membrane-enclosed lumen; GO:0031984 organelle subcompartment; GO:0…	GO:0005215 transporter activity;
D3ZHB7	HECT-type E3 ubiquitin transferase OS=Rattus norvegicus OX=10116 GN=Ube3c PE=1 SV=3	Ube3c	1.6994	0.0246589	Up	17	12	98	3	106.5	2.82137e+06	2.99933e+06	5.07325e+06	2.31852e+06	2.32038e+06	1.30225e+06	1.26845e+06	1.19769e+06	990542	1.53878e+06	1.02	0.995	2.038	0.883	0.864	0.7	0.715	0.662	0.518	0.818	cytoplasm,nucleus	K10589	UBE3C; ubiquitin-protein ligase E3 C [EC:2.3.2.26]	rno04120 Ubiquitin mediated proteolysis	GO:0000209 protein polyubiquitination; GO:0006464 cellular protein modification process; GO:0006807 nitrogen compound metabolic process; GO:0008152 metabolic process; GO:0009987 cellular process; GO:0016567 protein ubiquitination; GO:0019538 protein metabolic process; GO:0032446 protein modification by small protein conjugation; GO:0036211 protein modification process; GO:0043170 macromolecule me…	GO:0005622 intracellular; GO:0005623 cell; GO:0005737 cytoplasm;	GO:0003824 catalytic activity; GO:0004842 ubiquitin-protein transferase activity; GO:0016740 transferase activity; GO:0019787 ubiquitin-like protein transferase activity; GO:0061630 ubiquitin protein ligase activity; GO:0061659 ubiquitin-like protein ligase activity; GO:0140096 catalytic activity, acting on a protein;	PF00632	HECT-domain (ubiquitin-transferase)	O	KOG0942	E3 ubiquitin protein ligase
F7EZ89	TBC1 domain family, member 15 OS=Rattus norvegicus OX=10116 GN=Tbc1d15 PE=1 SV=2	Tbc1d15	1.5053	0.000784965	Up	17	9	66	9	78.6	6.36153e+06	7.90398e+06	5.84068e+06	5.03587e+06	4.69589e+06	2.7342e+06	2.70827e+06	2.52211e+06	2.88772e+06	2.57476e+06	1.274	1.453	1.3	1.063	0.969	0.814	0.845	0.772	0.836	0.758	cytoplasm	K20168	TBC1D15; TBC1 domain family member 15	rno04137 Mitophagy - animal	GO:0006810 transport; GO:0006886 intracellular protein transport; GO:0008104 protein localization; GO:0015031 protein transport; GO:0015833 peptide transport; GO:0031338 regulation of vesicle fusion; GO:0032879 regulation of localization; GO:0033036 macromolecule localization; GO:0033043 regulation of organelle organization; GO:0034613 cellular protein localization; GO:0042886 amide transport; GO…	GO:0005576 extracellular region; GO:0005622 intracellular; GO:0005623 cell; GO:0005737 cytoplasm; GO:0012505 endomembrane system;	GO:0005096 GTPase activator activity; GO:0005488 binding; GO:0005515 protein binding; GO:0008047 enzyme activator activity; GO:0017016 Ras GTPase binding; GO:0017137 Rab GTPase binding; GO:0019899 enzyme binding; GO:0030234 enzyme regulator activity; GO:0030695 GTPase regulator activity; GO:0031267 small GTPase binding; GO:0051020 GTPase binding; GO:0060589 nucleoside-triphosphatase regulator act…	PF12068	Domain of unknown function (DUF3548)	T	KOG2197	Ypt/Rab-specific GTPase-activating protein GYP7 and related proteins
F1LM47	Succinate--CoA ligase [ADP-forming] subunit beta, mitochondrial OS=Rattus norvegicus OX=10116 GN=Sucla2 PE=1 SV=1	Sucla2	0.4357	6.25564e-07	Down	41	19	732	19	50.3	1.20652e+08	1.2124e+08	1.35407e+08	1.35368e+08	1.22461e+08	1.95527e+08	1.8506e+08	2.126e+08	2.02161e+08	2.02617e+08	0.551	0.508	0.687	0.652	0.576	1.327	1.318	1.485	1.335	1.361	mitochondria	K01900	LSC2; succinyl-CoA synthetase beta subunit [EC:6.2.1.4 6.2.1.5]	rno01100 Metabolic pathways; rno00640 Propanoate metabolism; rno00020 Citrate cycle (TCA cycle); rno01200 Carbon metabolism	GO:0006082 organic acid metabolic process; GO:0006091 generation of precursor metabolites and energy; GO:0006099 tricarboxylic acid cycle; GO:0006101 citrate metabolic process; GO:0006104 succinyl-CoA metabolic process; GO:0006105 succinate metabolic process; GO:0006139 nucleobase-containing compound metabolic process; GO:0006163 purine nucleotide metabolic process; GO:0006637 acyl-CoA metabolic …	GO:0005622 intracellular; GO:0005623 cell; GO:0005737 cytoplasm; GO:0005739 mitochondrion; GO:0005759 mitochondrial matrix; GO:0031974 membrane-enclosed lumen; GO:0043209 myelin sheath; GO:0043226 organelle; GO:0043227 membrane-bounded organelle; GO:0043229 intracellular organelle; GO:0043231 intracellular membrane-bounded organelle; GO:0043233 organelle lumen; GO:0070013 intracellular organelle …	GO:0003824 catalytic activity; GO:0004774 succinate-CoA ligase activity; GO:0004775 succinate-CoA ligase (ADP-forming) activity; GO:0016874 ligase activity; GO:0016877 ligase activity, forming carbon-sulfur bonds; GO:0016878 acid-thiol ligase activity;	PF08442; PF00549	ATP-grasp domain; CoA-ligase	C	KOG2799	Succinyl-CoA synthetase, beta subunit
D3ZXF9	Mitochondrial ribosomal protein L12 OS=Rattus norvegicus OX=10116 GN=Mrpl12 PE=1 SV=1	Mrpl12	1.6362	0.0113706	Up	21	8	85	8	29.4	1.15593e+07	9.81566e+06	1.56492e+07	1.75211e+07	1.10002e+07	5.61921e+06	5.17651e+06	6.00119e+06	5.42426e+06	5.43446e+06	1.144	0.891	1.72	1.826	1.121	0.826	0.798	0.907	0.775	0.79	cytoplasm	K02935	RP-L7; large subunit ribosomal protein L7/L12	rno03010 Ribosome	GO:0000959 mitochondrial RNA metabolic process; GO:0006139 nucleobase-containing compound metabolic process; GO:0006351 transcription, DNA-templated; GO:0006355 regulation of transcription, DNA-templated; GO:0006390 mitochondrial transcription; GO:0006412 translation; GO:0006414 translational elongation; GO:0006415 translational termination; GO:0006518 peptide metabolic process; GO:0006725 cellul…	GO:0000313 organellar ribosome; GO:0000315 organellar large ribosomal subunit; GO:0005622 intracellular; GO:0005623 cell; GO:0005737 cytoplasm; GO:0005739 mitochondrion; GO:0005740 mitochondrial envelope; GO:0005743 mitochondrial inner membrane; GO:0005759 mitochondrial matrix; GO:0005761 mitochondrial ribosome; GO:0005762 mitochondrial large ribosomal subunit; GO:0005840 ribosome; GO:0015934 lar…	GO:0003676 nucleic acid binding; GO:0003723 RNA binding; GO:0003735 structural constituent of ribosome; GO:0005198 structural molecule activity; GO:0005488 binding; GO:0097159 organic cyclic compound binding; GO:1901363 heterocyclic compound binding;	PF00542	Ribosomal protein L7/L12 C-terminal domain	J	KOG1715	Mitochondrial/chloroplast ribosomal protein L12
A0A0G2JW85	Ras GTPase-activating protein 3 OS=Rattus norvegicus OX=10116 GN=Rasa3 PE=1 SV=1	Rasa3	2.5474	0.0154556	Up	8	5	22	5	95.9	811502	1.91505e+06	1.85566e+06	977298	1.86561e+06	187544	395804	879698	307968	197240	0.701	1.519	1.782	0.89	1.66	0.241	0.533	1.162	0.385	0.251	nucleus	K12380	RASA3; Ras GTPase-activating protein 3	rno04014 Ras signaling pathway	GO:0000165 MAPK cascade; GO:0006464 cellular protein modification process; GO:0006468 protein phosphorylation; GO:0006793 phosphorus metabolic process; GO:0006796 phosphate-containing compound metabolic process; GO:0006807 nitrogen compound metabolic process; GO:0006810 transport; GO:0006811 ion transport; GO:0006812 cation transport; GO:0006816 calcium ion transport; GO:0006873 cellular ion home…	GO:0005622 intracellular; GO:0005623 cell; GO:0005737 cytoplasm; GO:0005829 cytosol; GO:0005886 plasma membrane; GO:0009898 cytoplasmic side of plasma membrane; GO:0016020 membrane; GO:0031224 intrinsic component of membrane; GO:0031226 intrinsic component of plasma membrane; GO:0031235 intrinsic component of the cytoplasmic side of the plasma membrane; GO:0071944 cell periphery; GO:0098552 side …	GO:0005096 GTPase activator activity; GO:0005215 transporter activity; GO:0005216 ion channel activity; GO:0005217 intracellular ligand-gated ion channel activity; GO:0005261 cation channel activity; GO:0005262 calcium channel activity; GO:0008047 enzyme activator activity; GO:0008324 cation transmembrane transporter activity; GO:0015075 ion transmembrane transporter activity; GO:0015085 calcium …	PF00168; PF00169	C2 domain; PH domain	T	KOG2059	Ras GTPase-activating protein
D3ZFK6	Autophagy-related 16-like 1 OS=Rattus norvegicus OX=10116 GN=Atg16l1 PE=1 SV=1	Atg16l1	1.6832	0.0176251	Up	6	2	20	2	67.9	1.92722e+06	1.5198e+06	2.04041e+06	950411	1.12558e+06	623595	508392	570161	742363	640786	1.564	1.132	1.84	0.813	0.941	0.752	0.643	0.707	0.871	0.764	nucleus	K17890	ATG16L1; autophagy-related protein 16-1	rno04136 Autophagy - other; rno04140 Autophagy - animal; rno04621 NOD-like receptor signaling pathway	GO:0000045 autophagosome assembly; GO:0006464 cellular protein modification process; GO:0006497 protein lipidation; GO:0006501 C-terminal protein lipidation; GO:0006807 nitrogen compound metabolic process; GO:0006914 autophagy; GO:0006950 response to stress; GO:0006952 defense response; GO:0006996 organelle organization; GO:0007033 vacuole organization; GO:0008104 protein localization; GO:0008152…	GO:0000421 autophagosome membrane; GO:0005622 intracellular; GO:0005623 cell; GO:0005737 cytoplasm; GO:0005773 vacuole; GO:0005774 vacuolar membrane; GO:0005776 autophagosome; GO:0005829 cytosol; GO:0005856 cytoskeleton; GO:0005929 cilium; GO:0005930 axoneme; GO:0016020 membrane; GO:0031090 organelle membrane; GO:0032838 plasma membrane bounded cell projection cytoplasm; GO:0042995 cell projectio…	GO:0003824 catalytic activity; GO:0005488 binding; GO:0005515 protein binding; GO:0016740 transferase activity; GO:0019787 ubiquitin-like protein transferase activity; GO:0019899 enzyme binding; GO:0042802 identical protein binding; GO:0051020 GTPase binding; GO:0140096 catalytic activity, acting on a protein;			S	KOG0288	WD40 repeat protein TipD
D3Z8B2	Nucleoporin 133 OS=Rattus norvegicus OX=10116 GN=Nup133 PE=1 SV=3	Nup133	2.0833	0.000458889	Up	19	13	85	13	128.3	4.53952e+06	8.69939e+06	8.27031e+06	6.69932e+06	7.41787e+06	2.63252e+06	2.24727e+06	2.32304e+06	2.15874e+06	2.31283e+06	0.83	1.459	1.679	1.29	1.396	0.714	0.64	0.649	0.57	0.621	mitochondria	K14300	NUP133; nuclear pore complex protein Nup133	rno05014 Amyotrophic lateral sclerosis; rno03013 RNA transport	GO:0000972 transcription-dependent tethering of RNA polymerase II gene DNA at nuclear periphery; GO:0006325 chromatin organization; GO:0006355 regulation of transcription, DNA-templated; GO:0006403 RNA localization; GO:0006405 RNA export from nucleus; GO:0006406 mRNA export from nucleus; GO:0006606 protein import into nucleus; GO:0006611 protein export from nucleus; GO:0006810 transport; GO:00068…	GO:0005622 intracellular; GO:0005623 cell; GO:0005634 nucleus; GO:0005635 nuclear envelope; GO:0005643 nuclear pore; GO:0005737 cytoplasm; GO:0005829 cytosol; GO:0012505 endomembrane system; GO:0016020 membrane; GO:0031080 nuclear pore outer ring; GO:0031090 organelle membrane; GO:0031965 nuclear membrane; GO:0031967 organelle envelope; GO:0031975 envelope; GO:0032991 protein-containing complex; …	GO:0005198 structural molecule activity; GO:0017056 structural constituent of nuclear pore;			UY	KOG4121	Nuclear pore complex, Nup133 component (sc Nup133)
D4A899	Vacuolar protein sorting 13 homolog A OS=Rattus norvegicus OX=10116 GN=Vps13a PE=1 SV=2	Vps13a	0.5977	0.000219025	Down	7	12	87	12	266.3	3.93651e+06	4.50732e+06	3.39213e+06	3.36304e+06	4.16537e+06	4.68596e+06	3.17814e+06	4.6723e+06	4.47251e+06	5.03715e+06	0.792	0.832	0.758	0.713	0.863	1.4	0.996	1.437	1.3	1.489	plasma membrane	K19525			GO:0006810 transport; GO:0006892 post-Golgi vesicle-mediated transport; GO:0006895 Golgi to endosome transport; GO:0006914 autophagy; GO:0008104 protein localization; GO:0008152 metabolic process; GO:0009056 catabolic process; GO:0009987 cellular process; GO:0016192 vesicle-mediated transport; GO:0016482 cytosolic transport; GO:0033036 macromolecule localization; GO:0044237 cellular metabolic pro…	GO:0005622 intracellular; GO:0005623 cell;				U	KOG1809	Vacuolar protein sorting-associated protein
D3ZUZ9	Peptidyl-prolyl cis-trans isomerase OS=Rattus norvegicus OX=10116 GN=Ppih PE=1 SV=2	Ppih	2.0121	0.000455425	Up	37	5	56	5	18.6	8.1004e+06	1.01913e+07	9.23439e+06	7.82088e+06	6.38922e+06	2903893	1.98624e+06	3.52272e+06	2.48422e+06	3.24332e+06	1.359	1.569	1.721	1.382	1.104	0.723	0.519	0.903	0.602	0.799	cytoplasm				GO:0000413 protein peptidyl-prolyl isomerization; GO:0006464 cellular protein modification process; GO:0006807 nitrogen compound metabolic process; GO:0008152 metabolic process; GO:0009987 cellular process; GO:0018193 peptidyl-amino acid modification; GO:0018208 peptidyl-proline modification; GO:0019538 protein metabolic process; GO:0036211 protein modification process; GO:0043170 macromolecule m…	GO:0005622 intracellular; GO:0005623 cell; GO:0005634 nucleus; GO:0005654 nucleoplasm; GO:0005737 cytoplasm; GO:0016604 nuclear body; GO:0016607 nuclear speck; GO:0030532 small nuclear ribonucleoprotein complex; GO:0031974 membrane-enclosed lumen; GO:0031981 nuclear lumen; GO:0032991 protein-containing complex; GO:0043226 organelle; GO:0043227 membrane-bounded organelle; GO:0043229 intracellular …	GO:0003755 peptidyl-prolyl cis-trans isomerase activity; GO:0003824 catalytic activity; GO:0005488 binding; GO:0008144 drug binding; GO:0016018 cyclosporin A binding; GO:0016853 isomerase activity; GO:0016859 cis-trans isomerase activity; GO:0033218 amide binding; GO:0042277 peptide binding; GO:0043021 ribonucleoprotein complex binding; GO:0044877 protein-containing complex binding; GO:0140096 ca…	PF00160	Cyclophilin type peptidyl-prolyl cis-trans isomerase/CLD	O	KOG0879	U-snRNP-associated cyclophilin type peptidyl-prolyl cis-trans isomerase
F7FNS3	Derlin OS=Rattus norvegicus OX=10116 GN=Derl1 PE=1 SV=1	Derl1	0.3642	0.00117065	Down	17	4	64	4	28.8	1.33877e+06	2.50528e+06	2.56786e+06	2.5554e+06	1.08074e+06	3.1278e+06	4.69897e+06	4.11609e+06	4.00381e+06	2.88256e+06	0.304	0.522	0.647	0.611	0.253	1.054	1.661	1.428	1.313	0.961	plasma membrane	K11519	DERL1; Derlin-1	rno05022 Pathways of neurodegeneration - multiple diseases; rno04141 Protein processing in endoplasmic reticulum; rno05014 Amyotrophic lateral sclerosis	GO:0006457 protein folding; GO:0006464 cellular protein modification process; GO:0006508 proteolysis; GO:0006511 ubiquitin-dependent protein catabolic process; GO:0006515 protein quality control for misfolded or incompletely synthesized proteins; GO:0006807 nitrogen compound metabolic process; GO:0006810 transport; GO:0006886 intracellular protein transport; GO:0006950 response to stress; GO:0006…	GO:0005622 intracellular; GO:0005623 cell; GO:0005737 cytoplasm; GO:0005768 endosome; GO:0005769 early endosome; GO:0005770 late endosome; GO:0005783 endoplasmic reticulum; GO:0005789 endoplasmic reticulum membrane; GO:0012505 endomembrane system; GO:0016020 membrane; GO:0016021 integral component of membrane; GO:0030176 integral component of endoplasmic reticulum membrane; GO:0031224 intrinsic c…	GO:0002020 protease binding; GO:0005102 signaling receptor binding; GO:0005488 binding; GO:0005515 protein binding; GO:0019899 enzyme binding; GO:0031625 ubiquitin protein ligase binding; GO:0038023 signaling receptor activity; GO:0042287 MHC protein binding; GO:0042288 MHC class I protein binding; GO:0044389 ubiquitin-like protein ligase binding; GO:0051117 ATPase binding; GO:0060089 molecular t…			S	KOG0858	Predicted membrane protein
F1LM55	Cell cycle and apoptosis regulator 2 OS=Rattus norvegicus OX=10116 GN=Ccar2 PE=1 SV=1	Ccar2	1.5722	8.01202e-05	Up	22	14	231	14	102.7	1.69352e+07	1.86132e+07	1.75725e+07	1.68696e+07	1.74033e+07	8.15937e+06	6.32597e+06	8.84377e+06	7.55521e+06	7.02777e+06	1.143	1.152	1.317	1.199	1.209	0.818	0.665	0.912	0.737	0.697	mitochondria				GO:0001558 regulation of cell growth; GO:0006139 nucleobase-containing compound metabolic process; GO:0006355 regulation of transcription, DNA-templated; GO:0006396 RNA processing; GO:0006725 cellular aromatic compound metabolic process; GO:0006807 nitrogen compound metabolic process; GO:0006915 apoptotic process; GO:0006996 organelle organization; GO:0007005 mitochondrion organization; GO:000815…	GO:0000228 nuclear chromosome; GO:0000785 chromatin; GO:0000790 nuclear chromatin; GO:0005622 intracellular; GO:0005623 cell; GO:0005634 nucleus; GO:0005654 nucleoplasm; GO:0005694 chromosome; GO:0005737 cytoplasm; GO:0005739 mitochondrion; GO:0005759 mitochondrial matrix; GO:0031974 membrane-enclosed lumen; GO:0031981 nuclear lumen; GO:0032991 protein-containing complex; GO:0043226 organelle; GO…	GO:0000993 RNA polymerase II complex binding; GO:0001098 basal transcription machinery binding; GO:0001099 basal RNA polymerase II transcription machinery binding; GO:0004857 enzyme inhibitor activity; GO:0005488 binding; GO:0005515 protein binding; GO:0019899 enzyme binding; GO:0030234 enzyme regulator activity; GO:0043175 RNA polymerase core enzyme binding; GO:0044877 protein-containing complex…	PF14444; PF14443	S1-like; DBC1	K	KOG4246	Predicted DNA-binding protein, contains SAP domain
A0A0G2K1Q4	Transmembrane protein 53 OS=Rattus norvegicus OX=10116 GN=Tmem53 PE=1 SV=1	Tmem53	0.3439	1.88017e-05	Down	18	3	21	3	29.9	517659	377858	547835	503249	515814	765765	963829	1.1262e+06	959928	1.10491e+06	0.48	0.321	0.564	0.491	0.492	1.053	1.391	1.595	1.285	1.504	endoplasmic reticulum,mitochondria							PF05705	Eukaryotic protein of unknown function (DUF829)	S	KOG2521	Uncharacterized conserved protein
F1M5V2	GLI pathogenesis-related 2 OS=Rattus norvegicus OX=10116 GN=Glipr2 PE=1 SV=3	Glipr2	4.3713	3.37751e-08	Up	21	2	17	2	19	5.36123e+06	4.38876e+06	3.62162e+06	4.62521e+06	4.31208e+06	717181	712004	749100	688652	603232	2.172	1.631	1.63	1.974	1.799	0.431	0.449	0.464	0.403	0.359	cytoplasm	K24835			GO:0001932 regulation of protein phosphorylation; GO:0001934 positive regulation of protein phosphorylation; GO:0009893 positive regulation of metabolic process; GO:0009966 regulation of signal transduction; GO:0009967 positive regulation of signal transduction; GO:0010562 positive regulation of phosphorus metabolic process; GO:0010604 positive regulation of macromolecule metabolic process; GO:00…	GO:0000139 Golgi membrane; GO:0005622 intracellular; GO:0005623 cell; GO:0005737 cytoplasm; GO:0005794 Golgi apparatus; GO:0012505 endomembrane system; GO:0016020 membrane; GO:0031090 organelle membrane; GO:0031984 organelle subcompartment; GO:0043226 organelle; GO:0043227 membrane-bounded organelle; GO:0043229 intracellular organelle; GO:0043231 intracellular membrane-bounded organelle; GO:00985…	GO:0005488 binding; GO:0005515 protein binding; GO:0042802 identical protein binding; GO:0042803 protein homodimerization activity; GO:0046983 protein dimerization activity;	PF00188	Cysteine-rich secretory protein family	S	KOG3017	Defense-related protein containing SCP domain
F1LMG4	Phospholipase OS=Rattus norvegicus OX=10116 GN=Pld1 PE=1 SV=2	Pld1	5.0144	0.000886341	Up	3	3	13	3	123.7	432807	1.0154e+06	549518	832970	1.11066e+06	53803.8	54836.9	184232	181998	59371.5	1.02	2.197	1.439	2.069	2.697	0.188	0.201	0.664	0.62	0.206	nucleus	K01115	PLD1_2; phospholipase D1/2 [EC:3.1.4.4]	rno04928 Parathyroid hormone synthesis, secretion and action; rno05200 Pathways in cancer; rno01100 Metabolic pathways; rno04666 Fc gamma R-mediated phagocytosis; rno05212 Pancreatic cancer; rno05231 Choline metabolism in cancer; rno04724 Glutamatergic synapse; rno04071 Sphingolipid signaling pathway; rno04144 Endocytosis; rno04912 GnRH signaling pathway; rno00564 Glycerophospholipid metabolism; …	GO:0006629 lipid metabolic process; GO:0006644 phospholipid metabolic process; GO:0006650 glycerophospholipid metabolic process; GO:0006654 phosphatidic acid biosynthetic process; GO:0006793 phosphorus metabolic process; GO:0006796 phosphate-containing compound metabolic process; GO:0006928 movement of cell or subcellular component; GO:0006950 response to stress; GO:0006952 defense response; GO:0…	GO:0005622 intracellular; GO:0005623 cell; GO:0005737 cytoplasm; GO:0005768 endosome; GO:0005783 endoplasmic reticulum; GO:0005789 endoplasmic reticulum membrane; GO:0005794 Golgi apparatus; GO:0005795 Golgi stack; GO:0005886 plasma membrane; GO:0012505 endomembrane system; GO:0016020 membrane; GO:0016324 apical plasma membrane; GO:0030027 lamellipodium; GO:0030139 endocytic vesicle; GO:0031252 c…	GO:0003824 catalytic activity; GO:0004620 phospholipase activity; GO:0004630 phospholipase D activity; GO:0008081 phosphoric diester hydrolase activity; GO:0016298 lipase activity; GO:0016787 hydrolase activity; GO:0016788 hydrolase activity, acting on ester bonds; GO:0042578 phosphoric ester hydrolase activity;	PF00787; PF00169; PF13091	PX domain; PH domain; PLD-like domain	I	KOG1329	Phospholipase D1
A0A0G2K2L8	Peripheral plasma membrane protein CASK OS=Rattus norvegicus OX=10116 GN=LOC100910506 PE=1 SV=1	LOC100910506	0.5212	0.00119753	Down	27	19	155	19	103.1	4.63402e+07	3.7975e+07	4.89892e+07	5.42805e+07	4.7397e+07	7.64546e+07	7.4868e+07	4.87496e+07	5.13562e+07	5.76905e+07	0.671	0.504	0.788	0.828	0.706	1.643	1.688	1.078	1.074	1.227	cytoplasm	K06103			GO:0001505 regulation of neurotransmitter levels; GO:0001952 regulation of cell-matrix adhesion; GO:0001953 negative regulation of cell-matrix adhesion; GO:0002791 regulation of peptide secretion; GO:0002793 positive regulation of peptide secretion; GO:0006139 nucleobase-containing compound metabolic process; GO:0006163 purine nucleotide metabolic process; GO:0006355 regulation of transcription, …	GO:0005576 extracellular region; GO:0005604 basement membrane; GO:0005622 intracellular; GO:0005623 cell; GO:0005634 nucleus; GO:0005652 nuclear lamina; GO:0005730 nucleolus; GO:0005737 cytoplasm; GO:0005829 cytosol; GO:0005856 cytoskeleton; GO:0005886 plasma membrane; GO:0005911 cell-cell junction; GO:0005929 cilium; GO:0014069 postsynaptic density; GO:0015629 actin cytoskeleton; GO:0016020 memb…	GO:0003824 catalytic activity; GO:0004385 guanylate kinase activity; GO:0005102 signaling receptor binding; GO:0005488 binding; GO:0005515 protein binding; GO:0008022 protein C-terminus binding; GO:0016301 kinase activity; GO:0016740 transferase activity; GO:0016772 transferase activity, transferring phosphorus-containing groups; GO:0016776 phosphotransferase activity, phosphate group as acceptor…	PF00069; PF02828; PF00595; PF07653; PF00625	Protein kinase domain; L27 domain; PDZ domain (Also known as DHR or GLGF); Variant SH3 domain; Guanylate kinase	T	KOG0609	Calcium/calmodulin-dependent serine protein kinase/membrane-associated guanylate kinase
M0R5Q3	RAN-binding protein 3 OS=Rattus norvegicus OX=10116 GN=Ranbp3 PE=1 SV=2	Ranbp3	0.5197	0.0101599	Down	14	6	58	6	52.4	2.11668e+06	3.21614e+06	1.26632e+06	3.57882e+06	4.38454e+06	3.93873e+06	3.35369e+06	3.98226e+06	3.19555e+06	4.50331e+06	0.568	0.792	0.377	1.011	1.211	1.569	1.402	1.633	1.239	1.775	nucleus				GO:0000082 G1/S transition of mitotic cell cycle; GO:0000226 microtubule cytoskeleton organization; GO:0000278 mitotic cell cycle; GO:0006403 RNA localization; GO:0006405 RNA export from nucleus; GO:0006508 proteolysis; GO:0006511 ubiquitin-dependent protein catabolic process; GO:0006606 protein import into nucleus; GO:0006807 nitrogen compound metabolic process; GO:0006810 transport; GO:0006886 …	GO:0005622 intracellular; GO:0005623 cell; GO:0005634 nucleus; GO:0005654 nucleoplasm; GO:0005737 cytoplasm; GO:0005813 centrosome; GO:0005815 microtubule organizing center; GO:0005856 cytoskeleton; GO:0015630 microtubule cytoskeleton; GO:0031974 membrane-enclosed lumen; GO:0031981 nuclear lumen; GO:0043226 organelle; GO:0043227 membrane-bounded organelle; GO:0043228 non-membrane-bounded organell…	GO:0005488 binding; GO:0005515 protein binding; GO:0008536 Ran GTPase binding; GO:0017016 Ras GTPase binding; GO:0019899 enzyme binding; GO:0031267 small GTPase binding; GO:0046332 SMAD binding; GO:0051020 GTPase binding; GO:0070412 R-SMAD binding;			U	KOG0866	Ran-binding protein RANBP3
F8WFK6	Glutathione peroxidase OS=Rattus norvegicus OX=10116 GN=Gpx4 PE=1 SV=2	Gpx4	0.5727	0.000130452	Down	41	11	189	11	29.2	2.36596e+07	2.67216e+07	2.20859e+07	3.22353e+07	3.11646e+07	3.38006e+07	3.36864e+07	3.0339e+07	3.03622e+07	3.36547e+07	0.662	0.686	0.686	0.95	0.898	1.404	1.468	1.297	1.227	1.383	nucleus				GO:0000003 reproduction; GO:0001676 long-chain fatty acid metabolic process; GO:0006082 organic acid metabolic process; GO:0006325 chromatin organization; GO:0006518 peptide metabolic process; GO:0006575 cellular modified amino acid metabolic process; GO:0006629 lipid metabolic process; GO:0006631 fatty acid metabolic process; GO:0006633 fatty acid biosynthetic process; GO:0006644 phospholipid me…	GO:0005622 intracellular; GO:0005623 cell; GO:0005634 nucleus; GO:0005635 nuclear envelope; GO:0005654 nucleoplasm; GO:0005737 cytoplasm; GO:0005739 mitochondrion; GO:0005829 cytosol; GO:0012505 endomembrane system; GO:0031967 organelle envelope; GO:0031974 membrane-enclosed lumen; GO:0031975 envelope; GO:0031981 nuclear lumen; GO:0032991 protein-containing complex; GO:0043226 organelle; GO:00432…	GO:0003824 catalytic activity; GO:0004601 peroxidase activity; GO:0004602 glutathione peroxidase activity; GO:0005488 binding; GO:0005515 protein binding; GO:0008430 selenium binding; GO:0016209 antioxidant activity; GO:0016491 oxidoreductase activity; GO:0016684 oxidoreductase activity, acting on peroxide as acceptor; GO:0042802 identical protein binding; GO:0047066 phospholipid-hydroperoxide gl…			O	KOG1651	Glutathione peroxidase
E9PTV9	Glyceraldehyde-3-phosphate dehydrogenase OS=Rattus norvegicus OX=10116 PE=1 SV=2	--	2.0616	0.0139674	Up	28	7	430	2	35.8	2.99865e+06	2.8558e+06	1.86737e+06	1.36649e+06	1.43956e+06	404840	1.04484e+06	875154	479159	605696	1.929	1.686	1.335	0.926	0.954	0.387	1.047	0.861	0.445	0.573	cytoplasm				GO:0000226 microtubule cytoskeleton organization; GO:0001817 regulation of cytokine production; GO:0001819 positive regulation of cytokine production; GO:0001906 cell killing; GO:0001907 killing by symbiont of host cells; GO:0002376 immune system process; GO:0002791 regulation of peptide secretion; GO:0002793 positive regulation of peptide secretion; GO:0005975 carbohydrate metabolic process; GO:…	GO:0005622 intracellular; GO:0005623 cell; GO:0005634 nucleus; GO:0005635 nuclear envelope; GO:0005737 cytoplasm; GO:0005811 lipid droplet; GO:0005829 cytosol; GO:0005856 cytoskeleton; GO:0005886 plasma membrane; GO:0012505 endomembrane system; GO:0015630 microtubule cytoskeleton; GO:0016020 membrane; GO:0031090 organelle membrane; GO:0031965 nuclear membrane; GO:0031967 organelle envelope; GO:00…	GO:0003824 catalytic activity; GO:0004365 glyceraldehyde-3-phosphate dehydrogenase (NAD+) (phosphorylating) activity; GO:0004857 enzyme inhibitor activity; GO:0004866 endopeptidase inhibitor activity; GO:0005488 binding; GO:0005515 protein binding; GO:0008017 microtubule binding; GO:0008092 cytoskeletal protein binding; GO:0015631 tubulin binding; GO:0016491 oxidoreductase activity; GO:0016620 ox…	PF00044; PF02800	Glyceraldehyde 3-phosphate dehydrogenase, NAD binding domain; Glyceraldehyde 3-phosphate dehydrogenase, C-terminal domain	G	KOG0657	Glyceraldehyde 3-phosphate dehydrogenase
A0A0G2JYL4	Procollagen-proline 4-dioxygenase OS=Rattus norvegicus OX=10116 GN=P4ha2 PE=1 SV=1	P4ha2	13.864	3.6066e-06	Up	12	3	15	3	60.6	1.54636e+06	1.5728e+06	1.2014e+06	1.31971e+06	1.71198e+06	100884			69384.9	49904.8	1.567	1.463	1.353	1.409	1.787	0.152			0.102	0.074	extracellular	K00472	P4HA; prolyl 4-hydroxylase [EC:1.14.11.2]	rno00330 Arginine and proline metabolism; rno01100 Metabolic pathways	GO:0006082 organic acid metabolic process; GO:0006091 generation of precursor metabolites and energy; GO:0006464 cellular protein modification process; GO:0006520 cellular amino acid metabolic process; GO:0006575 cellular modified amino acid metabolic process; GO:0006807 nitrogen compound metabolic process; GO:0008152 metabolic process; GO:0009987 cellular process; GO:0018126 protein hydroxylatio…	GO:0005622 intracellular; GO:0005623 cell; GO:0005634 nucleus; GO:0005654 nucleoplasm; GO:0005737 cytoplasm; GO:0005783 endoplasmic reticulum; GO:0005788 endoplasmic reticulum lumen; GO:0005829 cytosol; GO:0012505 endomembrane system; GO:0016222 procollagen-proline 4-dioxygenase complex; GO:0031974 membrane-enclosed lumen; GO:0031981 nuclear lumen; GO:0032991 protein-containing complex; GO:004322…	GO:0003824 catalytic activity; GO:0004656 procollagen-proline 4-dioxygenase activity; GO:0009055 electron transfer activity; GO:0016491 oxidoreductase activity; GO:0016705 oxidoreductase activity, acting on paired donors, with incorporation or reduction of molecular oxygen; GO:0016706 2-oxoglutarate-dependent dioxygenase activity; GO:0019798 procollagen-proline dioxygenase activity; GO:0031543 pe…	PF13640	2OG-Fe(II) oxygenase superfamily	E	KOG1591	Prolyl 4-hydroxylase alpha subunit
A0A0G2JW41	Ig-like domain-containing protein OS=Rattus norvegicus OX=10116 PE=1 SV=1	--	8.5494	0.000216292	Up	42	3	41	2	13	1.0109e+06	359180	922893	1.16799e+06	824426	70533.4	65412		99605	44473.6	1.854	0.605	1.881	2.257	1.557	0.192	0.187		0.264	0.12	extracellular							PF07686	Immunoglobulin V-set domain
D3ZIX4	H1.10 linker histone OS=Rattus norvegicus OX=10116 GN=H1fx PE=1 SV=1	H1fx	7.8589	4.15347e-05	Up	10	2	20	2	20.5	696181	1.69161e+06	501764	904868	554580		76540.5	72495.5	77349.5	67836.8	1.379	3.074	1.104	1.888	1.131		0.236	0.219	0.221	0.197	nucleus	K11275				GO:0005622 intracellular; GO:0005623 cell; GO:0005634 nucleus; GO:0005694 chromosome; GO:0005730 nucleolus; GO:0031974 membrane-enclosed lumen; GO:0031981 nuclear lumen; GO:0043226 organelle; GO:0043227 membrane-bounded organelle; GO:0043228 non-membrane-bounded organelle; GO:0043229 intracellular organelle; GO:0043231 intracellular membrane-bounded organelle; GO:0043232 intracellular non-membran…		PF00538	linker histone H1 and H5 family	B	KOG4012	Histone H1
A0A0H2UHV7	Alanine--tRNA ligase OS=Rattus norvegicus OX=10116 GN=Aars2 PE=1 SV=1	Aars2	1.5644	0.00040878	Up	12	9	37	9	99.2	1.56614e+08	2.18789e+08	1.9749e+08	1.63458e+08	1.62693e+08	8.05788e+07	7.92615e+07	8.64898e+07	7.32791e+07	7.1268e+07	1.138	1.458	1.594	1.251	1.217	0.869	0.897	0.96	0.769	0.761	cytoplasm				GO:0000959 mitochondrial RNA metabolic process; GO:0006082 organic acid metabolic process; GO:0006139 nucleobase-containing compound metabolic process; GO:0006396 RNA processing; GO:0006399 tRNA metabolic process; GO:0006400 tRNA modification; GO:0006412 translation; GO:0006418 tRNA aminoacylation for protein translation; GO:0006419 alanyl-tRNA aminoacylation; GO:0006518 peptide metabolic process…	GO:0005622 intracellular; GO:0005623 cell; GO:0005737 cytoplasm; GO:0005739 mitochondrion; GO:0043226 organelle; GO:0043227 membrane-bounded organelle; GO:0043229 intracellular organelle; GO:0043231 intracellular membrane-bounded organelle;	GO:0000049 tRNA binding; GO:0003676 nucleic acid binding; GO:0003723 RNA binding; GO:0003824 catalytic activity; GO:0004812 aminoacyl-tRNA ligase activity; GO:0004813 alanine-tRNA ligase activity; GO:0005488 binding; GO:0016597 amino acid binding; GO:0016874 ligase activity; GO:0016875 ligase activity, forming carbon-oxygen bonds; GO:0031406 carboxylic acid binding; GO:0036094 small molecule bind…	PF07973	Threonyl and Alanyl tRNA synthetase second additional domain	J	KOG0188	Alanyl-tRNA synthetase
D4A9A3	Centromere protein V OS=Rattus norvegicus OX=10116 GN=Cenpv PE=1 SV=3	Cenpv	0.3987	1.23645e-06	Down	31	6	123	6	27.5	6.71268e+06	6.81541e+06	8.26731e+06	7.60772e+06	7.34619e+06	1.19238e+07	1.28825e+07	1.2408e+07	1.24601e+07	1.35536e+07	0.427	0.398	0.584	0.51	0.481	1.126	1.276	1.206	1.145	1.266	nucleus				GO:0001667 ameboidal-type cell migration; GO:0006323 DNA packaging; GO:0006325 chromatin organization; GO:0006333 chromatin assembly or disassembly; GO:0006338 chromatin remodeling; GO:0006928 movement of cell or subcellular component; GO:0006996 organelle organization; GO:0009987 cellular process; GO:0010564 regulation of cell cycle process; GO:0016043 cellular component organization; GO:0016477…	GO:0000775 chromosome, centromeric region; GO:0000776 kinetochore; GO:0005622 intracellular; GO:0005623 cell; GO:0005634 nucleus; GO:0005694 chromosome; GO:0005819 spindle; GO:0005856 cytoskeleton; GO:0015630 microtubule cytoskeleton; GO:0032991 protein-containing complex; GO:0043226 organelle; GO:0043227 membrane-bounded organelle; GO:0043228 non-membrane-bounded organelle; GO:0043229 intracellu…		PF04828	Glutathione-dependent formaldehyde-activating enzyme	S	KOG4192	Uncharacterized conserved protein
M0RA24	Complex I-B12 OS=Rattus norvegicus OX=10116 PE=3 SV=2	--	0.6454	0.00656884	Down	19	2	56	2	11	8.27698e+06	8.44136e+06	8.41753e+06	1.30304e+07	1.14586e+07	1.02303e+07	9.55275e+06	1.26841e+07	9.18682e+06	1.09672e+07	0.678	0.634	0.766	1.124	0.966	1.244	1.219	1.588	1.087	1.32	cytoplasm				GO:0006996 organelle organization; GO:0007005 mitochondrion organization; GO:0009987 cellular process; GO:0010257 NADH dehydrogenase complex assembly; GO:0016043 cellular component organization; GO:0022607 cellular component assembly; GO:0032981 mitochondrial respiratory chain complex I assembly; GO:0033108 mitochondrial respiratory chain complex assembly; GO:0034622 cellular protein-containing c…	GO:0005622 intracellular; GO:0005623 cell; GO:0005737 cytoplasm; GO:0005739 mitochondrion; GO:0005740 mitochondrial envelope; GO:0005743 mitochondrial inner membrane; GO:0005746 mitochondrial respirasome; GO:0005747 mitochondrial respiratory chain complex I; GO:0016020 membrane; GO:0019866 organelle inner membrane; GO:0030964 NADH dehydrogenase complex; GO:0031090 organelle membrane; GO:0031966 m…				C	KOG4631	NADH:ubiquinone oxidoreductase, NDUFB3/B12 subunit
A0A0G2K706	Lysosomal thioesterase PPT2 (Fragment) OS=Rattus norvegicus OX=10116 GN=Ppt2 PE=3 SV=1	Ppt2	2.116	3.6992e-05	Up	26	2	19	2	13.7	1.43115e+06	1.66895e+06	1.61237e+06	1.24281e+06	1.17531e+06	467097	410481	367456	558158	500898	1.386	1.483	1.735	1.268	1.172	0.672	0.619	0.544	0.781	0.713	extracellular				GO:0006139 nucleobase-containing compound metabolic process; GO:0006163 purine nucleotide metabolic process; GO:0006164 purine nucleotide biosynthetic process; GO:0006637 acyl-CoA metabolic process; GO:0006725 cellular aromatic compound metabolic process; GO:0006732 coenzyme metabolic process; GO:0006753 nucleoside phosphate metabolic process; GO:0006790 sulfur compound metabolic process; GO:0006…	GO:0000323 lytic vacuole; GO:0005622 intracellular; GO:0005623 cell; GO:0005737 cytoplasm; GO:0005764 lysosome; GO:0005773 vacuole; GO:0005775 vacuolar lumen; GO:0031974 membrane-enclosed lumen; GO:0043202 lysosomal lumen; GO:0043226 organelle; GO:0043227 membrane-bounded organelle; GO:0043229 intracellular organelle; GO:0043231 intracellular membrane-bounded organelle; GO:0043233 organelle lumen…	GO:0003824 catalytic activity; GO:0016787 hydrolase activity; GO:0016788 hydrolase activity, acting on ester bonds; GO:0016790 thiolester hydrolase activity; GO:0098599 palmitoyl hydrolase activity;	PF02089	Palmitoyl protein thioesterase	IO	KOG2541	Palmitoyl protein thioesterase
M0RDI0	Unspecific monooxygenase OS=Rattus norvegicus OX=10116 GN=Cyp3a9 PE=1 SV=2	Cyp3a9	0.0108	4.80751e-07	Down	28	13	321	9	57.8	194210	107994		191448		1.33469e+07	1.00498e+07	9.90876e+06	8.66918e+06	8.31399e+06	0.021	0.011		0.022		2.185	1.726	1.669	1.381	1.347	endoplasmic reticulum	K07424	CYP3A; cytochrome P450 family 3 subfamily A [EC:1.14.14.1]	rno01100 Metabolic pathways; rno00140 Steroid hormone biosynthesis; rno05207 Chemical carcinogenesis - receptor activation; rno00591 Linoleic acid metabolism; rno05204 Chemical carcinogenesis - DNA adducts; rno00830 Retinol metabolism	GO:0001676 long-chain fatty acid metabolic process; GO:0002933 lipid hydroxylation; GO:0006066 alcohol metabolic process; GO:0006082 organic acid metabolic process; GO:0006629 lipid metabolic process; GO:0006631 fatty acid metabolic process; GO:0006633 fatty acid biosynthetic process; GO:0006694 steroid biosynthetic process; GO:0006706 steroid catabolic process; GO:0006720 isoprenoid metabolic pr…	GO:0005622 intracellular; GO:0005623 cell; GO:0005737 cytoplasm; GO:0005783 endoplasmic reticulum; GO:0005789 endoplasmic reticulum membrane; GO:0012505 endomembrane system; GO:0016020 membrane; GO:0031090 organelle membrane; GO:0031984 organelle subcompartment; GO:0042175 nuclear outer membrane-endoplasmic reticulum membrane network; GO:0043226 organelle; GO:0043227 membrane-bounded organelle; G…	GO:0003824 catalytic activity; GO:0004497 monooxygenase activity; GO:0005488 binding; GO:0005496 steroid binding; GO:0005506 iron ion binding; GO:0005515 protein binding; GO:0008144 drug binding; GO:0008289 lipid binding; GO:0008390 testosterone 16-alpha-hydroxylase activity; GO:0008395 steroid hydroxylase activity; GO:0016491 oxidoreductase activity; GO:0016705 oxidoreductase activity, acting on…	PF00067	Cytochrome P450	Q	KOG0158	Cytochrome P450 CYP3/CYP5/CYP6/CYP9 subfamilies
D3ZU56	Sister chromatid cohesion protein PDS5 homolog B OS=Rattus norvegicus OX=10116 GN=Pds5b PE=1 SV=1	Pds5b	1.7882	0.00050753	Up	16	17	121	17	160.5	7.45397e+06	1.12993e+07	6.85715e+06	7.86434e+06	6.61244e+06	3.68318e+06	3.31873e+06	2.38617e+06	2.80251e+06	2.94605e+06	1.194	1.661	1.22	1.327	1.091	0.876	0.828	0.584	0.649	0.694	nucleus	K11267			GO:0000070 mitotic sister chromatid segregation; GO:0000278 mitotic cell cycle; GO:0000280 nuclear division; GO:0000819 sister chromatid segregation; GO:0001654 eye development; GO:0002088 lens development in camera-type eye; GO:0006139 nucleobase-containing compound metabolic process; GO:0006259 DNA metabolic process; GO:0006281 DNA repair; GO:0006725 cellular aromatic compound metabolic process…	GO:0000775 chromosome, centromeric region; GO:0000785 chromatin; GO:0005622 intracellular; GO:0005623 cell; GO:0005634 nucleus; GO:0005654 nucleoplasm; GO:0005694 chromosome; GO:0005737 cytoplasm; GO:0005829 cytosol; GO:0031974 membrane-enclosed lumen; GO:0031981 nuclear lumen; GO:0043226 organelle; GO:0043227 membrane-bounded organelle; GO:0043228 non-membrane-bounded organelle; GO:0043229 intra…	GO:0000166 nucleotide binding; GO:0003676 nucleic acid binding; GO:0003677 DNA binding; GO:0005488 binding; GO:0005524 ATP binding; GO:0008144 drug binding; GO:0017076 purine nucleotide binding; GO:0030554 adenyl nucleotide binding; GO:0032553 ribonucleotide binding; GO:0032555 purine ribonucleotide binding; GO:0032559 adenyl ribonucleotide binding; GO:0035639 purine ribonucleoside triphosphate b…			D	KOG1525	Sister chromatid cohesion complex Cohesin, subunit PDS5
D3ZB65	BRCA2 and CDKN1A-interacting protein OS=Rattus norvegicus OX=10116 GN=Bccip PE=1 SV=2	Bccip	1.667	0.00365839	Up	6	2	31	2	41.7	1.48101e+06	1.97245e+06	1.35129e+06	940228	1.07338e+06	505816	539649	520543	687770	510157	1.338	1.635	1.356	0.895	0.999	0.679	0.76	0.719	0.898	0.677	nucleus	K15262			GO:0000079 regulation of cyclin-dependent protein serine/threonine kinase activity; GO:0000132 establishment of mitotic spindle orientation; GO:0000226 microtubule cytoskeleton organization; GO:0000278 mitotic cell cycle; GO:0000280 nuclear division; GO:0001932 regulation of protein phosphorylation; GO:0002065 columnar/cuboidal epithelial cell differentiation; GO:0006950 response to stress; GO:00…	GO:0000307 cyclin-dependent protein kinase holoenzyme complex; GO:0000922 spindle pole; GO:0005622 intracellular; GO:0005623 cell; GO:0005634 nucleus; GO:0005654 nucleoplasm; GO:0005737 cytoplasm; GO:0005813 centrosome; GO:0005814 centriole; GO:0005815 microtubule organizing center; GO:0005819 spindle; GO:0005829 cytosol; GO:0005856 cytoskeleton; GO:0015630 microtubule cytoskeleton; GO:0019908 nu…	GO:0005488 binding; GO:0005515 protein binding; GO:0008092 cytoskeletal protein binding; GO:0015631 tubulin binding; GO:0019207 kinase regulator activity; GO:0030234 enzyme regulator activity; GO:0098772 molecular function regulator;			K	KOG3034	Isoamyl acetate-hydrolyzing esterase and related enzymes
F1LTF8	Laminin subunit alpha 4 OS=Rattus norvegicus OX=10116 GN=Lama4 PE=1 SV=3	Lama4	5.1521	1.46026e-05	Up	5	5	10	5	196.8	786894	1.18944e+06	971788	759648	1.51728e+06	118652	180562	113960	101327	172851	1.127	1.563	1.546	1.146	2.238	0.252	0.403	0.25	0.21	0.364	extracellular	K06241	LAMA4; laminin, alpha 4	rno05200 Pathways in cancer; rno05145 Toxoplasmosis; rno04512 ECM-receptor interaction; rno05222 Small cell lung cancer; rno04510 Focal adhesion; rno05143 African trypanosomiasis; rno05146 Amoebiasis; rno04151 PI3K-Akt signaling pathway; rno05165 Human papillomavirus infection	GO:0001568 blood vessel development; GO:0001944 vasculature development; GO:0007275 multicellular organism development; GO:0009987 cellular process; GO:0016043 cellular component organization; GO:0030154 cell differentiation; GO:0030198 extracellular matrix organization; GO:0032501 multicellular organismal process; GO:0032502 developmental process; GO:0043062 extracellular structure organization;…	GO:0005576 extracellular region; GO:0005604 basement membrane; GO:0031012 extracellular matrix; GO:0062023 collagen-containing extracellular matrix;	GO:0005198 structural molecule activity; GO:0005201 extracellular matrix structural constituent;	PF00053; PF02210	Laminin EGF-like (Domains III and V); Laminin G domain	W	KOG1836	Extracellular matrix glycoprotein Laminin subunits alpha and gamma
A0A0A0MXX7	Frataxin intermediate form OS=Rattus norvegicus OX=10116 GN=Fxn PE=1 SV=2	Fxn	0.4644	0.0104761	Down	24	4	91	4	23.1	2.31627e+06	2.02469e+06	5.62367e+06	3.6565e+06	2.35158e+06	3.54302e+06	3.38988e+06	6.11504e+06	4.73141e+06	6.27672e+06	0.398	0.319	1.074	0.662	0.416	0.904	0.908	1.606	1.175	1.585	mitochondria				GO:0000302 response to reactive oxygen species; GO:0001558 regulation of cell growth; GO:0003008 system process; GO:0006091 generation of precursor metabolites and energy; GO:0006119 oxidative phosphorylation; GO:0006139 nucleobase-containing compound metabolic process; GO:0006163 purine nucleotide metabolic process; GO:0006464 cellular protein modification process; GO:0006508 proteolysis; GO:000…	GO:0005622 intracellular; GO:0005623 cell; GO:0005737 cytoplasm; GO:0005739 mitochondrion; GO:0005759 mitochondrial matrix; GO:0005829 cytosol; GO:0031974 membrane-enclosed lumen; GO:0032991 protein-containing complex; GO:0043226 organelle; GO:0043227 membrane-bounded organelle; GO:0043229 intracellular organelle; GO:0043231 intracellular membrane-bounded organelle; GO:0043233 organelle lumen; GO…	GO:0003824 catalytic activity; GO:0004322 ferroxidase activity; GO:0005488 binding; GO:0005506 iron ion binding; GO:0005515 protein binding; GO:0008198 ferrous iron binding; GO:0008199 ferric iron binding; GO:0016491 oxidoreductase activity; GO:0016530 metallochaperone activity; GO:0016722 oxidoreductase activity, oxidizing metal ions; GO:0016724 oxidoreductase activity, oxidizing metal ions, oxy…	PF01491	Frataxin-like domain	P	KOG3413	Mitochondrial matrix protein frataxin, involved in Fe/S protein biosynthesis
F1LM66	116 kDa U5 small nuclear ribonucleoprotein component OS=Rattus norvegicus OX=10116 GN=Eftud2 PE=1 SV=2	Eftud2	1.5032	1.07631e-06	Up	56	37	538	36	109.3	7.30019e+07	8.58281e+07	6.5736e+07	6.94486e+07	6.63187e+07	3.11289e+07	2.99424e+07	3.24638e+07	3.40755e+07	3.53062e+07	1.294	1.397	1.295	1.297	1.211	0.82	0.827	0.88	0.873	0.92	nucleus	K12852	EFTUD2; 116 kDa U5 small nuclear ribonucleoprotein component	rno03040 Spliceosome	GO:0000375 RNA splicing, via transesterification reactions; GO:0000377 RNA splicing, via transesterification reactions with bulged adenosine as nucleophile; GO:0000398 mRNA splicing, via spliceosome; GO:0006139 nucleobase-containing compound metabolic process; GO:0006396 RNA processing; GO:0006397 mRNA processing; GO:0006725 cellular aromatic compound metabolic process; GO:0006807 nitrogen compou…	GO:0005622 intracellular; GO:0005623 cell; GO:0005634 nucleus; GO:0005654 nucleoplasm; GO:0005681 spliceosomal complex; GO:0005684 U2-type spliceosomal complex; GO:0005737 cytoplasm; GO:0005829 cytosol; GO:0015030 Cajal body; GO:0016604 nuclear body; GO:0016607 nuclear speck; GO:0030532 small nuclear ribonucleoprotein complex; GO:0031974 membrane-enclosed lumen; GO:0031981 nuclear lumen; GO:00329…	GO:0003824 catalytic activity; GO:0003924 GTPase activity; GO:0016462 pyrophosphatase activity; GO:0016787 hydrolase activity; GO:0016817 hydrolase activity, acting on acid anhydrides; GO:0016818 hydrolase activity, acting on acid anhydrides, in phosphorus-containing anhydrides; GO:0017111 nucleoside-triphosphatase activity;	PF00009; PF03144; PF03764; PF00679	Elongation factor Tu GTP binding domain; Elongation factor Tu domain 2; Elongation factor G, domain IV; Elongation factor G C-terminus	J	KOG0468	U5 snRNP-specific protein
D4A5G8	Pyruvate dehydrogenase E1 component subunit alpha OS=Rattus norvegicus OX=10116 GN=Pdha1l1 PE=1 SV=3	Pdha1l1	0.6007	3.2152e-05	Down	56	21	553	21	43.2	9.83335e+07	9.73463e+07	1.00827e+08	1.13691e+08	9.82898e+07	1.26856e+08	1.06845e+08	1.22381e+08	1.12019e+08	1.10625e+08	0.733	0.666	0.835	0.893	0.755	1.405	1.242	1.395	1.207	1.213	mitochondria	K00161	PDHA; pyruvate dehydrogenase E1 component alpha subunit [EC:1.2.4.1]	rno00010 Glycolysis / Gluconeogenesis; rno01100 Metabolic pathways; rno00620 Pyruvate metabolism; rno05230 Central carbon metabolism in cancer; rno04922 Glucagon signaling pathway; rno05415 Diabetic cardiomyopathy; rno00020 Citrate cycle (TCA cycle); rno01200 Carbon metabolism; rno04066 HIF-1 signaling pathway	GO:0006082 organic acid metabolic process; GO:0006084 acetyl-CoA metabolic process; GO:0006085 acetyl-CoA biosynthetic process; GO:0006086 acetyl-CoA biosynthetic process from pyruvate; GO:0006090 pyruvate metabolic process; GO:0006091 generation of precursor metabolites and energy; GO:0006099 tricarboxylic acid cycle; GO:0006101 citrate metabolic process; GO:0006139 nucleobase-containing compoun…	GO:0005622 intracellular; GO:0005623 cell; GO:0005634 nucleus; GO:0005730 nucleolus; GO:0005737 cytoplasm; GO:0005739 mitochondrion; GO:0005759 mitochondrial matrix; GO:0005967 mitochondrial pyruvate dehydrogenase complex; GO:0031974 membrane-enclosed lumen; GO:0031981 nuclear lumen; GO:0032991 protein-containing complex; GO:0043209 myelin sheath; GO:0043226 organelle; GO:0043227 membrane-bounded…	GO:0003824 catalytic activity; GO:0004738 pyruvate dehydrogenase activity; GO:0004739 pyruvate dehydrogenase (acetyl-transferring) activity; GO:0016491 oxidoreductase activity; GO:0016620 oxidoreductase activity, acting on the aldehyde or oxo group of donors, NAD or NADP as acceptor; GO:0016624 oxidoreductase activity, acting on the aldehyde or oxo group of donors, disulfide as acceptor; GO:00169…			C	KOG0225	Pyruvate dehydrogenase E1, alpha subunit
F1LPV8	Succinate--CoA ligase [GDP-forming] subunit beta, mitochondrial OS=Rattus norvegicus OX=10116 GN=Suclg2 PE=1 SV=2	Suclg2	0.4858	4.95281e-05	Down	62	25	1081	25	46.6	2.54601e+08	2.07573e+08	2.89773e+08	2.6759e+08	2.36032e+08	3.4968e+08	3.53381e+08	3.82121e+08	3.66642e+08	3.23593e+08	0.622	0.466	0.787	0.689	0.594	1.269	1.346	1.428	1.295	1.162	peroxisome	K01900	LSC2; succinyl-CoA synthetase beta subunit [EC:6.2.1.4 6.2.1.5]	rno01100 Metabolic pathways; rno00640 Propanoate metabolism; rno00020 Citrate cycle (TCA cycle); rno01200 Carbon metabolism	GO:0006082 organic acid metabolic process; GO:0006091 generation of precursor metabolites and energy; GO:0006099 tricarboxylic acid cycle; GO:0006101 citrate metabolic process; GO:0006104 succinyl-CoA metabolic process; GO:0006105 succinate metabolic process; GO:0006139 nucleobase-containing compound metabolic process; GO:0006163 purine nucleotide metabolic process; GO:0006637 acyl-CoA metabolic …	GO:0005622 intracellular; GO:0005623 cell; GO:0005737 cytoplasm; GO:0005739 mitochondrion; GO:0005759 mitochondrial matrix; GO:0005886 plasma membrane; GO:0016020 membrane; GO:0030062 mitochondrial tricarboxylic acid cycle enzyme complex; GO:0031974 membrane-enclosed lumen; GO:0032991 protein-containing complex; GO:0042709 succinate-CoA ligase complex; GO:0043226 organelle; GO:0043227 membrane-bo…	GO:0000166 nucleotide binding; GO:0001882 nucleoside binding; GO:0001883 purine nucleoside binding; GO:0003824 catalytic activity; GO:0004774 succinate-CoA ligase activity; GO:0004776 succinate-CoA ligase (GDP-forming) activity; GO:0004777 succinate-semialdehyde dehydrogenase (NAD+) activity; GO:0005488 binding; GO:0005515 protein binding; GO:0016491 oxidoreductase activity; GO:0016620 oxidoreduc…	PF08442; PF00549	ATP-grasp domain; CoA-ligase	C	KOG1447	GTP-specific succinyl-CoA synthetase, beta subunit
A0A0G2KAP1	Endoplasmic reticulum oxidoreductase 1 beta OS=Rattus norvegicus OX=10116 GN=Ero1b PE=1 SV=1	Ero1b	0.4457	0.00488473	Down	22	8	96	7	53.4	968774	1.99527e+06	1.30295e+06	2.2026e+06	3.21703e+06	2.0857e+06	3.29747e+06	3.27641e+06	3.27098e+06	2.85476e+06	0.339	0.64	0.506	0.811	1.158	1.083	1.796	1.751	1.652	1.467	extracellular				GO:0006082 organic acid metabolic process; GO:0006457 protein folding; GO:0006464 cellular protein modification process; GO:0006508 proteolysis; GO:0006518 peptide metabolic process; GO:0006520 cellular amino acid metabolic process; GO:0006575 cellular modified amino acid metabolic process; GO:0006807 nitrogen compound metabolic process; GO:0008152 metabolic process; GO:0009987 cellular process; …	GO:0005622 intracellular; GO:0005623 cell; GO:0005737 cytoplasm; GO:0005783 endoplasmic reticulum; GO:0005789 endoplasmic reticulum membrane; GO:0012505 endomembrane system; GO:0016020 membrane; GO:0031984 organelle subcompartment; GO:0042175 nuclear outer membrane-endoplasmic reticulum membrane network; GO:0043226 organelle; GO:0043227 membrane-bounded organelle; GO:0043229 intracellular organel…	GO:0003756 protein disulfide isomerase activity; GO:0003824 catalytic activity; GO:0005488 binding; GO:0005515 protein binding; GO:0015035 protein disulfide oxidoreductase activity; GO:0015036 disulfide oxidoreductase activity; GO:0016491 oxidoreductase activity; GO:0016667 oxidoreductase activity, acting on a sulfur group of donors; GO:0016853 isomerase activity; GO:0016860 intramolecular oxidor…			OU	KOG2608	Endoplasmic reticulum membrane-associated oxidoreductin involved in disulfide bond formation
Q07066	Peroxisomal membrane protein 2 OS=Rattus norvegicus OX=10116 GN=Pxmp2 PE=1 SV=2	Pxmp2	0.4909	0.000158806	Down	24	4	143	4	22.6	1.69378e+07	1.39544e+07	1.7549e+07	1.99988e+07	1.42058e+07	2.70194e+07	2.36615e+07	2.24795e+07	1.95151e+07	2.28122e+07	0.639	0.483	0.735	0.794	0.552	1.513	1.39	1.295	1.063	1.264	mitochondria	K13347	PXMP2; peroxisomal membrane protein 2	rno04146 Peroxisome	GO:0006810 transport; GO:0006811 ion transport; GO:0006820 anion transport; GO:0015711 organic anion transport; GO:0015849 organic acid transport; GO:0046942 carboxylic acid transport; GO:0051179 localization; GO:0051234 establishment of localization; GO:0055085 transmembrane transport; GO:0071702 organic substance transport;	GO:0005622 intracellular; GO:0005623 cell; GO:0005737 cytoplasm; GO:0005777 peroxisome; GO:0005778 peroxisomal membrane; GO:0005779 integral component of peroxisomal membrane; GO:0016020 membrane; GO:0016021 integral component of membrane; GO:0031090 organelle membrane; GO:0031224 intrinsic component of membrane; GO:0031231 intrinsic component of peroxisomal membrane; GO:0031300 intrinsic compone…	GO:0005215 transporter activity; GO:0015267 channel activity; GO:0022803 passive transmembrane transporter activity; GO:0022857 transmembrane transporter activity;			S	KOG1944	Peroxisomal membrane protein MPV17 and related proteins
O35550	Rab GTPase-binding effector protein 1 OS=Rattus norvegicus OX=10116 GN=Rabep1 PE=1 SV=1	Rabep1	1.6161	0.0331271	Up	10	7	46	7	99.4	3.11894e+06	2.8835e+06	2.11863e+06	2.68194e+06	1.57189e+06	738178	743836	1.81823e+06	962750	916784	1.459	1.238	1.101	1.321	0.757	0.513	0.542	1.3	0.651	0.63	cytoplasm,nucleus	K12480	RABEP1; Rab GTPase-binding effector protein 1	rno04144 Endocytosis	GO:0006810 transport; GO:0006897 endocytosis; GO:0009987 cellular process; GO:0016043 cellular component organization; GO:0016192 vesicle-mediated transport; GO:0051179 localization; GO:0051234 establishment of localization; GO:0061024 membrane organization; GO:0061025 membrane fusion; GO:0071840 cellular component organization or biogenesis; GO:0098657 import into cell;	GO:0005622 intracellular; GO:0005623 cell; GO:0005737 cytoplasm; GO:0005768 endosome; GO:0005769 early endosome; GO:0010008 endosome membrane; GO:0012505 endomembrane system; GO:0016020 membrane; GO:0030139 endocytic vesicle; GO:0031090 organelle membrane; GO:0031410 cytoplasmic vesicle; GO:0031901 early endosome membrane; GO:0031982 vesicle; GO:0032991 protein-containing complex; GO:0043226 orga…	GO:0005488 binding; GO:0005515 protein binding; GO:0019904 protein domain specific binding; GO:0042802 identical protein binding; GO:0042803 protein homodimerization activity; GO:0046983 protein dimerization activity;			U	KOG0993	Rab5 GTPase effector Rabaptin-5
Q09325	Alpha-1,3-mannosyl-glycoprotein 2-beta-N-acetylglucosaminyltransferase OS=Rattus norvegicus OX=10116 GN=Mgat1 PE=2 SV=1	Mgat1	1.6215	0.0148914	Up	22	8	65	8	51.6	8.0589e+06	7.85304e+06	8.75599e+06	7.28703e+06	8.08368e+06	4.2591e+06	3.79231e+06	2.41067e+06	2.00693e+06	4.39602e+06	1.36	1.216	1.642	1.296	1.405	1.068	0.997	0.622	0.489	1.091	extracellular	K00726	MGAT1; alpha-1,3-mannosyl-glycoprotein beta-1,2-N-acetylglucosaminyltransferase [EC:2.4.1.101]	rno01100 Metabolic pathways; rno00513 Various types of N-glycan biosynthesis; rno00510 N-Glycan biosynthesis	GO:0001701 in utero embryonic development; GO:0005975 carbohydrate metabolic process; GO:0006040 amino sugar metabolic process; GO:0006047 UDP-N-acetylglucosamine metabolic process; GO:0006049 UDP-N-acetylglucosamine catabolic process; GO:0006139 nucleobase-containing compound metabolic process; GO:0006464 cellular protein modification process; GO:0006486 protein glycosylation; GO:0006725 cellula…	GO:0000139 Golgi membrane; GO:0005622 intracellular; GO:0005623 cell; GO:0005737 cytoplasm; GO:0005794 Golgi apparatus; GO:0012505 endomembrane system; GO:0016020 membrane; GO:0016021 integral component of membrane; GO:0031090 organelle membrane; GO:0031224 intrinsic component of membrane; GO:0031984 organelle subcompartment; GO:0043226 organelle; GO:0043227 membrane-bounded organelle; GO:0043229…	GO:0003824 catalytic activity; GO:0003827 alpha-1,3-mannosylglycoprotein 2-beta-N-acetylglucosaminyltransferase activity; GO:0008194 UDP-glycosyltransferase activity; GO:0008375 acetylglucosaminyltransferase activity; GO:0016740 transferase activity; GO:0016757 transferase activity, transferring glycosyl groups; GO:0016758 transferase activity, transferring hexosyl groups; GO:0140096 catalytic ac…			G	KOG1413	N-acetylglucosaminyltransferase I
P55159	Serum paraoxonase/arylesterase 1 OS=Rattus norvegicus OX=10116 GN=Pon1 PE=1 SV=3	Pon1	0.3296	7.2155e-06	Down	37	8	158	8	39.3	7.52859e+07	7.24651e+07	6.71419e+07	4.99882e+07	5.89142e+07	1.34058e+08	1.70747e+08	1.26297e+08	1.2701e+08	1.07964e+08	0.51	0.45	0.505	0.356	0.411	1.348	1.801	1.307	1.242	1.074	extracellular	K01045			GO:0001101 response to acid chemical; GO:0003008 system process; GO:0003013 circulatory system process; GO:0006066 alcohol metabolic process; GO:0006082 organic acid metabolic process; GO:0006629 lipid metabolic process; GO:0006644 phospholipid metabolic process; GO:0006650 glycerophospholipid metabolic process; GO:0006725 cellular aromatic compound metabolic process; GO:0006793 phosphorus metabo…	GO:0005576 extracellular region; GO:0005615 extracellular space; GO:0005622 intracellular; GO:0005623 cell; GO:0032991 protein-containing complex; GO:0032994 protein-lipid complex; GO:0034358 plasma lipoprotein particle; GO:0034364 high-density lipoprotein particle; GO:0034366 spherical high-density lipoprotein particle; GO:0043226 organelle; GO:0043227 membrane-bounded organelle; GO:0043229 intr…	GO:0003824 catalytic activity; GO:0004063 aryldialkylphosphatase activity; GO:0004064 arylesterase activity; GO:0005488 binding; GO:0005509 calcium ion binding; GO:0005515 protein binding; GO:0005543 phospholipid binding; GO:0008035 high-density lipoprotein particle binding; GO:0008289 lipid binding; GO:0016787 hydrolase activity; GO:0016788 hydrolase activity, acting on ester bonds; GO:0016791 p…
P24329	Thiosulfate sulfurtransferase OS=Rattus norvegicus OX=10116 GN=Tst PE=1 SV=3	Tst	0.3661	0.000323259	Down	65	20	1486	19	33.4	5.52818e+08	4.66702e+08	6.39734e+08	6.37734e+08	4.79807e+08	1.04942e+09	9.75442e+08	1.08009e+09	1.04373e+09	1.0674e+09	0.474	0.367	0.609	0.576	0.423	1.336	1.302	1.415	1.292	1.344	mitochondria	K01011	TST; thiosulfate/3-mercaptopyruvate sulfurtransferase [EC:2.8.1.1 2.8.1.2]	rno01100 Metabolic pathways; rno04122 Sulfur relay system; rno00270 Cysteine and methionine metabolism; rno00920 Sulfur metabolism	GO:0000096 sulfur amino acid metabolic process; GO:0000098 sulfur amino acid catabolic process; GO:0006082 organic acid metabolic process; GO:0006403 RNA localization; GO:0006520 cellular amino acid metabolic process; GO:0006790 sulfur compound metabolic process; GO:0006807 nitrogen compound metabolic process; GO:0006810 transport; GO:0006839 mitochondrial transport; GO:0008152 metabolic process;…	GO:0005622 intracellular; GO:0005623 cell; GO:0005737 cytoplasm; GO:0005739 mitochondrion; GO:0005759 mitochondrial matrix; GO:0031974 membrane-enclosed lumen; GO:0043226 organelle; GO:0043227 membrane-bounded organelle; GO:0043229 intracellular organelle; GO:0043231 intracellular membrane-bounded organelle; GO:0043233 organelle lumen; GO:0070013 intracellular organelle lumen;	GO:0003676 nucleic acid binding; GO:0003723 RNA binding; GO:0003824 catalytic activity; GO:0004792 thiosulfate sulfurtransferase activity; GO:0005488 binding; GO:0008097 5S rRNA binding; GO:0016740 transferase activity; GO:0016782 transferase activity, transferring sulfur-containing groups; GO:0016783 sulfurtransferase activity; GO:0019843 rRNA binding; GO:0097159 organic cyclic compound binding;…	PF00581	Rhodanese-like domain	V	KOG1529	Mercaptopyruvate sulfurtransferase/thiosulfate sulfurtransferase
Q6AY87	THO complex subunit 6 homolog OS=Rattus norvegicus OX=10116 GN=Thoc6 PE=2 SV=1	Thoc6	2.447	0.0248483	Up	29	6	38	6	37.4	3.61926e+06	4.31485e+06	3.13378e+06	2.41102e+06	1.86229e+06	909537	432446	191170	1.52452e+06	1.23942e+06	1.61	1.761	1.549	1.13	0.853	0.601	0.3	0.13	0.98	0.81	extracellular	K13175	THOC6; THO complex subunit 6	rno03013 RNA transport	GO:0006139 nucleobase-containing compound metabolic process; GO:0006396 RNA processing; GO:0006397 mRNA processing; GO:0006403 RNA localization; GO:0006405 RNA export from nucleus; GO:0006406 mRNA export from nucleus; GO:0006611 protein export from nucleus; GO:0006725 cellular aromatic compound metabolic process; GO:0006807 nitrogen compound metabolic process; GO:0006810 transport; GO:0006886 int…	GO:0000346 transcription export complex; GO:0000347 THO complex; GO:0000445 THO complex part of transcription export complex; GO:0005622 intracellular; GO:0005623 cell; GO:0005634 nucleus; GO:0005654 nucleoplasm; GO:0016604 nuclear body; GO:0016607 nuclear speck; GO:0031974 membrane-enclosed lumen; GO:0031981 nuclear lumen; GO:0032991 protein-containing complex; GO:0043226 organelle; GO:0043227 m…				S	KOG0649	WD40 repeat protein
Q6AY30	Saccharopine dehydrogenase-like oxidoreductase OS=Rattus norvegicus OX=10116 GN=Sccpdh PE=1 SV=1	Sccpdh	0.3793	5.11315e-05	Down	37	11	262	11	47.1	3.6492e+07	2.27337e+07	2.69158e+07	3.99064e+07	3.53153e+07	5.90784e+07	6.40642e+07	5.40421e+07	5.57017e+07	5.86169e+07	0.584	0.334	0.478	0.672	0.582	1.403	1.597	1.321	1.287	1.378	cytoplasm				GO:0002576 platelet degranulation; GO:0006810 transport; GO:0006887 exocytosis; GO:0009987 cellular process; GO:0016192 vesicle-mediated transport; GO:0032940 secretion by cell; GO:0045055 regulated exocytosis; GO:0046903 secretion; GO:0051179 localization; GO:0051234 establishment of localization;	GO:0005576 extracellular region; GO:0005622 intracellular; GO:0005623 cell; GO:0005737 cytoplasm; GO:0005811 lipid droplet; GO:0012505 endomembrane system; GO:0030141 secretory granule; GO:0030496 midbody; GO:0031091 platelet alpha granule; GO:0031093 platelet alpha granule lumen; GO:0031410 cytoplasmic vesicle; GO:0031974 membrane-enclosed lumen; GO:0031982 vesicle; GO:0031983 vesicle lumen; GO:…				S	KOG2733	Uncharacterized membrane protein
P05544	Serine protease inhibitor A3L OS=Rattus norvegicus OX=10116 GN=Serpina3l PE=1 SV=3	Serpina3l	0.2641	0.00171352	Down	40	16	283	9	46.2	1.21042e+07	3.04635e+06	2.89617e+06	9.3679e+06	7.397e+06	2.20886e+07	2.24101e+07	1.2898e+07	1.79669e+07	1.45832e+07	0.549	0.127	0.146	0.447	0.345	1.487	1.583	0.894	1.177	0.971	plasma membrane	K04525			GO:0001775 cell activation; GO:0001894 tissue homeostasis; GO:0002237 response to molecule of bacterial origin; GO:0002252 immune effector process; GO:0002263 cell activation involved in immune response; GO:0002274 myeloid leukocyte activation; GO:0002275 myeloid cell activation involved in immune response; GO:0002283 neutrophil activation involved in immune response; GO:0002366 leukocyte activat…	GO:0000323 lytic vacuole; GO:0005576 extracellular region; GO:0005615 extracellular space; GO:0005622 intracellular; GO:0005623 cell; GO:0005634 nucleus; GO:0005737 cytoplasm; GO:0005764 lysosome; GO:0005766 primary lysosome; GO:0005773 vacuole; GO:0005775 vacuolar lumen; GO:0012505 endomembrane system; GO:0030141 secretory granule; GO:0031091 platelet alpha granule; GO:0031093 platelet alpha gra…	GO:0003676 nucleic acid binding; GO:0003677 DNA binding; GO:0004857 enzyme inhibitor activity; GO:0004866 endopeptidase inhibitor activity; GO:0004867 serine-type endopeptidase inhibitor activity; GO:0004869 cysteine-type endopeptidase inhibitor activity; GO:0005488 binding; GO:0030234 enzyme regulator activity; GO:0030414 peptidase inhibitor activity; GO:0061134 peptidase regulator activity; GO:…	PF00079	Serpin (serine protease inhibitor)	V	KOG2392	Serpin
Q9R063	Peroxiredoxin-5, mitochondrial OS=Rattus norvegicus OX=10116 GN=Prdx5 PE=1 SV=1	Prdx5	0.4989	2.14248e-05	Down	47	9	399	9	22.2	1.37941e+08	1.19088e+08	1.19677e+08	1.01652e+08	1.05039e+08	1.68856e+08	1.6846e+08	1.43753e+08	1.81486e+08	1.34425e+08	0.75	0.594	0.723	0.582	0.588	1.364	1.428	1.195	1.426	1.075	extracellular	K11187	PRDX5; peroxiredoxin 5 [EC:1.11.1.24]	rno04146 Peroxisome	GO:0000302 response to reactive oxygen species; GO:0001894 tissue homeostasis; GO:0006139 nucleobase-containing compound metabolic process; GO:0006355 regulation of transcription, DNA-templated; GO:0006359 regulation of transcription by RNA polymerase III; GO:0006725 cellular aromatic compound metabolic process; GO:0006732 coenzyme metabolic process; GO:0006733 oxidoreduction coenzyme metabolic p…	GO:0005622 intracellular; GO:0005623 cell; GO:0005634 nucleus; GO:0005737 cytoplasm; GO:0005739 mitochondrion; GO:0005777 peroxisome; GO:0005782 peroxisomal matrix; GO:0005829 cytosol; GO:0031410 cytoplasmic vesicle; GO:0031907 microbody lumen; GO:0031974 membrane-enclosed lumen; GO:0031982 vesicle; GO:0042579 microbody; GO:0043226 organelle; GO:0043227 membrane-bounded organelle; GO:0043229 intr…	GO:0001016 RNA polymerase III transcription regulatory region sequence-specific DNA binding; GO:0001067 regulatory region nucleic acid binding; GO:0003676 nucleic acid binding; GO:0003677 DNA binding; GO:0003824 catalytic activity; GO:0004601 peroxidase activity; GO:0004857 enzyme inhibitor activity; GO:0004866 endopeptidase inhibitor activity; GO:0004869 cysteine-type endopeptidase inhibitor act…	PF08534	Redoxin	O	KOG0541	Alkyl hydroperoxide reductase/peroxiredoxin
B0BNC9	Quinone oxidoreductase-like protein 2 OS=Rattus norvegicus OX=10116 PE=2 SV=1	--	0.3894	3.78931e-05	Down	40	9	206	9	37.5	1.35632e+07	1.07212e+07	1.32842e+07	1.56567e+07	1.42473e+07	1.77023e+07	2.49889e+07	2.61608e+07	2.59951e+07	2.39993e+07	0.548	0.398	0.596	0.666	0.593	1.062	1.573	1.616	1.518	1.425	extracellular							PF08240	Alcohol dehydrogenase GroES-like domain	C	KOG1198	Zinc-binding oxidoreductase
Q71UF4	Histone-binding protein RBBP7 OS=Rattus norvegicus OX=10116 GN=Rbbp7 PE=2 SV=1	Rbbp7	1.6943	5.26397e-05	Up	64	16	305	9	47.8	4.54345e+07	5.99684e+07	4.05418e+07	3.70478e+07	3.88045e+07	1.79799e+07	1.76626e+07	1.56112e+07	1.93215e+07	1.80233e+07	1.365	1.653	1.353	1.173	1.201	0.802	0.827	0.717	0.839	0.796	cytoplasm,nucleus	K11659			GO:0000122 negative regulation of transcription by RNA polymerase II; GO:0001558 regulation of cell growth; GO:0006323 DNA packaging; GO:0006325 chromatin organization; GO:0006333 chromatin assembly or disassembly; GO:0006334 nucleosome assembly; GO:0006336 DNA replication-independent nucleosome assembly; GO:0006338 chromatin remodeling; GO:0006355 regulation of transcription, DNA-templated; GO:0…	GO:0000118 histone deacetylase complex; GO:0000228 nuclear chromosome; GO:0000785 chromatin; GO:0000790 nuclear chromatin; GO:0005622 intracellular; GO:0005623 cell; GO:0005634 nucleus; GO:0005654 nucleoplasm; GO:0005694 chromosome; GO:0005737 cytoplasm; GO:0005829 cytosol; GO:0016581 NuRD complex; GO:0017053 transcription repressor complex; GO:0031519 PcG protein complex; GO:0031974 membrane-enc…	GO:0003676 nucleic acid binding; GO:0003723 RNA binding; GO:0003824 catalytic activity; GO:0004407 histone deacetylase activity; GO:0005488 binding; GO:0016787 hydrolase activity; GO:0016810 hydrolase activity, acting on carbon-nitrogen (but not peptide) bonds; GO:0016811 hydrolase activity, acting on carbon-nitrogen (but not peptide) bonds, in linear amides; GO:0019213 deacetylase activity; GO:0…			B	KOG0264	Nucleosome remodeling factor, subunit CAF1/NURF55/MSI1
P36860	Ras-related protein Ral-B OS=Rattus norvegicus OX=10116 GN=Ralb PE=2 SV=1	Ralb	1.6806	0.00129778	Up	33	8	126	6	23.3	1.15198e+07	1.29034e+07	8.0614e+06	9.67167e+06	1.16043e+07	5075147	3.32294e+06	3.28569e+06	5.50534e+06	4.56963e+06	1.371	1.409	1.066	1.213	1.423	0.897	0.616	0.598	0.947	0.799	cytoplasm	K07835	RALB; Ras-related protein Ral-B	rno05200 Pathways in cancer; rno04072 Phospholipase D signaling pathway; rno05212 Pancreatic cancer; rno05210 Colorectal cancer; rno04014 Ras signaling pathway; rno04015 Rap1 signaling pathway	GO:0001928 regulation of exocyst assembly; GO:0001932 regulation of protein phosphorylation; GO:0001934 positive regulation of protein phosphorylation; GO:0006950 response to stress; GO:0007154 cell communication; GO:0009267 cellular response to starvation; GO:0009605 response to external stimulus; GO:0009893 positive regulation of metabolic process; GO:0009894 regulation of catabolic process; GO…	GO:0005623 cell; GO:0005886 plasma membrane; GO:0016020 membrane; GO:0030496 midbody; GO:0071944 cell periphery;	GO:0000166 nucleotide binding; GO:0001882 nucleoside binding; GO:0001883 purine nucleoside binding; GO:0003824 catalytic activity; GO:0003924 GTPase activity; GO:0005488 binding; GO:0005515 protein binding; GO:0005525 GTP binding; GO:0016462 pyrophosphatase activity; GO:0016787 hydrolase activity; GO:0016817 hydrolase activity, acting on acid anhydrides; GO:0016818 hydrolase activity, acting on a…	PF00071	Ras family	U	KOG0395	Ras-related GTPase
Q5PQN9	39S ribosomal protein L38, mitochondrial OS=Rattus norvegicus OX=10116 GN=Mrpl38 PE=2 SV=2	Mrpl38	2.0549	0.000338208	Up	25	7	100	7	44.8	1.00857e+07	1.10692e+07	1.23001e+07	9.55757e+06	7.9894e+06	3.97254e+06	3.40169e+06	3.43552e+06	2.44342e+06	3.69317e+06	1.424	1.434	1.929	1.421	1.161	0.833	0.748	0.741	0.498	0.766	mitochondria	K17419			GO:0006412 translation; GO:0006414 translational elongation; GO:0006415 translational termination; GO:0006518 peptide metabolic process; GO:0006807 nitrogen compound metabolic process; GO:0008152 metabolic process; GO:0009058 biosynthetic process; GO:0009059 macromolecule biosynthetic process; GO:0009987 cellular process; GO:0010467 gene expression; GO:0016043 cellular component organization; GO:…	GO:0000313 organellar ribosome; GO:0000315 organellar large ribosomal subunit; GO:0005622 intracellular; GO:0005623 cell; GO:0005737 cytoplasm; GO:0005739 mitochondrion; GO:0005740 mitochondrial envelope; GO:0005743 mitochondrial inner membrane; GO:0005759 mitochondrial matrix; GO:0005761 mitochondrial ribosome; GO:0005762 mitochondrial large ribosomal subunit; GO:0005840 ribosome; GO:0015934 lar…		PF01161	Phosphatidylethanolamine-binding protein	J	KOG3346	Phosphatidylethanolamine binding protein
P10760	Adenosylhomocysteinase OS=Rattus norvegicus OX=10116 GN=Ahcy PE=1 SV=3	Ahcy	0.35	1.2059e-06	Down	76	35	1642	33	47.5	5.2049e+08	4.84267e+08	5.62186e+08	6.30469e+08	6.10105e+08	1.06672e+09	1.07751e+09	1.15766e+09	1.01545e+09	1.17984e+09	0.473	0.404	0.567	0.603	0.571	1.439	1.525	1.608	1.333	1.575	cytoplasm	K01251	E3.3.1.1; adenosylhomocysteinase [EC:3.3.1.1]	rno01100 Metabolic pathways; rno00270 Cysteine and methionine metabolism	GO:0000096 sulfur amino acid metabolic process; GO:0000097 sulfur amino acid biosynthetic process; GO:0001666 response to hypoxia; GO:0002376 immune system process; GO:0002437 inflammatory response to antigenic stimulus; GO:0002439 chronic inflammatory response to antigenic stimulus; GO:0002544 chronic inflammatory response; GO:0006082 organic acid metabolic process; GO:0006139 nucleobase-contain…	GO:0005622 intracellular; GO:0005623 cell; GO:0005634 nucleus; GO:0005737 cytoplasm; GO:0005829 cytosol; GO:0042995 cell projection; GO:0043005 neuron projection; GO:0043226 organelle; GO:0043227 membrane-bounded organelle; GO:0043229 intracellular organelle; GO:0043231 intracellular membrane-bounded organelle; GO:0120025 plasma membrane bounded cell projection;	GO:0000166 nucleotide binding; GO:0003824 catalytic activity; GO:0004013 adenosylhomocysteinase activity; GO:0005488 binding; GO:0005507 copper ion binding; GO:0005515 protein binding; GO:0016787 hydrolase activity; GO:0016801 hydrolase activity, acting on ether bonds; GO:0016802 trialkylsulfonium hydrolase activity; GO:0017076 purine nucleotide binding; GO:0030554 adenyl nucleotide binding; GO:0…	PF05221; PF00670	S-adenosyl-L-homocysteine hydrolase; S-adenosyl-L-homocysteine hydrolase, NAD binding domain	H	KOG1370	S-adenosylhomocysteine hydrolase
O54772	SWI/SNF-related matrix-associated actin-dependent regulator of chromatin subfamily D member 2 OS=Rattus norvegicus OX=10116 GN=Smarcd2 PE=1 SV=3	Smarcd2	1.7322	0.00791357	Up	20	7	39	7	59.1	3.82261e+06	3.16752e+06	3.21233e+06	1.83923e+06	2.91097e+06	1.2463e+06	1.48282e+06	962600	1.28423e+06	889810	1.578	1.2	1.473	0.8	1.237	0.764	0.953	0.607	0.766	0.54	cytoplasm	K11650	SMARCD; SWI/SNF-related matrix-associated actin-dependent regulator of chromatin subfamily D	rno04714 Thermogenesis; rno05225 Hepatocellular carcinoma	GO:0006325 chromatin organization; GO:0006333 chromatin assembly or disassembly; GO:0006337 nucleosome disassembly; GO:0006338 chromatin remodeling; GO:0006355 regulation of transcription, DNA-templated; GO:0006357 regulation of transcription by RNA polymerase II; GO:0006996 organelle organization; GO:0009889 regulation of biosynthetic process; GO:0009891 positive regulation of biosynthetic proce…	GO:0000228 nuclear chromosome; GO:0000785 chromatin; GO:0000790 nuclear chromatin; GO:0005622 intracellular; GO:0005623 cell; GO:0005634 nucleus; GO:0005654 nucleoplasm; GO:0005694 chromosome; GO:0016514 SWI/SNF complex; GO:0031974 membrane-enclosed lumen; GO:0031981 nuclear lumen; GO:0032991 protein-containing complex; GO:0043226 organelle; GO:0043227 membrane-bounded organelle; GO:0043228 non-m…	GO:0003712 transcription coregulator activity; GO:0003713 transcription coactivator activity; GO:0140110 transcription regulator activity;	PF02201	SWIB/MDM2 domain	K	KOG2570	SWI/SNF transcription activation complex subunit
O35913	Solute carrier organic anion transporter family member 1A4 OS=Rattus norvegicus OX=10116 GN=Slco1a4 PE=2 SV=1	Slco1a4	0.4969	0.00219656	Down	21	13	331	10	73.2	2.72094e+07	1.80953e+07	1.92061e+07	3.80413e+07	2.16624e+07	3.46549e+07	3.79087e+07	3.98227e+07	2.95204e+07	2.90229e+07	0.573	0.35	0.45	0.844	0.47	1.084	1.244	1.282	0.899	0.899	plasma membrane	K03460	SLCO1A; solute carrier organic anion transporter family, member 1A	rno04976 Bile secretion	GO:0003008 system process; GO:0006810 transport; GO:0006811 ion transport; GO:0006820 anion transport; GO:0006835 dicarboxylic acid transport; GO:0006855 drug transmembrane transport; GO:0006869 lipid transport; GO:0007275 multicellular organism development; GO:0007586 digestion; GO:0009719 response to endogenous stimulus; GO:0009725 response to hormone; GO:0009914 hormone transport; GO:0010033 r…	GO:0005623 cell; GO:0005886 plasma membrane; GO:0005887 integral component of plasma membrane; GO:0005903 brush border; GO:0016020 membrane; GO:0016021 integral component of membrane; GO:0031224 intrinsic component of membrane; GO:0031226 intrinsic component of plasma membrane; GO:0031253 cell projection membrane; GO:0031526 brush border membrane; GO:0042995 cell projection; GO:0071944 cell perip…	GO:0005215 transporter activity; GO:0005310 dicarboxylic acid transmembrane transporter activity; GO:0005319 lipid transporter activity; GO:0005342 organic acid transmembrane transporter activity; GO:0008028 monocarboxylic acid transmembrane transporter activity; GO:0008509 anion transmembrane transporter activity; GO:0008514 organic anion transmembrane transporter activity; GO:0015075 ion transm…	PF07648	Kazal-type serine protease inhibitor domain	P	KOG3626	Organic anion transporter
P05545	Serine protease inhibitor A3K OS=Rattus norvegicus OX=10116 GN=Serpina3k PE=1 SV=3	Serpina3k	0.2855	0.00145774	Down	37	16	287	4	46.5	3.40194e+07	1.23624e+07	8.34342e+06	3.26205e+07	2.60844e+07	5.92366e+07	6.20467e+07	4.45475e+07	6.1029e+07	4.41609e+07	0.538	0.179	0.147	0.544	0.425	1.392	1.53	1.077	1.395	1.027	plasma membrane	K04525			GO:0001775 cell activation; GO:0001894 tissue homeostasis; GO:0002237 response to molecule of bacterial origin; GO:0002252 immune effector process; GO:0002263 cell activation involved in immune response; GO:0002274 myeloid leukocyte activation; GO:0002275 myeloid cell activation involved in immune response; GO:0002283 neutrophil activation involved in immune response; GO:0002366 leukocyte activat…	GO:0000323 lytic vacuole; GO:0005576 extracellular region; GO:0005615 extracellular space; GO:0005622 intracellular; GO:0005623 cell; GO:0005634 nucleus; GO:0005737 cytoplasm; GO:0005764 lysosome; GO:0005766 primary lysosome; GO:0005773 vacuole; GO:0005775 vacuolar lumen; GO:0012505 endomembrane system; GO:0030141 secretory granule; GO:0031091 platelet alpha granule; GO:0031093 platelet alpha gra…	GO:0003676 nucleic acid binding; GO:0003677 DNA binding; GO:0004857 enzyme inhibitor activity; GO:0004866 endopeptidase inhibitor activity; GO:0004867 serine-type endopeptidase inhibitor activity; GO:0004869 cysteine-type endopeptidase inhibitor activity; GO:0005488 binding; GO:0030234 enzyme regulator activity; GO:0030414 peptidase inhibitor activity; GO:0061134 peptidase regulator activity; GO:…	PF00079	Serpin (serine protease inhibitor)	V	KOG2392	Serpin
Q9JHY2	Sideroflexin-3 OS=Rattus norvegicus OX=10116 GN=Sfxn3 PE=2 SV=1	Sfxn3	2.5324	0.000177469	Up	18	4	57	2	35.4	2.31817e+06	3.40565e+06	1.97692e+06	2.40326e+06	2.79804e+06	561456	647748	461715	1.05404e+06	737399	1.547	2.085	1.465	1.689	1.923	0.556	0.673	0.471	1.016	0.723	cytoplasm	K23500			GO:0006810 transport; GO:0006811 ion transport; GO:0006820 anion transport; GO:0006842 tricarboxylic acid transport; GO:0015711 organic anion transport; GO:0015849 organic acid transport; GO:0034220 ion transmembrane transport; GO:0035674 tricarboxylic acid transmembrane transport; GO:0046942 carboxylic acid transport; GO:0051179 localization; GO:0051234 establishment of localization; GO:0055085 …	GO:0005622 intracellular; GO:0005623 cell; GO:0005737 cytoplasm; GO:0005739 mitochondrion; GO:0005740 mitochondrial envelope; GO:0016020 membrane; GO:0031090 organelle membrane; GO:0031966 mitochondrial membrane; GO:0031967 organelle envelope; GO:0031975 envelope; GO:0043226 organelle; GO:0043227 membrane-bounded organelle; GO:0043229 intracellular organelle; GO:0043231 intracellular membrane-bou…	GO:0005215 transporter activity; GO:0005342 organic acid transmembrane transporter activity; GO:0005371 tricarboxylate secondary active transmembrane transporter activity; GO:0008509 anion transmembrane transporter activity; GO:0008514 organic anion transmembrane transporter activity; GO:0015075 ion transmembrane transporter activity; GO:0015142 tricarboxylic acid transmembrane transporter activi…			S	KOG3767	Sideroflexin
Q9JHI3	Solute carrier organic anion transporter family member 2B1 OS=Rattus norvegicus OX=10116 GN=Slco2b1 PE=1 SV=1	Slco2b1	0.307	0.000247802	Down	7	5	71	4	74.2	2.80297e+06	2.14426e+06	1.43479e+06	3.74027e+06	2.98527e+06	4.67497e+06	4.62358e+06	7.09155e+06	7.79899e+06	4.97605e+06	0.546	0.384	0.311	0.768	0.599	1.354	1.404	2.113	2.197	1.426	plasma membrane	K14352			GO:0001889 liver development; GO:0006810 transport; GO:0006811 ion transport; GO:0006820 anion transport; GO:0006869 lipid transport; GO:0007275 multicellular organism development; GO:0010876 lipid localization; GO:0015711 organic anion transport; GO:0015718 monocarboxylic acid transport; GO:0015721 bile acid and bile salt transport; GO:0015849 organic acid transport; GO:0015850 organic hydroxy c…	GO:0005623 cell; GO:0005886 plasma membrane; GO:0005887 integral component of plasma membrane; GO:0009925 basal plasma membrane; GO:0016020 membrane; GO:0016021 integral component of membrane; GO:0016323 basolateral plasma membrane; GO:0016324 apical plasma membrane; GO:0031224 intrinsic component of membrane; GO:0031226 intrinsic component of plasma membrane; GO:0045177 apical part of cell; GO:0…	GO:0005215 transporter activity; GO:0005319 lipid transporter activity; GO:0005342 organic acid transmembrane transporter activity; GO:0008028 monocarboxylic acid transmembrane transporter activity; GO:0008509 anion transmembrane transporter activity; GO:0008514 organic anion transmembrane transporter activity; GO:0015075 ion transmembrane transporter activity; GO:0015125 bile acid transmembrane …			P	KOG3626	Organic anion transporter
Q68FU4	Succinate--hydroxymethylglutarate CoA-transferase OS=Rattus norvegicus OX=10116 GN=Sugct PE=2 SV=1	Sugct	0.3583	0.00113585	Down	28	7	90	7	47.5	2.15891e+06	982343	2.42293e+06	3.1877e+06	2.18656e+06	4.25052e+06	3.84065e+06	4.05547e+06	4.63594e+06	4.43482e+06	0.472	0.197	0.589	0.734	0.493	1.381	1.309	1.356	1.465	1.425	mitochondria	K18703				GO:0005622 intracellular; GO:0005623 cell; GO:0005737 cytoplasm; GO:0005739 mitochondrion; GO:0043226 organelle; GO:0043227 membrane-bounded organelle; GO:0043229 intracellular organelle; GO:0043231 intracellular membrane-bounded organelle;	GO:0003824 catalytic activity; GO:0008410 CoA-transferase activity; GO:0016740 transferase activity; GO:0016782 transferase activity, transferring sulfur-containing groups; GO:0047369 succinate-hydroxymethylglutarate CoA-transferase activity;			I	KOG3957	Predicted L-carnitine dehydratase/alpha-methylacyl-CoA racemase
Q9Z2Q7	Syntaxin-8 OS=Rattus norvegicus OX=10116 GN=Stx8 PE=1 SV=1	Stx8	1.9547	3.42087e-06	Up	19	4	20	4	26.9	2.67965e+06	3.21575e+06	2.45849e+06	2.21586e+06	2.64015e+06	994670	929166	954522	802967	894887	1.389	1.53	1.416	1.21	1.41	0.766	0.751	0.757	0.602	0.682	cytoplasm	K08501	STX8; syntaxin 8	rno04130 SNARE interactions in vesicular transport	GO:0002376 immune system process; GO:0006810 transport; GO:0006886 intracellular protein transport; GO:0006906 vesicle fusion; GO:0006950 response to stress; GO:0006952 defense response; GO:0006955 immune response; GO:0006996 organelle organization; GO:0007034 vacuolar transport; GO:0007041 lysosomal transport; GO:0008104 protein localization; GO:0008333 endosome to lysosome transport; GO:0009987…	GO:0000323 lytic vacuole; GO:0005622 intracellular; GO:0005623 cell; GO:0005737 cytoplasm; GO:0005764 lysosome; GO:0005765 lysosomal membrane; GO:0005768 endosome; GO:0005769 early endosome; GO:0005770 late endosome; GO:0005773 vacuole; GO:0005774 vacuolar membrane; GO:0005783 endoplasmic reticulum; GO:0005794 Golgi apparatus; GO:0005802 trans-Golgi network; GO:0005886 plasma membrane; GO:0005887…	GO:0000149 SNARE binding; GO:0005484 SNAP receptor activity; GO:0005488 binding; GO:0005515 protein binding; GO:0008200 ion channel inhibitor activity; GO:0016247 channel regulator activity; GO:0016248 channel inhibitor activity; GO:0017081 chloride channel regulator activity; GO:0019869 chloride channel inhibitor activity; GO:0019899 enzyme binding; GO:0019905 syntaxin binding; GO:0031625 ubiqui…			U	KOG3202	SNARE protein TLG1/Syntaxin 6
Q9JID1	Programmed cell death protein 4 OS=Rattus norvegicus OX=10116 GN=Pdcd4 PE=1 SV=2	Pdcd4	1.9487	0.000823442	Up	21	7	65	7	51.7	4.48424e+06	8.61586e+06	7.86713e+06	6.75881e+06	6.63155e+06	2.24466e+06	1.96536e+06	2.53655e+06	2.56703e+06	2.73602e+06	0.767	1.352	1.494	1.217	1.168	0.57	0.524	0.663	0.634	0.687	nucleus	K16865	PDCD4; programmed cell death protein 4	rno05205 Proteoglycans in cancer; rno05206 MicroRNAs in cancer	GO:0001817 regulation of cytokine production; GO:0001818 negative regulation of cytokine production; GO:0001837 epithelial to mesenchymal transition; GO:0001932 regulation of protein phosphorylation; GO:0001933 negative regulation of protein phosphorylation; GO:0002237 response to molecule of bacterial origin; GO:0003007 heart morphogenesis; GO:0006355 regulation of transcription, DNA-templated; …	GO:0005622 intracellular; GO:0005623 cell; GO:0005634 nucleus; GO:0005737 cytoplasm; GO:0005829 cytosol; GO:0043226 organelle; GO:0043227 membrane-bounded organelle; GO:0043229 intracellular organelle; GO:0043231 intracellular membrane-bounded organelle;				T	KOG0403	Neoplastic transformation suppressor Pdcd4/MA-3, contains MA3 domain
P62832	60S ribosomal protein L23 OS=Rattus norvegicus OX=10116 GN=Rpl23 PE=2 SV=1	Rpl23	1.524	0.0131951	Up	57	6	262	6	14.9	8.87322e+07	1.15168e+08	6.32378e+07	7.02395e+07	6.3173e+07	4.15692e+07	3.59714e+07	3.6047e+07	2.42268e+07	3.88039e+07	1.144	1.363	0.906	0.954	0.839	0.796	0.723	0.711	0.451	0.735	cytoplasm	K02894	RP-L23e; large subunit ribosomal protein L23e	rno03010 Ribosome; rno05171 Coronavirus disease - COVID-19	GO:0000122 negative regulation of transcription by RNA polymerase II; GO:0000184 nuclear-transcribed mRNA catabolic process, nonsense-mediated decay; GO:0000956 nuclear-transcribed mRNA catabolic process; GO:0006139 nucleobase-containing compound metabolic process; GO:0006355 regulation of transcription, DNA-templated; GO:0006357 regulation of transcription by RNA polymerase II; GO:0006401 RNA ca…	GO:0005622 intracellular; GO:0005623 cell; GO:0005634 nucleus; GO:0005654 nucleoplasm; GO:0005730 nucleolus; GO:0005737 cytoplasm; GO:0005783 endoplasmic reticulum; GO:0005789 endoplasmic reticulum membrane; GO:0005791 rough endoplasmic reticulum; GO:0005829 cytosol; GO:0005840 ribosome; GO:0012505 endomembrane system; GO:0015934 large ribosomal subunit; GO:0016020 membrane; GO:0022625 cytosolic …	GO:0001221 transcription cofactor binding; GO:0001223 transcription coactivator binding; GO:0003676 nucleic acid binding; GO:0003723 RNA binding; GO:0003735 structural constituent of ribosome; GO:0004857 enzyme inhibitor activity; GO:0005198 structural molecule activity; GO:0005488 binding; GO:0005515 protein binding; GO:0008134 transcription factor binding; GO:0019843 rRNA binding; GO:0019899 en…	PF00238	Ribosomal protein L14p/L23e	J	KOG0901	60S ribosomal protein L14/L17/L23
Q9JI66	Electrogenic sodium bicarbonate cotransporter 1 OS=Rattus norvegicus OX=10116 GN=Slc4a4 PE=1 SV=1	Slc4a4	2.0124	0.000103803	Up	6	5	44	5	121.3	2.88533e+06	3.43762e+06	3.23939e+06	2.77672e+06	2.26284e+06	1.21664e+06	775660	1.04943e+06	945016	963646	1.348	1.473	1.681	1.366	1.089	0.844	0.565	0.749	0.638	0.661	plasma membrane	K13575	SLC4A4; solute carrier family 4 (sodium bicarbonate cotransporter), member 4	rno04964 Proximal tubule bicarbonate reclamation; rno04976 Bile secretion; rno04972 Pancreatic secretion	GO:0006810 transport; GO:0006811 ion transport; GO:0006812 cation transport; GO:0006814 sodium ion transport; GO:0006820 anion transport; GO:0006873 cellular ion homeostasis; GO:0006885 regulation of pH; GO:0009987 cellular process; GO:0015672 monovalent inorganic cation transport; GO:0015701 bicarbonate transport; GO:0015711 organic anion transport; GO:0019725 cellular homeostasis; GO:0030001 me…	GO:0005623 cell; GO:0005886 plasma membrane; GO:0005887 integral component of plasma membrane; GO:0016020 membrane; GO:0016021 integral component of membrane; GO:0016323 basolateral plasma membrane; GO:0031224 intrinsic component of membrane; GO:0031226 intrinsic component of plasma membrane; GO:0071944 cell periphery; GO:0098590 plasma membrane region;	GO:0005215 transporter activity; GO:0008324 cation transmembrane transporter activity; GO:0008509 anion transmembrane transporter activity; GO:0008510 sodium:bicarbonate symporter activity; GO:0008514 organic anion transmembrane transporter activity; GO:0015075 ion transmembrane transporter activity; GO:0015077 monovalent inorganic cation transmembrane transporter activity; GO:0015081 sodium ion …	PF07565	Band 3 cytoplasmic domain	P	KOG1172	Na+-independent Cl/HCO3 exchanger AE1 and related transporters (SLC4 family)
Q920L2	Succinate dehydrogenase [ubiquinone] flavoprotein subunit, mitochondrial OS=Rattus norvegicus OX=10116 GN=Sdha PE=1 SV=1	Sdha	0.4895	1.28743e-05	Down	58	29	1415	29	71.6	2.57983e+08	2.25706e+08	2.69648e+08	2.94477e+08	2.88018e+08	3.67556e+08	3.78799e+08	3.78121e+08	3.79502e+08	3.67003e+08	0.61	0.49	0.708	0.734	0.702	1.291	1.396	1.367	1.297	1.276	mitochondria	K00234	SDHA; succinate dehydrogenase (ubiquinone) flavoprotein subunit [EC:1.3.5.1]	rno00190 Oxidative phosphorylation; rno01100 Metabolic pathways; rno04714 Thermogenesis; rno05020 Prion disease; rno05010 Alzheimer disease; rno05012 Parkinson disease; rno05014 Amyotrophic lateral sclerosis; rno05022 Pathways of neurodegeneration - multiple diseases; rno04932 Non-alcoholic fatty liver disease; rno05415 Diabetic cardiomyopathy; rno05208 Chemical carcinogenesis - reactive oxygen s…	GO:0006082 organic acid metabolic process; GO:0006091 generation of precursor metabolites and energy; GO:0006099 tricarboxylic acid cycle; GO:0006101 citrate metabolic process; GO:0006105 succinate metabolic process; GO:0006119 oxidative phosphorylation; GO:0006121 mitochondrial electron transport, succinate to ubiquinone; GO:0006139 nucleobase-containing compound metabolic process; GO:0006163 pu…	GO:0005622 intracellular; GO:0005623 cell; GO:0005634 nucleus; GO:0005730 nucleolus; GO:0005737 cytoplasm; GO:0005739 mitochondrion; GO:0005740 mitochondrial envelope; GO:0005743 mitochondrial inner membrane; GO:0005746 mitochondrial respirasome; GO:0005749 mitochondrial respiratory chain complex II, succinate dehydrogenase complex (ubiquinone); GO:0016020 membrane; GO:0019866 organelle inner mem…	GO:0000104 succinate dehydrogenase activity; GO:0003824 catalytic activity; GO:0008177 succinate dehydrogenase (ubiquinone) activity; GO:0009055 electron transfer activity; GO:0016491 oxidoreductase activity; GO:0016627 oxidoreductase activity, acting on the CH-CH group of donors; GO:0016635 oxidoreductase activity, acting on the CH-CH group of donors, quinone or related compound as acceptor;	PF02910	Fumarate reductase flavoprotein C-term	C	KOG2403	Succinate dehydrogenase, flavoprotein subunit
P07895	Superoxide dismutase [Mn], mitochondrial OS=Rattus norvegicus OX=10116 GN=Sod2 PE=1 SV=2	Sod2	0.4086	7.10696e-05	Down	63	10	490	10	24.7	1.02335e+08	9.07771e+07	9.07627e+07	1.52278e+08	1.04246e+08	2.12211e+08	1.53829e+08	1.52021e+08	2.01002e+08	1.89574e+08	0.494	0.402	0.487	0.774	0.518	1.521	1.157	1.121	1.402	1.345	mitochondria	K04564	SOD2; superoxide dismutase, Fe-Mn family [EC:1.15.1.1]	rno04213 Longevity regulating pathway - multiple species; rno04211 Longevity regulating pathway; rno04068 FoxO signaling pathway; rno05417 Lipid and atherosclerosis; rno05208 Chemical carcinogenesis - reactive oxygen species; rno05016 Huntington disease; rno04146 Peroxisome	GO:0000302 response to reactive oxygen species; GO:0000303 response to superoxide; GO:0000305 response to oxygen radical; GO:0001101 response to acid chemical; GO:0001306 age-dependent response to oxidative stress; GO:0001315 age-dependent response to reactive oxygen species; GO:0001505 regulation of neurotransmitter levels; GO:0001666 response to hypoxia; GO:0001836 release of cytochrome c from …	GO:0005622 intracellular; GO:0005623 cell; GO:0005737 cytoplasm; GO:0005739 mitochondrion; GO:0005759 mitochondrial matrix; GO:0009295 nucleoid; GO:0031974 membrane-enclosed lumen; GO:0042645 mitochondrial nucleoid; GO:0043209 myelin sheath; GO:0043226 organelle; GO:0043227 membrane-bounded organelle; GO:0043228 non-membrane-bounded organelle; GO:0043229 intracellular organelle; GO:0043231 intrac…	GO:0003676 nucleic acid binding; GO:0003677 DNA binding; GO:0003824 catalytic activity; GO:0004784 superoxide dismutase activity; GO:0005488 binding; GO:0005515 protein binding; GO:0008144 drug binding; GO:0016209 antioxidant activity; GO:0016491 oxidoreductase activity; GO:0016721 oxidoreductase activity, acting on superoxide radicals as acceptor; GO:0019825 oxygen binding; GO:0019899 enzyme bin…	PF00081; PF02777	Iron/manganese superoxide dismutases, alpha-hairpin domain; Iron/manganese superoxide dismutases, C-terminal domain	P	KOG0876	Manganese superoxide dismutase
Q6AYA5	Transmembrane protein 106B OS=Rattus norvegicus OX=10116 GN=Tmem106b PE=1 SV=1	Tmem106b	0.5396	0.0165071	Down	11	3	39	3	31.1	486322	1.04426e+06	836294	628119	1.384e+06	1.19877e+06	1.25929e+06	689059	1.0277e+06	1.3515e+06	0.404	0.796	0.772	0.55	1.184	1.479	1.63	0.875	1.234	1.65	plasma membrane	K25048			GO:0000902 cell morphogenesis; GO:0000904 cell morphogenesis involved in differentiation; GO:0006810 transport; GO:0006996 organelle organization; GO:0007033 vacuole organization; GO:0007034 vacuolar transport; GO:0007040 lysosome organization; GO:0007041 lysosomal transport; GO:0007275 multicellular organism development; GO:0007399 nervous system development; GO:0009653 anatomical structure morp…	GO:0000323 lytic vacuole; GO:0005622 intracellular; GO:0005623 cell; GO:0005737 cytoplasm; GO:0005764 lysosome; GO:0005765 lysosomal membrane; GO:0005768 endosome; GO:0005773 vacuole; GO:0005774 vacuolar membrane; GO:0012505 endomembrane system; GO:0016020 membrane; GO:0031090 organelle membrane; GO:0031410 cytoplasmic vesicle; GO:0031982 vesicle; GO:0043226 organelle; GO:0043227 membrane-bounded…
B0BNE5	S-formylglutathione hydrolase OS=Rattus norvegicus OX=10116 GN=Esd PE=2 SV=1	Esd	0.4324	2.08292e-06	Down	52	11	398	11	31.3	9.04269e+07	8.39939e+07	1.0236e+08	8.0301e+07	8.5155e+07	1.34271e+08	1.45882e+08	1.42886e+08	1.43693e+08	1.3344e+08	0.585	0.499	0.736	0.547	0.567	1.29	1.47	1.413	1.343	1.269	cytoplasm	K01070	frmB; S-formylglutathione hydrolase [EC:3.1.2.12]	rno01100 Metabolic pathways; rno01200 Carbon metabolism	GO:0006790 sulfur compound metabolic process; GO:0006807 nitrogen compound metabolic process; GO:0008152 metabolic process; GO:0009058 biosynthetic process; GO:0009987 cellular process; GO:0044237 cellular metabolic process; GO:0044249 cellular biosynthetic process; GO:0044272 sulfur compound biosynthetic process; GO:0071704 organic substance metabolic process; GO:1901564 organonitrogen compound …	GO:0005622 intracellular; GO:0005623 cell; GO:0005737 cytoplasm; GO:0005783 endoplasmic reticulum; GO:0005788 endoplasmic reticulum lumen; GO:0012505 endomembrane system; GO:0031974 membrane-enclosed lumen; GO:0043226 organelle; GO:0043227 membrane-bounded organelle; GO:0043229 intracellular organelle; GO:0043231 intracellular membrane-bounded organelle; GO:0043233 organelle lumen; GO:0070013 int…	GO:0003824 catalytic activity; GO:0005488 binding; GO:0005515 protein binding; GO:0016787 hydrolase activity; GO:0016788 hydrolase activity, acting on ester bonds; GO:0016790 thiolester hydrolase activity; GO:0018738 S-formylglutathione hydrolase activity; GO:0042802 identical protein binding; GO:0052689 carboxylic ester hydrolase activity;	PF00756	Putative esterase	S	KOG3101	Esterase D
Q02293	Protein farnesyltransferase subunit beta OS=Rattus norvegicus OX=10116 GN=Fntb PE=1 SV=1	Fntb	2.6531	0.0100723	Up	4	2	13	2	48.6	987765	1.36931e+06	760949	863261	405954	138206	372842	116321	345512	136687	1.632	2.075	1.396	1.502	0.691	0.339	0.96	0.294	0.825	0.332	cytoplasm	K05954	FNTB; protein farnesyltransferase subunit beta [EC:2.5.1.58]	rno00900 Terpenoid backbone biosynthesis	GO:0006464 cellular protein modification process; GO:0006807 nitrogen compound metabolic process; GO:0006950 response to stress; GO:0008152 metabolic process; GO:0008284 positive regulation of cell population proliferation; GO:0008285 negative regulation of cell population proliferation; GO:0009611 response to wounding; GO:0009889 regulation of biosynthetic process; GO:0009891 positive regulation…	GO:0005622 intracellular; GO:0005623 cell; GO:0005737 cytoplasm; GO:0005829 cytosol; GO:0005856 cytoskeleton; GO:0005875 microtubule associated complex; GO:0005965 protein farnesyltransferase complex; GO:0015630 microtubule cytoskeleton; GO:0032991 protein-containing complex; GO:0043226 organelle; GO:0043228 non-membrane-bounded organelle; GO:0043229 intracellular organelle; GO:0043232 intracellu…	GO:0003824 catalytic activity; GO:0004311 farnesyltranstransferase activity; GO:0004659 prenyltransferase activity; GO:0004660 protein farnesyltransferase activity; GO:0005488 binding; GO:0008270 zinc ion binding; GO:0008318 protein prenyltransferase activity; GO:0016740 transferase activity; GO:0016765 transferase activity, transferring alkyl or aryl (other than methyl) groups; GO:0043167 ion bi…			O	KOG0365	Beta subunit of farnesyltransferase
P35571	Glycerol-3-phosphate dehydrogenase, mitochondrial OS=Rattus norvegicus OX=10116 GN=Gpd2 PE=1 SV=1	Gpd2	1.6431	0.0125862	Up	18	9	65	9	80.9	9.55834e+06	1.25247e+07	6.76157e+06	8.76895e+06	4.86277e+06	3.56599e+06	3.46693e+06	3.4389e+06	3.28714e+06	3.6378e+06	1.417	1.703	1.113	1.369	0.742	0.785	0.801	0.779	0.704	0.792	mitochondria	K00111	glpA; glycerol-3-phosphate dehydrogenase [EC:1.1.5.3]	rno00564 Glycerophospholipid metabolism	GO:0001654 eye development; GO:0005975 carbohydrate metabolic process; GO:0005996 monosaccharide metabolic process; GO:0006006 glucose metabolic process; GO:0006066 alcohol metabolic process; GO:0006072 glycerol-3-phosphate metabolic process; GO:0006091 generation of precursor metabolites and energy; GO:0006094 gluconeogenesis; GO:0006116 NADH oxidation; GO:0006127 glycerophosphate shuttle; GO:00…	GO:0005622 intracellular; GO:0005623 cell; GO:0005737 cytoplasm; GO:0005739 mitochondrion; GO:0005740 mitochondrial envelope; GO:0005743 mitochondrial inner membrane; GO:0009331 glycerol-3-phosphate dehydrogenase complex; GO:0016020 membrane; GO:0019866 organelle inner membrane; GO:0031090 organelle membrane; GO:0031966 mitochondrial membrane; GO:0031967 organelle envelope; GO:0031975 envelope; G…	GO:0003824 catalytic activity; GO:0004367 glycerol-3-phosphate dehydrogenase [NAD+] activity; GO:0004368 glycerol-3-phosphate dehydrogenase (quinone) activity; GO:0005488 binding; GO:0005509 calcium ion binding; GO:0016491 oxidoreductase activity; GO:0016614 oxidoreductase activity, acting on CH-OH group of donors; GO:0016616 oxidoreductase activity, acting on the CH-OH group of donors, NAD or NA…	PF01266; PF13499	FAD dependent oxidoreductase; EF-hand domain pair	C	KOG0042	Glycerol-3-phosphate dehydrogenase
P12007	Isovaleryl-CoA dehydrogenase, mitochondrial OS=Rattus norvegicus OX=10116 GN=Ivd PE=1 SV=2	Ivd	0.2324	1.81968e-06	Down	47	15	770	15	46.4	1.3466e+08	9.31645e+07	1.53824e+08	1.19574e+08	1.07719e+08	3.58333e+08	3.43928e+08	3.71811e+08	4.13351e+08	3.19675e+08	0.373	0.237	0.474	0.349	0.308	1.475	1.485	1.575	1.656	1.302	mitochondria	K00253	IVD; isovaleryl-CoA dehydrogenase [EC:1.3.8.4]	rno01100 Metabolic pathways; rno00280 Valine, leucine and isoleucine degradation	GO:0006082 organic acid metabolic process; GO:0006520 cellular amino acid metabolic process; GO:0006551 leucine metabolic process; GO:0006552 leucine catabolic process; GO:0006629 lipid metabolic process; GO:0006631 fatty acid metabolic process; GO:0006635 fatty acid beta-oxidation; GO:0006807 nitrogen compound metabolic process; GO:0008152 metabolic process; GO:0009056 catabolic process; GO:0009…	GO:0005622 intracellular; GO:0005623 cell; GO:0005634 nucleus; GO:0005654 nucleoplasm; GO:0005737 cytoplasm; GO:0005739 mitochondrion; GO:0005740 mitochondrial envelope; GO:0005759 mitochondrial matrix; GO:0016020 membrane; GO:0031090 organelle membrane; GO:0031966 mitochondrial membrane; GO:0031967 organelle envelope; GO:0031974 membrane-enclosed lumen; GO:0031975 envelope; GO:0031981 nuclear lu…	GO:0003824 catalytic activity; GO:0003995 acyl-CoA dehydrogenase activity; GO:0008470 isovaleryl-CoA dehydrogenase activity; GO:0016491 oxidoreductase activity; GO:0016627 oxidoreductase activity, acting on the CH-CH group of donors;	PF02771; PF02770; PF00441	Acyl-CoA dehydrogenase, N-terminal domain; Acyl-CoA dehydrogenase, middle domain; Acyl-CoA dehydrogenase, C-terminal domain	EI	KOG0141	Isovaleryl-CoA dehydrogenase
Q6P742	Proteolipid protein 2 OS=Rattus norvegicus OX=10116 GN=Plp2 PE=2 SV=1	Plp2	3.5424	6.44585e-05	Up	18	2	13	2	16.5	6.30766e+06	1.02229e+07	4.58427e+06	9.35557e+06	9.55155e+06	1.77637e+06	1.19361e+06	1.48303e+06	1.98587e+06	1.21952e+06	1.432	2.13	1.156	2.238	2.233	0.599	0.422	0.515	0.651	0.407	plasma membrane				GO:0006810 transport; GO:0006811 ion transport; GO:0006935 chemotaxis; GO:0007154 cell communication; GO:0007165 signal transduction; GO:0007166 cell surface receptor signaling pathway; GO:0009605 response to external stimulus; GO:0009987 cellular process; GO:0010033 response to organic substance; GO:0019221 cytokine-mediated signaling pathway; GO:0023052 signaling; GO:0034097 response to cytokin…	GO:0005622 intracellular; GO:0005623 cell; GO:0005737 cytoplasm; GO:0005783 endoplasmic reticulum; GO:0005789 endoplasmic reticulum membrane; GO:0005886 plasma membrane; GO:0012505 endomembrane system; GO:0016020 membrane; GO:0016021 integral component of membrane; GO:0031224 intrinsic component of membrane; GO:0031984 organelle subcompartment; GO:0042175 nuclear outer membrane-endoplasmic reticu…	GO:0005215 transporter activity; GO:0005488 binding; GO:0005515 protein binding; GO:0015075 ion transmembrane transporter activity; GO:0019955 cytokine binding; GO:0019956 chemokine binding; GO:0022857 transmembrane transporter activity;	PF01284	Membrane-associating domain	V	KOG4788	Members of chemokine-like factor super family and related proteins
P53809	Phosphatidylcholine transfer protein OS=Rattus norvegicus OX=10116 GN=Pctp PE=2 SV=2	Pctp	1.6623	0.000181885	Up	23	4	40	4	24.7	1.37695e+07	1.12862e+07	1.2469e+07	1.02601e+07	1.28285e+07	4.47375e+06	4.51968e+06	5.22041e+06	4.92995e+06	5.78818e+06	1.369	1.029	1.377	1.074	1.313	0.66	0.7	0.793	0.708	0.846	cytoplasm				GO:0006066 alcohol metabolic process; GO:0006629 lipid metabolic process; GO:0006644 phospholipid metabolic process; GO:0006650 glycerophospholipid metabolic process; GO:0006656 phosphatidylcholine biosynthetic process; GO:0006793 phosphorus metabolic process; GO:0006796 phosphate-containing compound metabolic process; GO:0006807 nitrogen compound metabolic process; GO:0006810 transport; GO:00068…	GO:0005622 intracellular; GO:0005623 cell; GO:0005737 cytoplasm; GO:0005829 cytosol;	GO:0005215 transporter activity; GO:0005319 lipid transporter activity; GO:0005488 binding; GO:0005543 phospholipid binding; GO:0005548 phospholipid transporter activity; GO:0008289 lipid binding; GO:0008525 phosphatidylcholine transporter activity; GO:0031210 phosphatidylcholine binding; GO:0043167 ion binding; GO:0043168 anion binding; GO:0043169 cation binding; GO:0050997 quaternary ammonium g…	PF01852	START domain	I	KOG2761	START domain-containing proteins involved in steroidogenesis/phosphatidylcholine transfer
Q9QZX8	Solute carrier organic anion transporter family member 1B2 OS=Rattus norvegicus OX=10116 GN=Slco1b2 PE=1 SV=2	Slco1b2	0.5148	0.0222017	Down	11	7	97	7	76.7	5.86896e+06	2.28523e+06	3.54433e+06	8.89184e+06	5.77665e+06	9.80111e+06	6.60556e+06	5.70731e+06	5.92653e+06	7.31756e+06	0.759	0.271	0.509	1.211	0.769	1.881	1.33	1.128	1.107	1.39	plasma membrane	K05043	SLCO1B; solute carrier organic anion transporter family, member 1B	rno04976 Bile secretion	GO:0001889 liver development; GO:0002237 response to molecule of bacterial origin; GO:0006810 transport; GO:0006811 ion transport; GO:0006820 anion transport; GO:0006855 drug transmembrane transport; GO:0006857 oligopeptide transport; GO:0006869 lipid transport; GO:0007275 multicellular organism development; GO:0009605 response to external stimulus; GO:0009607 response to biotic stimulus; GO:0009…	GO:0005623 cell; GO:0005886 plasma membrane; GO:0005887 integral component of plasma membrane; GO:0016020 membrane; GO:0016021 integral component of membrane; GO:0016323 basolateral plasma membrane; GO:0031224 intrinsic component of membrane; GO:0031226 intrinsic component of plasma membrane; GO:0071944 cell periphery; GO:0098590 plasma membrane region;	GO:0005215 transporter activity; GO:0005319 lipid transporter activity; GO:0005342 organic acid transmembrane transporter activity; GO:0008028 monocarboxylic acid transmembrane transporter activity; GO:0008509 anion transmembrane transporter activity; GO:0008514 organic anion transmembrane transporter activity; GO:0015075 ion transmembrane transporter activity; GO:0015125 bile acid transmembrane …	PF07648	Kazal-type serine protease inhibitor domain	Q	KOG3626	Organic anion transporter
Q7TQ16	Cytochrome b-c1 complex subunit 8 OS=Rattus norvegicus OX=10116 GN=Uqcrq PE=3 SV=1	Uqcrq	0.5966	0.00641145	Down	34	3	117	3	9.8	4.04889e+07	2.15958e+07	3.06588e+07	3.04728e+07	3.14308e+07	3.44192e+07	3.404e+07	4.0923e+07	2.71671e+07	4.09938e+07	0.886	0.433	0.745	0.702	0.708	1.118	1.16	1.368	0.859	1.318	cytoplasm,nucleus	K00418	QCR8; ubiquinol-cytochrome c reductase subunit 8	rno00190 Oxidative phosphorylation; rno01100 Metabolic pathways; rno04714 Thermogenesis; rno05020 Prion disease; rno05010 Alzheimer disease; rno05012 Parkinson disease; rno04260 Cardiac muscle contraction; rno05014 Amyotrophic lateral sclerosis; rno05022 Pathways of neurodegeneration - multiple diseases; rno04932 Non-alcoholic fatty liver disease; rno05415 Diabetic cardiomyopathy; rno05208 Chemic…	GO:0006091 generation of precursor metabolites and energy; GO:0006119 oxidative phosphorylation; GO:0006122 mitochondrial electron transport, ubiquinol to cytochrome c; GO:0006139 nucleobase-containing compound metabolic process; GO:0006163 purine nucleotide metabolic process; GO:0006725 cellular aromatic compound metabolic process; GO:0006753 nucleoside phosphate metabolic process; GO:0006793 ph…	GO:0005622 intracellular; GO:0005623 cell; GO:0005737 cytoplasm; GO:0005739 mitochondrion; GO:0005740 mitochondrial envelope; GO:0005743 mitochondrial inner membrane; GO:0005746 mitochondrial respirasome; GO:0005750 mitochondrial respiratory chain complex III; GO:0016020 membrane; GO:0019866 organelle inner membrane; GO:0031090 organelle membrane; GO:0031966 mitochondrial membrane; GO:0031967 org…				C	KOG4116	Ubiquinol cytochrome c reductase, subunit QCR8
P04916	Retinol-binding protein 4 OS=Rattus norvegicus OX=10116 GN=Rbp4 PE=1 SV=1	Rbp4	0.5356	0.00119217	Down	58	10	523	10	23.2	5.44385e+07	1.1607e+08	8.28135e+07	7.54284e+07	6.0199e+07	1.15415e+08	9.82326e+07	8.58132e+07	9.32507e+07	9.93459e+07	0.519	1.016	0.878	0.758	0.591	1.635	1.46	1.251	1.285	1.393	extracellular	K18271			GO:0000003 reproduction; GO:0001101 response to acid chemical; GO:0001501 skeletal system development; GO:0001523 retinoid metabolic process; GO:0001654 eye development; GO:0001655 urogenital system development; GO:0001894 tissue homeostasis; GO:0002637 regulation of immunoglobulin production; GO:0002639 positive regulation of immunoglobulin production; GO:0002682 regulation of immune system proc…	GO:0005576 extracellular region; GO:0005615 extracellular space; GO:0005622 intracellular; GO:0005623 cell; GO:0005737 cytoplasm; GO:0005829 cytosol; GO:0032991 protein-containing complex;	GO:0005215 transporter activity; GO:0005319 lipid transporter activity; GO:0005488 binding; GO:0005501 retinoid binding; GO:0005515 protein binding; GO:0008289 lipid binding; GO:0015318 inorganic molecular entity transmembrane transporter activity; GO:0015665 alcohol transmembrane transporter activity; GO:0019840 isoprenoid binding; GO:0019841 retinol binding; GO:0019842 vitamin binding; GO:00228…	PF00061	Lipocalin / cytosolic fatty-acid binding protein family
O08651	D-3-phosphoglycerate dehydrogenase OS=Rattus norvegicus OX=10116 GN=Phgdh PE=1 SV=3	Phgdh	26.1319	5.79006e-05	Up	37	16	120	16	56.5	4.35652e+07	4.21e+07	1.96505e+07	2.96039e+07	2.41629e+07	984954	233900	165693	1.74796e+06	1.03155e+06	3.072	2.724	1.539	2.199	1.755	0.103	0.026	0.018	0.178	0.107	cytoplasm	K00058	serA; D-3-phosphoglycerate dehydrogenase / 2-oxoglutarate reductase [EC:1.1.1.95 1.1.1.399]	rno01100 Metabolic pathways; rno00270 Cysteine and methionine metabolism; rno00260 Glycine, serine and threonine metabolism; rno01200 Carbon metabolism; rno01230 Biosynthesis of amino acids	GO:0001505 regulation of neurotransmitter levels; GO:0006082 organic acid metabolic process; GO:0006091 generation of precursor metabolites and energy; GO:0006520 cellular amino acid metabolic process; GO:0006541 glutamine metabolic process; GO:0006544 glycine metabolic process; GO:0006563 L-serine metabolic process; GO:0006564 L-serine biosynthetic process; GO:0006566 threonine metabolic process…	GO:0005622 intracellular; GO:0005623 cell; GO:0005737 cytoplasm; GO:0005829 cytosol; GO:0043209 myelin sheath;	GO:0003824 catalytic activity; GO:0004617 phosphoglycerate dehydrogenase activity; GO:0009055 electron transfer activity; GO:0016491 oxidoreductase activity; GO:0016614 oxidoreductase activity, acting on CH-OH group of donors; GO:0016616 oxidoreductase activity, acting on the CH-OH group of donors, NAD or NADP as acceptor;	PF00389; PF02826	D-isomer specific 2-hydroxyacid dehydrogenase, catalytic domain; D-isomer specific 2-hydroxyacid dehydrogenase, NAD binding domain	E	KOG0068	D-3-phosphoglycerate dehydrogenase, D-isomer-specific 2-hydroxy acid dehydrogenase superfamily
Q5RKH6	Protein OS-9 OS=Rattus norvegicus OX=10116 GN=Os9 PE=1 SV=1	Os9	0.5801	0.00106402	Down	33	13	137	13	75.3	7.35298e+06	4.90914e+06	6.97124e+06	4.96107e+06	4.95493e+06	7.14317e+06	6.6349e+06	6.48048e+06	7.94344e+06	6.31292e+06	0.825	0.505	0.869	0.586	0.572	1.19	1.159	1.111	1.287	1.04	endoplasmic reticulum	K10088	OS9; protein OS-9	rno04141 Protein processing in endoplasmic reticulum	GO:0006464 cellular protein modification process; GO:0006508 proteolysis; GO:0006511 ubiquitin-dependent protein catabolic process; GO:0006605 protein targeting; GO:0006621 protein retention in ER lumen; GO:0006807 nitrogen compound metabolic process; GO:0006810 transport; GO:0006886 intracellular protein transport; GO:0006950 response to stress; GO:0008104 protein localization; GO:0008152 metabo…	GO:0005622 intracellular; GO:0005623 cell; GO:0005737 cytoplasm; GO:0005783 endoplasmic reticulum; GO:0005788 endoplasmic reticulum lumen; GO:0012505 endomembrane system; GO:0031974 membrane-enclosed lumen; GO:0043226 organelle; GO:0043227 membrane-bounded organelle; GO:0043229 intracellular organelle; GO:0043231 intracellular membrane-bounded organelle; GO:0043233 organelle lumen; GO:0070013 int…	GO:0002020 protease binding; GO:0005488 binding; GO:0005515 protein binding; GO:0019899 enzyme binding;			S	KOG3394	Protein OS-9
P61765	Syntaxin-binding protein 1 OS=Rattus norvegicus OX=10116 GN=Stxbp1 PE=1 SV=1	Stxbp1	3.2954	0.000592012	Up	7	4	15	4	67.5	1.33036e+06	1.2562e+06	1.00164e+06	992854	1.6101e+06	370672	291993	130583	149828	333715	1.873	1.623	1.566	1.472	2.334	0.775	0.64	0.281	0.305	0.69	cytoplasm	K15292	STXBP1; syntaxin-binding protein 1	rno04721 Synaptic vesicle cycle						U	KOG1300	Vesicle trafficking protein Sec1
O08623	Sequestosome-1 OS=Rattus norvegicus OX=10116 GN=Sqstm1 PE=1 SV=1	Sqstm1	2.4089	0.000142037	Up	30	7	71	7	47.7	1.08813e+07	1.25076e+07	8.66985e+06	5.90186e+06	8.37004e+06	2.38052e+06	3.07706e+06	2.59887e+06	2.71662e+06	2.18519e+06	1.681	1.773	1.488	0.96	1.332	0.546	0.741	0.614	0.606	0.496	nucleus	K14381	SQSTM1; sequestosome 1	rno04218 Cellular senescence; rno05418 Fluid shear stress and atherosclerosis; rno04217 Necroptosis; rno05014 Amyotrophic lateral sclerosis; rno05022 Pathways of neurodegeneration - multiple diseases; rno04140 Autophagy - animal; rno04380 Osteoclast differentiation; rno04137 Mitophagy - animal	GO:0000122 negative regulation of transcription by RNA polymerase II; GO:0000422 autophagy of mitochondrion; GO:0000423 mitophagy; GO:0001932 regulation of protein phosphorylation; GO:0001934 positive regulation of protein phosphorylation; GO:0002931 response to ischemia; GO:0006355 regulation of transcription, DNA-templated; GO:0006357 regulation of transcription by RNA polymerase II; GO:0006464…	GO:0000323 lytic vacuole; GO:0000407 phagophore assembly site; GO:0000932 P-body; GO:0005622 intracellular; GO:0005623 cell; GO:0005634 nucleus; GO:0005654 nucleoplasm; GO:0005737 cytoplasm; GO:0005764 lysosome; GO:0005767 secondary lysosome; GO:0005773 vacuole; GO:0005776 autophagosome; GO:0005829 cytosol; GO:0005929 cilium; GO:0016234 inclusion body; GO:0016235 aggresome; GO:0016604 nuclear bod…	GO:0003712 transcription coregulator activity; GO:0003824 catalytic activity; GO:0004672 protein kinase activity; GO:0004674 protein serine/threonine kinase activity; GO:0005080 protein kinase C binding; GO:0005102 signaling receptor binding; GO:0005488 binding; GO:0005515 protein binding; GO:0016301 kinase activity; GO:0016740 transferase activity; GO:0016772 transferase activity, transferring p…	PF00564; PF00569	PB1 domain; Zinc finger, ZZ type	S	KOG4582	Uncharacterized conserved protein, contains ZZ-type Zn-finger
P17764	Acetyl-CoA acetyltransferase, mitochondrial OS=Rattus norvegicus OX=10116 GN=Acat1 PE=1 SV=1	Acat1	0.4385	8.77686e-06	Down	64	25	1380	25	44.7	3.75232e+08	4.35685e+08	3.24995e+08	4.31273e+08	3.29098e+08	7.02491e+08	6.02303e+08	5.57235e+08	4.84899e+08	5.89089e+08	0.593	0.631	0.57	0.718	0.535	1.648	1.482	1.345	1.107	1.367	mitochondria	K00626	ACAT; acetyl-CoA C-acetyltransferase [EC:2.3.1.9]	rno00072 Synthesis and degradation of ketone bodies; rno01100 Metabolic pathways; rno00280 Valine, leucine and isoleucine degradation; rno00620 Pyruvate metabolism; rno01212 Fatty acid metabolism; rno00310 Lysine degradation; rno00380 Tryptophan metabolism; rno00650 Butanoate metabolism; rno04975 Fat digestion and absorption; rno00630 Glyoxylate and dicarboxylate metabolism; rno00640 Propanoate m…	GO:0001655 urogenital system development; GO:0001656 metanephros development; GO:0001822 kidney development; GO:0001889 liver development; GO:0006082 organic acid metabolic process; GO:0006084 acetyl-CoA metabolic process; GO:0006085 acetyl-CoA biosynthetic process; GO:0006091 generation of precursor metabolites and energy; GO:0006139 nucleobase-containing compound metabolic process; GO:0006163 p…	GO:0005622 intracellular; GO:0005623 cell; GO:0005737 cytoplasm; GO:0005739 mitochondrion; GO:0005759 mitochondrial matrix; GO:0031974 membrane-enclosed lumen; GO:0043226 organelle; GO:0043227 membrane-bounded organelle; GO:0043229 intracellular organelle; GO:0043231 intracellular membrane-bounded organelle; GO:0043233 organelle lumen; GO:0070013 intracellular organelle lumen;	GO:0003824 catalytic activity; GO:0003985 acetyl-CoA C-acetyltransferase activity; GO:0003988 acetyl-CoA C-acyltransferase activity; GO:0005488 binding; GO:0005515 protein binding; GO:0016407 acetyltransferase activity; GO:0016408 C-acyltransferase activity; GO:0016453 C-acetyltransferase activity; GO:0016740 transferase activity; GO:0016746 transferase activity, transferring acyl groups; GO:0016…	PF00108; PF02803	Thiolase, N-terminal domain; Thiolase, C-terminal domain	I	KOG1390	Acetyl-CoA acetyltransferase
A8WCF8	Tumor protein p63-regulated gene 1-like protein OS=Rattus norvegicus OX=10116 GN=Tprg1l PE=1 SV=1	Tprg1l	1.5222	0.00128913	Up	26	5	46	5	29.8	3.09903e+06	2.87122e+06	2.69706e+06	2.39072e+06	2.69355e+06	1.15146e+06	1.27374e+06	1.37297e+06	1.41938e+06	931522	1.389	1.18	1.342	1.128	1.243	0.766	0.889	0.94	0.919	0.613	cytoplasm					GO:0005622 intracellular; GO:0005623 cell; GO:0005737 cytoplasm; GO:0008021 synaptic vesicle; GO:0012505 endomembrane system; GO:0030133 transport vesicle; GO:0031410 cytoplasmic vesicle; GO:0031982 vesicle; GO:0043226 organelle; GO:0043227 membrane-bounded organelle; GO:0043229 intracellular organelle; GO:0045202 synapse; GO:0070382 exocytic vesicle; GO:0097708 intracellular vesicle; GO:0098793 …	GO:0005488 binding; GO:0005515 protein binding; GO:0042802 identical protein binding;
Q62703	Reticulocalbin-2 OS=Rattus norvegicus OX=10116 GN=Rcn2 PE=1 SV=2	Rcn2	3.3903	6.13238e-05	Up	32	6	38	6	37.4	4.96183e+06	5.35633e+06	6.81396e+06	3.04957e+06	4.43448e+06	1.23789e+06	954079	898537	1.0993e+06	786396	1.726	1.71	2.633	1.117	1.588	0.639	0.517	0.478	0.552	0.402	extracellular	K23899				GO:0005622 intracellular; GO:0005623 cell; GO:0005634 nucleus; GO:0005730 nucleolus; GO:0005737 cytoplasm; GO:0005783 endoplasmic reticulum; GO:0005788 endoplasmic reticulum lumen; GO:0012505 endomembrane system; GO:0031974 membrane-enclosed lumen; GO:0031981 nuclear lumen; GO:0043226 organelle; GO:0043227 membrane-bounded organelle; GO:0043228 non-membrane-bounded organelle; GO:0043229 intracell…	GO:0005488 binding; GO:0005509 calcium ion binding; GO:0043167 ion binding; GO:0043169 cation binding; GO:0046872 metal ion binding;	PF13499; PF13202	EF-hand domain pair; EF hand	T	KOG4223	Reticulocalbin, calumenin, DNA supercoiling factor, and related Ca2+-binding proteins of the CREC family (EF-Hand protein superfamily)
P70580	Membrane-associated progesterone receptor component 1 OS=Rattus norvegicus OX=10116 GN=Pgrmc1 PE=1 SV=3	Pgrmc1	0.4856	0.000146296	Down	61	12	437	11	21.6	1.38114e+08	9.88441e+07	1.01711e+08	1.46631e+08	1.29471e+08	1.92914e+08	1.94811e+08	1.51471e+08	1.61421e+08	1.64455e+08	0.678	0.445	0.555	0.759	0.655	1.407	1.491	1.137	1.145	1.187	cytoplasm	K17278			GO:0000003 reproduction; GO:0000902 cell morphogenesis; GO:0000904 cell morphogenesis involved in differentiation; GO:0001556 oocyte maturation; GO:0001775 cell activation; GO:0002252 immune effector process; GO:0002263 cell activation involved in immune response; GO:0002274 myeloid leukocyte activation; GO:0002275 myeloid cell activation involved in immune response; GO:0002283 neutrophil activat…	GO:0000775 chromosome, centromeric region; GO:0001674 female germ cell nucleus; GO:0005576 extracellular region; GO:0005615 extracellular space; GO:0005622 intracellular; GO:0005623 cell; GO:0005634 nucleus; GO:0005694 chromosome; GO:0005737 cytoplasm; GO:0005783 endoplasmic reticulum; GO:0005819 spindle; GO:0005856 cytoskeleton; GO:0005886 plasma membrane; GO:0005887 integral component of plasma…	GO:0005488 binding; GO:0005496 steroid binding; GO:0008289 lipid binding; GO:0020037 heme binding; GO:0046906 tetrapyrrole binding; GO:0048037 cofactor binding; GO:0097159 organic cyclic compound binding; GO:1901363 heterocyclic compound binding;	PF00173	Cytochrome b5-like Heme/Steroid binding domain	S	KOG1110	Putative steroid membrane receptor Hpr6.6/25-Dx
Q9Z1Z9	PDZ and LIM domain protein 7 OS=Rattus norvegicus OX=10116 GN=Pdlim7 PE=1 SV=1	Pdlim7	3.5724	0.00528166	Up	31	8	48	8	49.9	7.75601e+06	7.9981e+06	6.96921e+06	6.64455e+06	7.2103e+06	363768	400837	461518	5.62224e+06	300778	1.915	1.812	1.911	1.728	1.833	0.133	0.154	0.174	2.005	0.109	nucleus	K19867			GO:0000902 cell morphogenesis; GO:0000904 cell morphogenesis involved in differentiation; GO:0006810 transport; GO:0006897 endocytosis; GO:0006898 receptor-mediated endocytosis; GO:0006928 movement of cell or subcellular component; GO:0006935 chemotaxis; GO:0006996 organelle organization; GO:0007010 cytoskeleton organization; GO:0007275 multicellular organism development; GO:0007399 nervous syste…	GO:0001725 stress fiber; GO:0001726 ruffle; GO:0005622 intracellular; GO:0005623 cell; GO:0005634 nucleus; GO:0005737 cytoplasm; GO:0005829 cytosol; GO:0005856 cytoskeleton; GO:0005911 cell-cell junction; GO:0005912 adherens junction; GO:0005925 focal adhesion; GO:0015629 actin cytoskeleton; GO:0030054 cell junction; GO:0030055 cell-substrate junction; GO:0031252 cell leading edge; GO:0032432 act…		PF00595; PF00412	PDZ domain (Also known as DHR or GLGF); LIM domain	TZ	KOG1703	Adaptor protein Enigma and related PDZ-LIM proteins
A1A5P2	Ribosome biogenesis regulatory protein homolog OS=Rattus norvegicus OX=10116 GN=Rrs1 PE=2 SV=1	Rrs1	3.7458	0.00172126	Up	7	2	21	2	41.5	601004	972078	411502	826524	601215	102799	145169	237807	47765.1	72789.9	1.362	2.021	1.036	1.973	1.403	0.346	0.513	0.824	0.156	0.242	nucleus	K14852			GO:0000027 ribosomal large subunit assembly; GO:0000054 ribosomal subunit export from nucleus; GO:0000055 ribosomal large subunit export from nucleus; GO:0000070 mitotic sister chromatid segregation; GO:0000278 mitotic cell cycle; GO:0000280 nuclear division; GO:0000447 endonucleolytic cleavage in ITS1 to separate SSU-rRNA from 5.8S rRNA and LSU-rRNA from tricistronic rRNA transcript (SSU-rRNA, 5…	GO:0000228 nuclear chromosome; GO:0000793 condensed chromosome; GO:0000794 condensed nuclear chromosome; GO:0001650 fibrillar center; GO:0005622 intracellular; GO:0005623 cell; GO:0005634 nucleus; GO:0005694 chromosome; GO:0005730 nucleolus; GO:0005737 cytoplasm; GO:0005783 endoplasmic reticulum; GO:0012505 endomembrane system; GO:0030684 preribosome; GO:0030687 preribosome, large subunit precurs…	GO:0003676 nucleic acid binding; GO:0003723 RNA binding; GO:0005488 binding; GO:0008097 5S rRNA binding; GO:0019843 rRNA binding; GO:0097159 organic cyclic compound binding; GO:1901363 heterocyclic compound binding;			J	KOG1765	Regulator of ribosome synthesis
Q08013	Translocon-associated protein subunit gamma OS=Rattus norvegicus OX=10116 GN=Ssr3 PE=1 SV=2	Ssr3	1.5784	0.0161841	Up	12	3	102	3	21.1	7.75555e+06	7.59873e+06	5.84328e+06	4.17827e+06	3.97929e+06	2.23951e+06	2.47927e+06	2.19757e+06	2.47851e+06	3.19669e+06	1.474	1.325	1.234	0.837	0.779	0.632	0.734	0.639	0.681	0.893	plasma membrane	K13251	SSR3; translocon-associated protein subunit gamma	rno04141 Protein processing in endoplasmic reticulum		GO:0005622 intracellular; GO:0005623 cell; GO:0005737 cytoplasm; GO:0005783 endoplasmic reticulum; GO:0005789 endoplasmic reticulum membrane; GO:0012505 endomembrane system; GO:0016020 membrane; GO:0031984 organelle subcompartment; GO:0042175 nuclear outer membrane-endoplasmic reticulum membrane network; GO:0043226 organelle; GO:0043227 membrane-bounded organelle; GO:0043229 intracellular organel…				U	KOG4490	Translocon-associated complex TRAP, gamma subunit
P50137	Transketolase OS=Rattus norvegicus OX=10116 GN=Tkt PE=1 SV=1	Tkt	0.5771	0.000215282	Down	81	41	1752	2	67.6	5.14394e+08	5.39656e+08	4.33709e+08	4.71061e+08	5.74336e+08	6.4662e+08	5.72859e+08	5.67461e+08	4.6716e+08	7.29975e+08	0.753	0.725	0.705	0.726	0.866	1.406	1.307	1.27	0.988	1.57	cytoplasm				GO:0005975 carbohydrate metabolic process; GO:0005996 monosaccharide metabolic process; GO:0005997 xylulose metabolic process; GO:0005999 xylulose biosynthetic process; GO:0006081 cellular aldehyde metabolic process; GO:0006098 pentose-phosphate shunt; GO:0006139 nucleobase-containing compound metabolic process; GO:0006725 cellular aromatic compound metabolic process; GO:0006732 coenzyme metaboli…	GO:0005622 intracellular; GO:0005623 cell; GO:0005634 nucleus; GO:0005654 nucleoplasm; GO:0005737 cytoplasm; GO:0005777 peroxisome; GO:0005783 endoplasmic reticulum; GO:0005789 endoplasmic reticulum membrane; GO:0005829 cytosol; GO:0012505 endomembrane system; GO:0016020 membrane; GO:0016604 nuclear body; GO:0016607 nuclear speck; GO:0031974 membrane-enclosed lumen; GO:0031981 nuclear lumen; GO:0…	GO:0000287 magnesium ion binding; GO:0003824 catalytic activity; GO:0004802 transketolase activity; GO:0005488 binding; GO:0005515 protein binding; GO:0016740 transferase activity; GO:0016744 transferase activity, transferring aldehyde or ketonic groups; GO:0019842 vitamin binding; GO:0030246 carbohydrate binding; GO:0030976 thiamine pyrophosphate binding; GO:0036094 small molecule binding; GO:00…	PF00456; PF02779; PF02780	Transketolase, thiamine diphosphate binding domain; Transketolase, pyrimidine binding domain; Transketolase, C-terminal domain	G	KOG0523	Transketolase
Q6AY46	tRNA (adenine(58)-N(1))-methyltransferase catalytic subunit TRMT61A OS=Rattus norvegicus OX=10116 GN=Trmt61a PE=2 SV=1	Trmt61a	4.952	6.81912e-06	Up	10	2	4	2	31.6	729684	624092	544814	822491	720552	96470.4			108440	85763.6	1.42	1.114	1.178	1.686	1.444	0.279			0.305	0.245	nucleus	K07442			GO:0001510 RNA methylation; GO:0006139 nucleobase-containing compound metabolic process; GO:0006725 cellular aromatic compound metabolic process; GO:0006807 nitrogen compound metabolic process; GO:0008152 metabolic process; GO:0009451 RNA modification; GO:0009987 cellular process; GO:0016070 RNA metabolic process; GO:0016071 mRNA metabolic process; GO:0016556 mRNA modification; GO:0032259 methyla…	GO:0005622 intracellular; GO:0005623 cell; GO:0005634 nucleus; GO:0005654 nucleoplasm; GO:0005737 cytoplasm; GO:0031515 tRNA (m1A) methyltransferase complex; GO:0031974 membrane-enclosed lumen; GO:0031981 nuclear lumen; GO:0032991 protein-containing complex; GO:0034708 methyltransferase complex; GO:0043226 organelle; GO:0043227 membrane-bounded organelle; GO:0043229 intracellular organelle; GO:00…	GO:0003824 catalytic activity; GO:0008168 methyltransferase activity; GO:0008173 RNA methyltransferase activity; GO:0008174 mRNA methyltransferase activity; GO:0008757 S-adenosylmethionine-dependent methyltransferase activity; GO:0016740 transferase activity; GO:0016741 transferase activity, transferring one-carbon groups; GO:0061953 mRNA (adenine-N1-)-methyltransferase activity; GO:0140098 catal…			J	KOG2915	tRNA(1-methyladenosine) methyltransferase, subunit GCD14
Q641W4	Replication factor C subunit 2 OS=Rattus norvegicus OX=10116 GN=Rfc2 PE=2 SV=1	Rfc2	0.204	0.000219574	Down	17	5	13	5	38.6	1.26031e+07	8.55552e+06	9.17586e+06	1.62241e+07	1.45167e+07	3.88012e+07	4.13665e+07	4.18943e+07	4.4107e+07	3.91878e+07	0.352	0.219	0.285	0.478	0.418	1.61	1.801	1.789	1.781	1.609	cytoplasm	K10755	RFC2_4; replication factor C subunit 2/4	rno03420 Nucleotide excision repair; rno03430 Mismatch repair; rno03030 DNA replication	GO:0000723 telomere maintenance; GO:0000731 DNA synthesis involved in DNA repair; GO:0006139 nucleobase-containing compound metabolic process; GO:0006259 DNA metabolic process; GO:0006260 DNA replication; GO:0006261 DNA-dependent DNA replication; GO:0006275 regulation of DNA replication; GO:0006281 DNA repair; GO:0006283 transcription-coupled nucleotide-excision repair; GO:0006289 nucleotide-exci…	GO:0005622 intracellular; GO:0005623 cell; GO:0005634 nucleus; GO:0005654 nucleoplasm; GO:0005657 replication fork; GO:0005663 DNA replication factor C complex; GO:0005694 chromosome; GO:0031390 Ctf18 RFC-like complex; GO:0031974 membrane-enclosed lumen; GO:0031981 nuclear lumen; GO:0032991 protein-containing complex; GO:0043226 organelle; GO:0043227 membrane-bounded organelle; GO:0043228 non-mem…	GO:0000166 nucleotide binding; GO:0005488 binding; GO:0005515 protein binding; GO:0005524 ATP binding; GO:0008144 drug binding; GO:0017076 purine nucleotide binding; GO:0019899 enzyme binding; GO:0030554 adenyl nucleotide binding; GO:0032553 ribonucleotide binding; GO:0032555 purine ribonucleotide binding; GO:0032559 adenyl ribonucleotide binding; GO:0035639 purine ribonucleoside triphosphate bin…	PF00004; PF08542	ATPase family associated with various cellular activities (AAA); Replication factor C C-terminal domain	L	KOG0991	Replication factor C, subunit RFC2
Q811P6	Dimethyladenosine transferase 1, mitochondrial OS=Rattus norvegicus OX=10116 GN=Tfb1m PE=2 SV=1	Tfb1m	2.2855	0.0142488	Up	5	2	9	2	39.2	1.00597e+06	1.21469e+06	1.80781e+06	1.29401e+06	528132	249150	265435	409658	503780	343263	1.257	1.393	2.509	1.703	0.68	0.462	0.517	0.782	0.909	0.63	cytoplasm	K15266			GO:0000154 rRNA modification; GO:0001510 RNA methylation; GO:0006139 nucleobase-containing compound metabolic process; GO:0006364 rRNA processing; GO:0006396 RNA processing; GO:0006725 cellular aromatic compound metabolic process; GO:0006807 nitrogen compound metabolic process; GO:0008152 metabolic process; GO:0009451 RNA modification; GO:0009987 cellular process; GO:0010467 gene expression; GO:0…	GO:0005622 intracellular; GO:0005623 cell; GO:0005737 cytoplasm; GO:0005739 mitochondrion; GO:0005759 mitochondrial matrix; GO:0009295 nucleoid; GO:0031974 membrane-enclosed lumen; GO:0042645 mitochondrial nucleoid; GO:0043226 organelle; GO:0043227 membrane-bounded organelle; GO:0043228 non-membrane-bounded organelle; GO:0043229 intracellular organelle; GO:0043231 intracellular membrane-bounded o…	GO:0000179 rRNA (adenine-N6,N6-)-dimethyltransferase activity; GO:0003824 catalytic activity; GO:0008168 methyltransferase activity; GO:0008170 N-methyltransferase activity; GO:0008173 RNA methyltransferase activity; GO:0008649 rRNA methyltransferase activity; GO:0008757 S-adenosylmethionine-dependent methyltransferase activity; GO:0016433 rRNA (adenine) methyltransferase activity; GO:0016740 tra…	PF00398	Ribosomal RNA adenine dimethylase	A	KOG0821	Predicted ribosomal RNA adenine dimethylase
Q6AY25	Transmembrane emp24 domain-containing protein 3 OS=Rattus norvegicus OX=10116 GN=Tmed3 PE=1 SV=1	Tmed3	4.4726	0.000198063	Up	17	4	17	4	25.5	4.47581e+06	5.79092e+06	2.18498e+06	6.42546e+06	4.98837e+06	573622	395186	826683	947529	880042	1.742	2.068	0.945	2.634	1.999	0.331	0.24	0.492	0.533	0.503	extracellular	K20350			GO:0006810 transport; GO:0006888 endoplasmic reticulum to Golgi vesicle-mediated transport; GO:0006890 retrograde vesicle-mediated transport, Golgi to endoplasmic reticulum; GO:0016192 vesicle-mediated transport; GO:0046907 intracellular transport; GO:0048193 Golgi vesicle transport; GO:0051179 localization; GO:0051234 establishment of localization; GO:0051641 cellular localization; GO:0051649 es…	GO:0000139 Golgi membrane; GO:0005622 intracellular; GO:0005623 cell; GO:0005737 cytoplasm; GO:0005783 endoplasmic reticulum; GO:0005789 endoplasmic reticulum membrane; GO:0005793 endoplasmic reticulum-Golgi intermediate compartment; GO:0005794 Golgi apparatus; GO:0005798 Golgi-associated vesicle; GO:0012505 endomembrane system; GO:0012506 vesicle membrane; GO:0016020 membrane; GO:0030117 membran…		PF01105	emp24/gp25L/p24 family/GOLD	U	KOG1693	emp24/gp25L/p24 family of membrane trafficking proteins
Q5RK27	Solute carrier family 12 member 7 OS=Rattus norvegicus OX=10116 GN=Slc12a7 PE=2 SV=2	Slc12a7	1.5591	0.00526707	Up	5	4	23	4	119.3	1.16067e+06	2.12951e+06	1.47486e+06	1.11323e+06	1.39396e+06	681916	562828	707880	657721	542157	0.956	1.61	1.35	0.966	1.183	0.835	0.723	0.892	0.783	0.657	plasma membrane	K13627	SLC12A7; solute carrier family 12 (potassium/chloride transporter), member 7	rno04966 Collecting duct acid secretion	GO:0006810 transport; GO:0006811 ion transport; GO:0006812 cation transport; GO:0006813 potassium ion transport; GO:0006820 anion transport; GO:0006821 chloride transport; GO:0006884 cell volume homeostasis; GO:0007154 cell communication; GO:0007267 cell-cell signaling; GO:0007268 chemical synaptic transmission; GO:0008361 regulation of cell size; GO:0009987 cellular process; GO:0015672 monovalen…	GO:0005623 cell; GO:0005886 plasma membrane; GO:0005887 integral component of plasma membrane; GO:0016020 membrane; GO:0016021 integral component of membrane; GO:0031224 intrinsic component of membrane; GO:0031226 intrinsic component of plasma membrane; GO:0071944 cell periphery;	GO:0005215 transporter activity; GO:0005488 binding; GO:0005515 protein binding; GO:0008324 cation transmembrane transporter activity; GO:0008509 anion transmembrane transporter activity; GO:0015075 ion transmembrane transporter activity; GO:0015077 monovalent inorganic cation transmembrane transporter activity; GO:0015079 potassium ion transmembrane transporter activity; GO:0015103 inorganic ani…			P	KOG2082	K+/Cl- cotransporter KCC1 and related transporters
Q5FVN1	Starch-binding domain-containing protein 1 OS=Rattus norvegicus OX=10116 GN=Stbd1 PE=1 SV=1	Stbd1	0.3075	3.71598e-06	Down	47	13	246	13	35.5	1.67333e+08	1.15449e+08	1.71575e+08	1.54421e+08	1.39528e+08	3.61071e+08	3.61041e+08	3.03485e+08	3.29147e+08	3.17718e+08	0.464	0.294	0.528	0.451	0.398	1.486	1.559	1.285	1.318	1.294	extracellular	K22267			GO:0000272 polysaccharide catabolic process; GO:0001775 cell activation; GO:0002252 immune effector process; GO:0002263 cell activation involved in immune response; GO:0002274 myeloid leukocyte activation; GO:0002275 myeloid cell activation involved in immune response; GO:0002283 neutrophil activation involved in immune response; GO:0002366 leukocyte activation involved in immune response; GO:000…	GO:0005622 intracellular; GO:0005623 cell; GO:0005737 cytoplasm; GO:0005783 endoplasmic reticulum; GO:0005829 cytosol; GO:0005886 plasma membrane; GO:0005887 integral component of plasma membrane; GO:0012505 endomembrane system; GO:0012506 vesicle membrane; GO:0016020 membrane; GO:0016021 integral component of membrane; GO:0030141 secretory granule; GO:0030315 T-tubule; GO:0030659 cytoplasmic ves…	GO:0005488 binding; GO:0005515 protein binding; GO:0019899 enzyme binding; GO:0030246 carbohydrate binding; GO:0030247 polysaccharide binding; GO:2001069 glycogen binding;
Q75Q41	Mitochondrial import receptor subunit TOM22 homolog OS=Rattus norvegicus OX=10116 GN=Tomm22 PE=1 SV=1	Tomm22	1.8331	0.0128497	Up	26	2	46	2	15.5	5.51076e+06	7.23482e+06	5.00529e+06	3.62788e+06	2.98649e+06	2.18563e+06	2.04463e+06	1.92101e+06	1.16099e+06	1.618e+06	1.456	1.754	1.469	1.01	0.813	0.858	0.842	0.776	0.443	0.628	mitochondria	K17769			GO:0006605 protein targeting; GO:0006626 protein targeting to mitochondrion; GO:0006810 transport; GO:0006839 mitochondrial transport; GO:0006886 intracellular protein transport; GO:0006996 organelle organization; GO:0007005 mitochondrion organization; GO:0007006 mitochondrial membrane organization; GO:0008104 protein localization; GO:0009987 cellular process; GO:0010941 regulation of cell death;…	GO:0005622 intracellular; GO:0005623 cell; GO:0005737 cytoplasm; GO:0005739 mitochondrion; GO:0005740 mitochondrial envelope; GO:0005741 mitochondrial outer membrane; GO:0005742 mitochondrial outer membrane translocase complex; GO:0016020 membrane; GO:0016021 integral component of membrane; GO:0019867 outer membrane; GO:0031090 organelle membrane; GO:0031224 intrinsic component of membrane; GO:00…	GO:0005215 transporter activity; GO:0008320 protein transmembrane transporter activity; GO:0022857 transmembrane transporter activity; GO:0022884 macromolecule transmembrane transporter activity; GO:0042887 amide transmembrane transporter activity; GO:1904680 peptide transmembrane transporter activity;			U	KOG4111	Translocase of outer mitochondrial membrane complex, subunit TOM22
Q91XU1	Protein quaking OS=Rattus norvegicus OX=10116 GN=Qki PE=1 SV=2	Qki	2.2977	1.58507e-05	Up	25	7	48	7	37.6	4.62921e+06	6.15905e+06	3.78842e+06	4.25775e+06	5.21651e+06	1.69734e+06	1.5665e+06	1.15922e+06	1.39244e+06	1.25792e+06	1.492	1.822	1.357	1.446	1.732	0.813	0.787	0.571	0.649	0.596	cytoplasm	K14945			GO:0000003 reproduction; GO:0001568 blood vessel development; GO:0001570 vasculogenesis; GO:0001676 long-chain fatty acid metabolic process; GO:0001944 vasculature development; GO:0003006 developmental process involved in reproduction; GO:0006082 organic acid metabolic process; GO:0006139 nucleobase-containing compound metabolic process; GO:0006396 RNA processing; GO:0006397 mRNA processing; GO:0…	GO:0005622 intracellular; GO:0005623 cell; GO:0005634 nucleus; GO:0005737 cytoplasm; GO:0043226 organelle; GO:0043227 membrane-bounded organelle; GO:0043229 intracellular organelle; GO:0043231 intracellular membrane-bounded organelle;	GO:0003676 nucleic acid binding; GO:0003723 RNA binding; GO:0003729 mRNA binding; GO:0005488 binding; GO:0097159 organic cyclic compound binding; GO:1901363 heterocyclic compound binding;	PF00013	KH domain	K	KOG1588	RNA-binding protein Sam68 and related KH domain proteins
Q80ZF7	Retinol dehydrogenase 10 OS=Rattus norvegicus OX=10116 GN=Rdh10 PE=1 SV=1	Rdh10	0.4754	6.24512e-06	Down	18	4	57	4	38	1.76597e+06	2.0037e+06	1.53469e+06	1.36622e+06	1.32232e+06	2.38642e+06	2.42763e+06	2.12316e+06	2.42894e+06	2.03207e+06	0.568	0.591	0.548	0.463	0.438	1.139	1.216	1.043	1.128	0.96	extracellular	K11151	RDH10; retinol dehydrogenase 10 [EC:1.1.1.-]	rno01100 Metabolic pathways; rno00830 Retinol metabolism	GO:0000003 reproduction; GO:0001501 skeletal system development; GO:0001523 retinoid metabolic process; GO:0001654 eye development; GO:0001655 urogenital system development; GO:0001656 metanephros development; GO:0001701 in utero embryonic development; GO:0001763 morphogenesis of a branching structure; GO:0001822 kidney development; GO:0002009 morphogenesis of an epithelium; GO:0002138 retinoic a…	GO:0005622 intracellular; GO:0005623 cell; GO:0005737 cytoplasm; GO:0005783 endoplasmic reticulum; GO:0005789 endoplasmic reticulum membrane; GO:0012505 endomembrane system; GO:0016020 membrane; GO:0016021 integral component of membrane; GO:0031224 intrinsic component of membrane; GO:0031984 organelle subcompartment; GO:0042175 nuclear outer membrane-endoplasmic reticulum membrane network; GO:004…	GO:0003824 catalytic activity; GO:0004033 aldo-keto reductase (NADP) activity; GO:0004745 retinol dehydrogenase activity; GO:0008106 alcohol dehydrogenase (NADP+) activity; GO:0016491 oxidoreductase activity; GO:0016614 oxidoreductase activity, acting on CH-OH group of donors; GO:0016616 oxidoreductase activity, acting on the CH-OH group of donors, NAD or NADP as acceptor; GO:0052650 NADP-retinol…	PF00106	short chain dehydrogenase	Q	KOG1201	Hydroxysteroid 17-beta dehydrogenase 11
P55006	Retinol dehydrogenase 7 OS=Rattus norvegicus OX=10116 GN=Rdh7 PE=1 SV=1	Rdh7	0.2984	2.32839e-06	Down	71	26	1110	13	35.7	2.41957e+08	2.22258e+08	2.12477e+08	2.72861e+08	2.86304e+08	5.59979e+08	7.14901e+08	5.31883e+08	5.09831e+08	5.05552e+08	0.381	0.321	0.372	0.453	0.465	1.31	1.755	1.281	1.16	1.17	extracellular	K11154	RDH16; retinol dehydrogenase 16 [EC:1.1.1.-]	rno01100 Metabolic pathways; rno00830 Retinol metabolism			GO:0003824 catalytic activity;	PF00106	short chain dehydrogenase	Q	KOG1610	Corticosteroid 11-beta-dehydrogenase and related short chain-type dehydrogenases
P61354	60S ribosomal protein L27 OS=Rattus norvegicus OX=10116 GN=Rpl27 PE=2 SV=2	Rpl27	1.6757	0.00289785	Up	49	6	344	6	15.8	8.14705e+07	1.0974e+08	6.74848e+07	7.10545e+07	5.81404e+07	4.12288e+07	2.54606e+07	3.28764e+07	2.54796e+07	3.11777e+07	1.096	1.354	1.008	1.007	0.805	0.824	0.534	0.676	0.495	0.616	mitochondria	K02901	RP-L27e; large subunit ribosomal protein L27e	rno03010 Ribosome; rno05171 Coronavirus disease - COVID-19	GO:0006139 nucleobase-containing compound metabolic process; GO:0006364 rRNA processing; GO:0006396 RNA processing; GO:0006725 cellular aromatic compound metabolic process; GO:0006807 nitrogen compound metabolic process; GO:0008152 metabolic process; GO:0009987 cellular process; GO:0010467 gene expression; GO:0016070 RNA metabolic process; GO:0016072 rRNA metabolic process; GO:0022613 ribonucleop…	GO:0005622 intracellular; GO:0005623 cell; GO:0005737 cytoplasm; GO:0005783 endoplasmic reticulum; GO:0005789 endoplasmic reticulum membrane; GO:0005791 rough endoplasmic reticulum; GO:0005829 cytosol; GO:0005840 ribosome; GO:0012505 endomembrane system; GO:0015934 large ribosomal subunit; GO:0016020 membrane; GO:0022625 cytosolic large ribosomal subunit; GO:0022626 cytosolic ribosome; GO:0030867…	GO:0003735 structural constituent of ribosome; GO:0005198 structural molecule activity;			J	KOG3418	60S ribosomal protein L27
Q76EQ0	Serine racemase OS=Rattus norvegicus OX=10116 GN=Srr PE=1 SV=1	Srr	0.4882	0.000642642	Down	26	6	84	6	35.7	3.061e+06	3.12722e+06	3.82859e+06	4.36179e+06	4.12756e+06	4.37314e+06	5.70418e+06	3.82412e+06	5.929e+06	6.25583e+06	0.514	0.482	0.714	0.771	0.714	1.09	1.492	0.981	1.438	1.544	cytoplasm	K12235	SRR; serine racemase [EC:5.1.1.18]	rno01100 Metabolic pathways; rno00260 Glycine, serine and threonine metabolism	GO:0002237 response to molecule of bacterial origin; GO:0006082 organic acid metabolic process; GO:0006090 pyruvate metabolic process; GO:0006520 cellular amino acid metabolic process; GO:0006563 L-serine metabolic process; GO:0006564 L-serine biosynthetic process; GO:0006807 nitrogen compound metabolic process; GO:0007275 multicellular organism development; GO:0007399 nervous system development;…	GO:0005622 intracellular; GO:0005623 cell; GO:0005737 cytoplasm; GO:0005829 cytosol; GO:0005886 plasma membrane; GO:0016020 membrane; GO:0036477 somatodendritic compartment; GO:0043025 neuronal cell body; GO:0044297 cell body; GO:0045177 apical part of cell; GO:0071944 cell periphery;	GO:0000166 nucleotide binding; GO:0000287 magnesium ion binding; GO:0003824 catalytic activity; GO:0003941 L-serine ammonia-lyase activity; GO:0005488 binding; GO:0005509 calcium ion binding; GO:0005515 protein binding; GO:0005524 ATP binding; GO:0008144 drug binding; GO:0008721 D-serine ammonia-lyase activity; GO:0016594 glycine binding; GO:0016597 amino acid binding; GO:0016829 lyase activity; …			ET	KOG1251	Serine racemase
[truncated: 1,683 more rows]
