# Supplementary material for: Label-free proteomic analysis reveals the hepatoprotective mechanism of gypenosides in liver injury rats
Source: Front Pharmacol. 2024 Jun 27;15:1417575. doi: 10.3389/fphar.2024.1417575 (PMC11236725; doi:10.3389/fphar.2024.1417575)
Supplement: Supplementary file 2 [file Table3.XLSX]

## Sheet: Sheet1
Table S3 KEGG pathways of DEPs between the MOD and CON groups
KEGG pathway	Mapping	Background	All Mapping	All Background	Fold Enrichment	Fisher's exact test p value	-log10(p value)	Related proteins
rno00280 Valine, leucine and isoleucine degradation	39	51	1123	2986	2.03	1.47468e-08	7.83	F1LP30 A0A0G2JSI1 A0A0G2K401 P12007 P17764 Q5XIE6 O70351 P14882 B2GV15 G3V9W6 M0RDK9 A0A0A0MXW1 D3ZKG1 D4A197 G3V9U2 G3V7J0 Q68FZ8 F7EV94 A0A0G2K1Z5 B2GV06 Q6P6R2 P08503 Q64057 P70584 P29266 F1LU71 Q64565 P15651 Q64428 P07896 P50554 Q60587 Q9WVK7 O35854 P97519 P14604 Q5XIT9 P22791 P17425
rno00640 Propanoate metabolism	28	34	1123	2986	2.19	9.85137e-08	7.01	A0A0G2K401 F1M9A7 F1LM47 F1LPV8 P17764 Q5XIE6 P42123 P14882 B2GV15 A0A0H2UHE1 D3ZZN3 A0A0G2K1F2 A0A0A0MXW1 D3ZKG1 D4A197 G3V7J0 Q68FZ8 F7EV94 Q6P6R2 P07872 Q920F5 Q6AYG5 P15651 Q64428 P07896 A0A0G2K047 P50554 P14604
rno00140 Steroid hormone biosynthesis	43	65	1123	2986	1.76	3.23991e-06	5.49	F1M0F9 F1LTB8 F1M7N8 D4ABM1 M0RDI0 Q64550 P09875 Q64648 Q6T5E8 G3V9E5 Q6T5F0 Q99ND5 Q68G40 Q3MHS3 D3ZLR6 A0A0G2JSU8 Q68G19 A0A0H2UHB1 D4A132 F1LSA2 P24008 P49889 P20814 Q6MGB5 Q62730 P04799 P12939 P51652 Q64581 P10634 P05183 P05178 D3ZF77 P11715 P18125 P22734 Q6P7R8 P13107 P16232 P08683 Q64680 P27364 P08541
rno00650 Butanoate metabolism	18	21	1123	2986	2.28	7.51722e-06	5.12	F1M1W1 P17764 G3V945 D3ZVS2 B2GV06 Q6AYT9 P15651 Q6SKG1 Q64428 P07896 D4A1J4 P50554 Q9WVK7 P97519 P14604 P29147 P22791 P17425
rno00380 Tryptophan metabolism	28	39	1123	2986	1.91	1.62653e-05	4.79	A0A0G2JSI1 P17764 D3ZT90 G3V9Z3 G3V9W6 G3V6P2 M0RC77 G3V827 D3ZNJ5 A0A0G2JSV5 A0A0G2K1Z5 D3ZXY4 Q6P6R2 P04762 Q64057 P04799 Q64428 P07896 P14173 Q9WVK7 P70712 Q4KLP0 P19643 P14604 Q64602 Q58FK9 F1LV46 O88867
rno03030 DNA replication	16	19	1123	2986	2.24	3.98183e-05	4.4	Q641W4 Q63528 P28042 B4F778 B5DF29 D4A845 G3V681 D3ZFP4 Q6AYN8 A9CMB8 A0A0G2JY07 D3ZP96 Q5XIP6 Q642A5 Q6AXY4 P04961
rno00071 Fatty acid degradation	30	44	1123	2986	1.81	5.20365e-05	4.28	A0A0G2JSI1 F1M9A7 P17764 D3ZT90 G3V9W6 Q5M9H2 Q5M884 Q68G41 G3V9U2 A1L128 P06757 P18163 P08503 Q5XIC0 P07872 Q64057 Q63151 P70584 P12711 P15650 P20816 P15651 P32198 Q64428 P07896 P20817 Q60587 Q9WVK7 P14604 P18886
rno00220 Arginine biosynthesis	14	16	1123	2986	2.33	5.49258e-05	4.26	D4A904 A0A0G2JV84 F1LQC7 P25409 P13264 Q6AYS7 P09034 P00507 P10860 P07824 P07756 P00481 P28492 P09606
rno05204 Chemical carcinogenesis - DNA adducts	42	68	1123	2986	1.64	6.28363e-05	4.2	F1M0F9 A0A0G2JU12 F1LTB8 F1M7N8 D4ABM1 M0RDI0 P17988 Q64550 P09875 Q64648 Q6T5E8 Q6T5F0 Q68G40 D3Z8I7 D3ZLR6 Q68G19 Q4FZZ3 D4ADS4 D4A132 P20814 P00502 P04799 P50297 Q64581 P05183 P05178 P47727 P16232 P24473 P08683 Q6AXY0 P46418 P14942 P30713 P08011 P08009 Q9Z1B2 O35543 P08010 P04904 P08541 Q01579
rno00982 Drug metabolism - cytochrome P450	39	64	1123	2986	1.62	0.000200822	3.7	A0A0G2JU12 F1LTB8 F1M7N8 Q64550 P09875 Q6T5E8 G3V9Z3 Q6T5F0 D3Z8I7 A0A0G2JSQ2 D3ZLR6 A0A0G2JSI0 Q68G19 Q4FZZ3 D4ADS4 A1L128 D4A132 A0A0G2K1Z5 P06757 P00502 P04799 P12711 Q8K4B7 P24473 P19643 Q6AXY0 P46418 Q8K4C0 P14942 P30713 P08011 P08009 Q9Z1B2 O35543 P36365 P08010 P04904 P08541 Q01579
rno00630 Glyoxylate and dicarboxylate metabolism	22	32	1123	2986	1.83	0.000377457	3.42	A0A0G2K401 P17764 P14882 D4A2K1 D3ZZN3 M0RC77 F1LZJ4 D3ZKG1 B0BNF9 D4A197 B0BN46 Q68FZ8 M0R9I6 Q6P6R2 Q0VGK3 P04762 O88989 Q5I0P2 P04636 Q07523 P09606 D3ZDK7
rno00260 Glycine, serine and threonine metabolism	24	36	1123	2986	1.77	0.000428341	3.37	O08651 Q76EQ0 O35078 G3V9Z3 D3ZHV7 A0A0G2K2Q2 A0A0G2K931 A0A0G2K9Y2 Q9EQS4 B0BN46 A0A0G2JSK9 F1LRY5 M0R9I6 M0R6H1 Q6P6R2 Q0VGK3 Q64057 Q64565 Q6UPE0 P13195 P19643 P13255 Q5I0P2 Q63342
rno00330 Arginine and proline metabolism	23	34	1123	2986	1.8	0.000499076	3.3	A0A0G2JSI1 A0A0G2JYL4 P54001 O35078 P04182 Q6AY23 G3V9Z3 G3V9W6 D4A2K1 D3Z9J8 Q99MI5 A0A0G2JVM0 F1MAR6 F1LQC7 Q0D2L3 Q64057 Q6Q0N1 Q68FS4 P00507 Q2V057 P19643 P07824 P07335
rno00983 Drug metabolism - other enzymes	43	75	1123	2986	1.52	0.000620656	3.21	A0A0G2JU12 F1LTB8 F1M7N8 Q64550 P09875 Q6T5E8 F1LQS6 Q6T5F0 D3Z8I7 Q499V1 D3ZLR6 D3ZGK7 Q4QQS7 D3ZXQ0 Q68G19 Q4FZZ3 G3V816 Q5U2Q5 D4ADS4 O70177 D4A132 P00502 P50297 P10959 Q03248 P06760 P16303 Q63150 Q6AXY0 P46418 Q64573 P14942 P30713 P08011 P08009 Q63108 Q9Z1B2 E9PU28 P08010 P04904 P08541 Q5FVR2 Q01579
rno00410 beta-Alanine metabolism	17	23	1123	2986	1.97	0.00070007	3.15	A0A0G2JSI1 F1M9A7 Q5XIE6 G3V9W6 G3V7J0 P07872 Q64057 Q6Q0N1 Q64611 Q920F5 Q03248 P15651 Q64428 P07896 P50554 Q63150 P14604
rno04726 Serotonergic synapse	31	51	1123	2986	1.62	0.00110352	2.96	F1M0F9 D4ABM1 Q63921 P11345 P21708 P29995 Q64648 G3V9Z3 Q6IRF5 Q68G40 A0A0G2JSU8 G3V6P8 P20814 P14056 Q9QXF7 P12939 P10634 P55213 P05178 P08592 P14173 P04897 O35353 P51590 P08683 Q64680 P10824 P19643 Q01986 P54311 P63086
rno00980 Metabolism of xenobiotics by cytochrome P450	35	60	1123	2986	1.55	0.00111358	2.95	A0A0G2JU12 F1LTB8 F1M7N8 Q64550 P09875 Q6T5E8 Q6T5F0 D3Z8I7 Q3MHS3 D3ZLR6 Q68G19 Q4FZZ3 B2GV72 D4ADS4 A1L128 D4A132 P06757 P00502 P04799 P12711 P47727 P16232 P24473 Q6AXY0 P46418 P14942 P30713 P08011 P08009 Q9Z1B2 O35543 P08010 P04904 P08541 Q01579
rno00500 Starch and sucrose metabolism	16	22	1123	2986	1.93	0.001276	2.89	F8WFR6 A0A0G2JST6 G3V6Y6 D4AEH9 Q4V8I9 Q499Q4 G3V8V3 D4A5K9 D4A7G5 A0A0G2JTB2 P09811 Q6P7A9 P05708 P43428 Q924C3 P17712
rno00052 Galactose metabolism	16	22	1123	2986	1.93	0.001276	2.89	P30835 G3V786 A0A0G2JST6 Q4QRB0 D3ZUM4 G3V722 Q4V8I9 Q499Q4 D4A7G5 Q66HG4 Q6P7A9 P05708 Q5RJP0 P43424 P43428 P17712
rno00310 Lysine degradation	19	28	1123	2986	1.8	0.00135173	2.87	A0A0G2JSI1 P17764 D3ZT90 G3V9W6 D3ZQR7 D3ZUX1 G3V6P2 B0BNC4 D3ZQ74 A0A0G2K5N7 Q6P6R2 Q64057 A2VCW9 Q64428 P07896 Q9WVK7 Q4KLP0 P14604 Q64602
rno00250 Alanine, aspartate and glutamate metabolism	18	27	1123	2986	1.77	0.00240481	2.62	Q497B0 P35433 G3V945 M0R629 A0A0G2JV84 A0A0G2JVM0 P25409 Q8VI04 P13264 P09034 Q64565 P00507 P10860 P49088 P50554 P07756 P28492 P09606
rno00620 Pyruvate metabolism	24	39	1123	2986	1.64	0.00251607	2.6	A0A0G2JTL5 A0A0G2K1S6 A0A0G2JSI1 P17764 P42123 P07379 P11980 G3V9W6 D3ZZN3 A0A0G2K1F2 F1M5N4 F1LQI1 B0BN46 A1L128 D3ZJH9 P06757 Q6P6R2 Q99NB7 Q64057 O88989 P12711 P14408 P04636 P12928
rno00072 Synthesis and degradation of ketone bodies	7	8	1123	2986	2.33	0.00565641	2.25	P17764 B2GV06 D4A1J4 P97519 P29147 P22791 P17425
rno00790 Folate biosynthesis	13	19	1123	2986	1.82	0.00776524	2.11	P61459 G3V786 A0A0G2K0X8 M0R401 M0RCX0 A0A1W2Q693 P18297 Q5RJP0 D3ZF77 P11348 P47727 Q03555 P22288
rno00860 Porphyrin and chlorophyll metabolism	22	37	1123	2986	1.58	0.00938628	2.03	F1LTB8 F1M7N8 Q64550 P09875 Q6T5E8 Q6T5F0 B5DF65 D3ZVN7 D3ZBM3 A0A0G2K9I6 D3ZLR6 B0BN55 Q68G19 D4A414 D4A132 M0R959 P06760 P13195 P23711 P06214 P06762 P08541
rno00590 Arachidonic acid metabolism	24	42	1123	2986	1.52	0.0101324	1.99	F1M0F9 D4ABM1 Q63921 Q62969 Q64648 D4AE56 Q6IRF5 Q68G40 A0A0G2K531 D3ZQI1 B2GV72 F1LSA2 P20814 Q9QXF7 P05178 D3ZF77 P20816 P47727 P13107 P20817 P51590 P08683 P04041 O35543
rno03430 Mismatch repair	10	14	1123	2986	1.9	0.0119527	1.92	Q641W4 Q63528 P28042 B1WBQ7 B4F778 B5DF29 D4A845 D4A0U9 Q6AXY4 P04961
rno05230 Central carbon metabolism in cancer	23	40	1123	2986	1.53	0.0127679	1.89	P42123 P30835 P11345 P11980 P21708 Q05030 O54857 G3V6K6 A0A0G2JST6 C6ZII9 G3V839 G3V6A0 A0A0G2K1J9 A0A0G2JY19 P05708 P13264 P41562 P56574 P17712 P05370 Q01986 P63086 P28492
rno04950 Maturity onset diabetes of the young	4	4	1123	2986	2.66	0.0199393	1.7	A0A0G2K0G1 A0A0G2K1J9 P17712 P12928
rno00471 D-Glutamine and D-glutamate metabolism	4	4	1123	2986	2.66	0.0199393	1.7	D4A9W3 P13264 P10860 P28492
rno00360 Phenylalanine metabolism	8	11	1123	2986	1.93	0.0250011	1.6	Q5PQT3 G3V9Z3 B1H250 P00507 P14173 P19643 P32755 Q9Z2Y0
rno00591 Linoleic acid metabolism	14	23	1123	2986	1.62	0.0289384	1.54	F1M0F9 D4ABM1 M0RDI0 Q64648 Q6IRF5 Q68G40 P20814 P04799 Q9QXF7 Q64581 P05183 P05178 P51590 P08683
rno00910 Nitrogen metabolism	7	9	1123	2986	2.07	0.0313939	1.5	A2IBE0 P14141 B0BNN3 P43165 P10860 P07756 P09606
rno00040 Pentose and glucuronate interconversions	17	30	1123	2986	1.51	0.0367802	1.43	F1LTB8 F1M7N8 Q64550 P09875 Q6T5E8 G3V786 Q6T5F0 D3ZLR6 Q68G19 Q4V8I9 D4A132 Q5RJP0 P06760 Q811X6 P27867 P08541 Q3MIF4
rno00020 Citrate cycle (TCA cycle)	16	28	1123	2986	1.52	0.0478292	1.32	A0A0G2JTL5 F1LM47 F1LPV8 Q920L2 P07379 A0A0H2UHE1 Q641Z9 G3V6P2 P21913 Q6P6R2 O88989 P14408 P41562 P56574 P04636 Q6PCT8
rno04930 Type II diabetes mellitus	11	18	1123	2986	1.62	0.0499472	1.3	P11980 P21708 A0A0G2JST6 A0A140UHX0 G3V839 A0A0G2K1J9 P05708 P35570 P17712 P12928 P63086
