# Supplementary material for: Label-free proteomic analysis reveals the hepatoprotective mechanism of gypenosides in liver injury rats
Source: Front Pharmacol. 2024 Jun 27;15:1417575. doi: 10.3389/fphar.2024.1417575 (PMC11236725; doi:10.3389/fphar.2024.1417575)
Supplement: Supplementary file 3 [file Table4.XLSX]

## Sheet: Sheet1
Table S4 KEGG pathways of DEPs between the GPs and MOD groups
KEGG pathway	Mapping	Background	All Mapping	All Background	Fold Enrichment	Fisher's exact test p value	-log10(p value)	Related proteins
rno00280 Valine, leucine and isoleucine degradation	39	51	1039	2986	2.2	1.31798e-09	8.88	F1LP30 A0A0G2JSI1 A0A0G2K401 P12007 P17764 Q5XIE6 O70351 P14882 B2GV15 G3V9W6 M0RDK9 A0A0A0MXW1 D3ZKG1 D4A197 G3V9U2 G3V7J0 Q68FZ8 F7EV94 A0A0G2K1Z5 B2GV06 Q6P6R2 P08503 Q64057 P70584 P29266 F1LU71 Q64565 Q9JMI1 P15651 P07896 P50554 Q60587 Q9WVK7 O35854 P97519 P14604 Q5XIT9 P22791 Q5XI22
rno05204 Chemical carcinogenesis - DNA adducts	44	68	1039	2986	1.86	4.53556e-07	6.34	F1M0F9 F1LM22 F1LTB8 F1M7N8 D4ABM1 M0RDI0 P17988 Q64550 P09875 Q64648 Q6T5E8 Q6T5F0 Q6T5F2 Q68G40 D3Z8I7 D3ZLR6 Q68G19 Q4FZZ3 D4ADS4 D4A132 M3ZCQ0 P20814 P00502 P04799 P50297 Q64581 P05183 P05178 P47727 P16232 P04905 P08683 Q6AXY0 P46418 P14942 P30713 P08011 P08009 Q9Z1B2 O35543 P08010 P04904 P08541 Q01579
rno00140 Steroid hormone biosynthesis	42	65	1039	2986	1.86	9.88222e-07	6.01	F1M0F9 F1LM22 F1LTB8 F1M7N8 D4ABM1 M0RDI0 Q64550 P09875 Q64648 Q6T5E8 G3V9E5 Q6T5F0 Q99ND5 Q6T5F2 Q68G40 Q3MHS3 D3ZLR6 A0A0G2JSU8 Q68G19 D4A132 F1LSA2 P49889 P20814 Q6MGB5 Q62730 P04799 P12939 P51652 Q64581 P10634 P05183 P05178 D3ZF77 P11715 P18125 P22734 P13107 P16232 P08683 Q64680 P27364 P08541
rno00640 Propanoate metabolism	26	34	1039	2986	2.2	1.16649e-06	5.93	A0A0G2K401 F1LM47 F1LPV8 P17764 Q5XIE6 P42123 P14882 G3V9U0 B2GV15 A0A0H2UHE1 A0A0G2K1F2 A0A0A0MXW1 D3ZKG1 D4A197 G3V7J0 Q68FZ8 F7EV94 Q6P6R2 Q920F5 Q6AYG5 P15651 P07896 A0A0G2K047 P50554 P14604 Q5XI22
rno00650 Butanoate metabolism	18	21	1039	2986	2.46	2.07079e-06	5.68	F1M1W1 P17764 G3V945 D3ZVS2 B2GV06 Q9JMI1 O70490 P15651 Q6SKG1 P07896 D4A1J4 P50554 Q9WVK7 P97519 P14604 P29147 P22791 Q5XI22
rno00630 Glyoxylate and dicarboxylate metabolism	24	32	1039	2986	2.16	4.67026e-06	5.33	A0A0G2K401 P17764 P09139 P14882 G3V9U0 D4A2K1 Q6TXG7 M0RC77 F1LZJ4 D3ZKG1 D4A197 B0BN46 Q68FZ8 G3V6S2 M0R9I6 Q6P6R2 Q0VGK3 P04762 O88989 Q5I0P2 P04636 Q07523 P09606 Q5XI22
rno00982 Drug metabolism - cytochrome P450	40	64	1039	2986	1.8	6.81463e-06	5.17	F1LM22 F1LTB8 F1M7N8 Q64550 P09875 Q6T5E8 G3V9Z3 Q6T5F0 Q6T5F2 D3Z8I7 A0A0G2JSQ2 D3ZLR6 A0A0G2JSI0 Q68G19 Q4FZZ3 D4ADS4 A1L128 D4A132 A0A0G2K1Z5 P06757 P00502 P04799 P12711 Q8K4B7 P04905 P19643 Q6AXY0 P46418 Q8K4C0 P14942 P30713 P08011 P08009 Q9Z1B2 O35543 P36365 P08010 P04904 P08541 Q01579
rno00380 Tryptophan metabolism	27	39	1039	2986	1.99	1.19901e-05	4.92	A0A0G2JSI1 P17764 D3ZT90 G3V9Z3 G3V9W6 M0RC77 G3V827 D3ZNJ5 A0A0G2JSV5 A0A0G2K1Z5 D3ZXY4 Q6P6R2 P04762 Q64057 P04799 P07896 P14173 Q9WVK7 P70712 Q4KLP0 P19643 P14604 Q64602 Q58FK9 F1LV46 O88867 Q5XI22
rno03030 DNA replication	16	19	1039	2986	2.42	1.2828e-05	4.89	Q641W4 Q63528 P28042 B4F778 B5DF29 D4A845 G3V681 D3ZFP4 Q6AYN8 A9CMB8 A0A0G2JY07 D3ZP96 Q5XIP6 Q642A5 Q6AXY4 P04961
rno00260 Glycine, serine and threonine metabolism	25	36	1039	2986	2	2.52574e-05	4.6	O08651 Q76EQ0 P09139 O35078 G3V9Z3 A0A0G2K2Q2 Q6TXG7 A0A0G2K931 A0A0G2K9Y2 Q9EQS4 B0BN46 A0A0G2JSK9 F1LRY5 M0R9I6 M0R6H1 Q6P6R2 Q0VGK3 Q64057 Q64565 Q6UPE0 P13195 P19643 P13255 Q5I0P2 Q63342
rno00480 Glutathione metabolism	35	57	1039	2986	1.76	5.54439e-05	4.26	A0A0G2K278 Q498E0 M0RDW3 A0A0G2JVE6 D3ZPW7 D3Z8I7 D3ZPV8 A0A0G2K531 Q99MI5 D4ADQ1 D3ZQI1 Q4FZZ3 Q5U2Q5 D4ADS4 P00502 Q68FS4 P41562 P04905 P04041 Q6AXY0 P07314 P46418 P48508 Q9QWE9 P14942 P30713 P08011 P08009 P05370 Q9Z1B2 O35543 P97608 P08010 P04904 Q01579
rno00980 Metabolism of xenobiotics by cytochrome P450	36	60	1039	2986	1.72	8.84387e-05	4.05	F1LM22 F1LTB8 F1M7N8 Q64550 P09875 Q6T5E8 Q6T5F0 Q6T5F2 D3Z8I7 Q3MHS3 D3ZLR6 Q68G19 Q4FZZ3 D4ADS4 A1L128 D4A132 M3ZCQ0 P06757 P00502 P04799 P12711 P47727 P16232 P04905 Q6AXY0 P46418 P14942 P30713 P08011 P08009 Q9Z1B2 O35543 P08010 P04904 P08541 Q01579
rno00220 Arginine biosynthesis	13	16	1039	2986	2.34	0.000183919	3.74	D4A904 A0A0G2JV84 P25409 P13264 Q6AYS7 P09034 P00507 P10860 P07824 P07756 P00481 P28492 P09606
rno00983 Drug metabolism - other enzymes	42	75	1039	2986	1.61	0.000184348	3.73	F1LM22 F1LTB8 F1M7N8 Q64550 P09875 Q6T5E8 Q6T5F0 Q6T5F2 D3Z8I7 Q499V1 D3ZLR6 D3ZGK7 D3ZXQ0 D4ADQ1 Q68G19 Q4FZZ3 G3V816 Q5U2Q5 D4ADS4 O70177 D4A132 P00502 P50297 Q03248 P04905 P16303 Q63150 Q6AXY0 P46418 Q64573 P14942 P30713 P08011 P08009 Q63108 Q9Z1B2 E9PU28 P08010 P04904 P08541 Q5FVR2 Q01579
rno00250 Alanine, aspartate and glutamate metabolism	19	27	1039	2986	2.02	0.00030783	3.51	P09139 Q497B0 P35433 D4AEP0 G3V945 M0R629 A0A0G2JV84 A0A0G2JVM0 P25409 Q8VI04 P13264 P09034 Q64565 P00507 P10860 P50554 P07756 P28492 P09606
rno00830 Retinol metabolism	39	71	1039	2986	1.58	0.000559601	3.25	F1M0F9 F1LM22 F1LTB8 F1M7N8 D4ABM1 M0RDI0 Q80ZF7 P55006 Q64550 P09875 Q64648 Q6T5E8 G3V7V6 Q6T5F0 Q6T5F2 Q68G40 D3ZLR6 Q68G19 Q3B7V0 A1L128 D4A132 F1LSA2 A0A0G2K1Z5 P06757 P20814 Q8K4D8 P11711 P04799 P12711 Q64581 P05183 Q8VID1 P05178 P15149 P20816 P13107 P20817 P08683 P08541
rno00620 Pyruvate metabolism	24	39	1039	2986	1.77	0.000986964	3.01	A0A0G2JTL5 A0A0G2K1S6 A0A0G2JSI1 D4A5G8 P17764 P42123 P11980 G3V9U0 G3V9W6 A0A0G2K1F2 F1M5N4 F1LQI1 B0BN46 A1L128 P06757 Q6P6R2 Q99NB7 Q64057 O88989 P12711 P14408 P04636 P12928 Q5XI22
rno03430 Mismatch repair	11	14	1039	2986	2.26	0.00101948	2.99	Q641W4 Q63528 P28042 B1WBQ7 B4F778 B5DF29 D4A845 D4A0U9 F1LQM8 Q6AXY4 P04961
rno00590 Arachidonic acid metabolism	25	42	1039	2986	1.71	0.00155723	2.81	F1M0F9 A0A0G2K278 D4ABM1 Q64648 Q6IRF5 D3ZPW7 Q68G40 A0A0G2K531 D3ZQI1 F1LSA2 D3ZVR7 P20814 Q9QXF7 P05178 D3ZF77 P20816 P47727 P13107 P20817 P51590 P08683 P04041 P07314 Q9QWE9 O35543
rno00072 Synthesis and degradation of ketone bodies	7	8	1039	2986	2.51	0.00339772	2.47	P17764 B2GV06 D4A1J4 P97519 P29147 P22791 Q5XI22
rno00071 Fatty acid degradation	25	44	1039	2986	1.63	0.00354692	2.45	A0A0G2JSI1 P17764 D3ZT90 G3V9W6 Q5M9H2 Q5M884 G3V9U2 A1L128 P06757 P18163 P08503 Q5XIC0 Q64057 P70584 P12711 P15650 P20816 P15651 P07896 P20817 Q60587 Q9WVK7 P14604 P18886 Q5XI22
rno00310 Lysine degradation	17	28	1039	2986	1.74	0.00509507	2.29	A0A0G2JSI1 P17764 D3ZT90 G3V9W6 D3ZQR7 D3ZUX1 B0BNC4 A0A0G2K5N7 Q6P6R2 Q64057 A2VCW9 P07896 Q9WVK7 Q4KLP0 P14604 Q64602 Q5XI22
rno00330 Arginine and proline metabolism	20	34	1039	2986	1.69	0.00564688	2.25	A0A0G2JSI1 A0A0G2JYL4 O35078 P04182 Q6AY23 G3V9Z3 G3V9W6 D4A2K1 D3Z9J8 Q99MI5 A0A0G2JVM0 F1MAR6 Q0D2L3 Q64057 Q68FS4 P00507 Q2V057 P19643 P07824 P07335
rno00040 Pentose and glucuronate interconversions	18	30	1039	2986	1.72	0.00597415	2.22	F1LM22 F1LTB8 F1M7N8 Q64550 P09875 Q6T5E8 G3V786 Q6T5F0 Q6T5F2 D3ZLR6 Q68G19 Q4V8I9 D4A132 Q5RJP0 Q811X6 P27867 P08541 Q3MIF4
rno00450 Selenocompound metabolism	10	14	1039	2986	2.05	0.00812275	2.09	A0A0G2K950 A0A0G2K0L0 Q9Z0J5 G3V827 B2GV97 G3V8A4 Q9EQS4 D3ZNJ5 Q68FT9 Q58FK9
rno00430 Taurine and hypotaurine metabolism	6	7	1039	2986	2.46	0.00865034	2.06	Q63276 Q64611 Q5FVR5 P21816 P07314 Q9QWE9
rno04913 Ovarian steroidogenesis	12	18	1039	2986	1.92	0.0104346	1.98	T2CB11 A1A5R4 Q6IRF5 D3ZIQ1 Q62730 Q9QXF7 D3ZF77 P11715 O88267 O55171 P51590 P27364
rno00920 Sulfur metabolism	7	9	1039	2986	2.24	0.0106858	1.97	A0A0G2K950 A0A0G2K0L0 P24329 P97532 G3V6R5 B0BNJ4 F1LRJ9
rno04623 Cytosolic DNA-sensing pathway	10	15	1039	2986	1.92	0.0133167	1.88	D4ADT5 Q7TQN4 G3V678 G3V8L1 F1LQZ4 G3V8H5 A0A0G2JVC4 F1LQH2 Q6TMG5 Q66HG9
rno00591 Linoleic acid metabolism	14	23	1039	2986	1.75	0.0136935	1.86	F1M0F9 D4ABM1 M0RDI0 Q64648 Q6IRF5 Q68G40 P20814 P04799 Q9QXF7 Q64581 P05183 P05178 P51590 P08683
rno00790 Folate biosynthesis	12	19	1039	2986	1.82	0.0138759	1.86	P61459 G3V786 M0R401 M0RCX0 A0A1W2Q693 P18297 Q5RJP0 D3ZF77 P11348 P47727 Q03555 P22288
rno00471 D-Glutamine and D-glutamate metabolism	4	4	1039	2986	2.87	0.0146038	1.84	D4A9W3 P13264 P10860 P28492
rno04950 Maturity onset diabetes of the young	4	4	1039	2986	2.87	0.0146038	1.84	A0A0G2K0G1 A0A0G2K1J9 P17712 P12928
rno00360 Phenylalanine metabolism	8	11	1039	2986	2.09	0.0206095	1.69	Q5PQT3 G3V9Z3 B1H250 P00507 P14173 P19643 P32755 Q9Z2Y0
rno00500 Starch and sucrose metabolism	13	22	1039	2986	1.7	0.0230137	1.64	F8WFR6 A0A0G2JST6 D4AEH9 Q4V8I9 Q499Q4 D4A5K9 D4A7G5 A0A0G2JTB2 P09811 Q6P7A9 P05708 Q924C3 P17712
rno00052 Galactose metabolism	13	22	1039	2986	1.7	0.0230137	1.64	G3V786 A0A0G2JST6 Q4QRB0 G3V722 Q4V8I9 Q499Q4 D4A7G5 Q66HG4 Q6P7A9 P05708 Q5RJP0 P43424 P17712
rno04930 Type II diabetes mellitus	11	18	1039	2986	1.76	0.024691	1.61	P11980 T2CB11 A0A0G2JST6 A0A140UHX0 G3V839 G3V8H5 A0A0G2K1J9 P05708 P35570 P17712 P12928
rno00770 Pantothenate and CoA biosynthesis	10	16	1039	2986	1.8	0.0316443	1.5	G3V9W6 D4A6X7 Q5XIA5 Q4KLZ0 B2RYJ4 Q64611 Q03248 O35854 Q63150 Q924C3
rno00062 Fatty acid elongation	10	16	1039	2986	1.8	0.0316443	1.5	Q64232 A1A5R4 G3V9U2 D3ZIQ1 O88267 O55171 Q60587 Q9WVK7 P14604 P45479
rno00410 beta-Alanine metabolism	13	23	1039	2986	1.62	0.0450504	1.35	A0A0G2JSI1 Q5XIE6 G3V9W6 G3V7J0 Q64057 Q64611 Q920F5 Q03248 P15651 P07896 P50554 Q63150 P14604
