# Supplementary material for: Label-free proteomic analysis reveals the hepatoprotective mechanism of gypenosides in liver injury rats
Source: Front Pharmacol. 2024 Jun 27;15:1417575. doi: 10.3389/fphar.2024.1417575 (PMC11236725; doi:10.3389/fphar.2024.1417575)
Supplement: Supplementary file 4 [file Table1.XLSX]

## Sheet: Table S1
Table S1 Full list of DEPs between the MOD and CON groups
Protein accession	Protein description	Gene name	MOD/CON Ratio	MOD/CON P value	Regulated Type	Coverage [%]	Peptides	PSMs	Unique Peptides	MW [kDa]	Intensity CON1	Intensity CON2	Intensity CON3	Intensity CON4	Intensity CON5	Intensity MOD1	Intensity MOD2	Intensity MOD3	Intensity MOD4	Intensity MOD5	CON1	CON2	CON3	CON4	CON5	MOD1	MOD2	MOD3	MOD4	MOD5	Subcellular localization	KEGG KO No.	KEGG Gene	KEGG pathway	Biological Process	Cellular Component	Molecular Function	Pfam ID	Domain description	KOG category	KOG NO.	KOG description
P31044	Phosphatidylethanolamine-binding protein 1 OS=Rattus norvegicus OX=10116 GN=Pebp1 PE=1 SV=3	Pebp1	0.6624	0.00148892	Down	80	10	514	10	20.8	3.18233e+08	4.08079e+08	4.59211e+08	4.58581e+08	4.08867e+08	4.76055e+08	4.26186e+08	4.87437e+08	3.77673e+08	3.68528e+08	1.024	1.149	1.359	1.368	1.164	0.875	0.719	0.995	0.731	0.697	cytoplasm	K06910			GO:0000003 reproduction; GO:0000165 MAPK cascade; GO:0001505 regulation of neurotransmitter levels; GO:0001932 regulation of protein phosphorylation; GO:0001933 negative regulation of protein phosphorylation; GO:0002026 regulation of the force of heart contraction; GO:0003006 developmental process involved in reproduction; GO:0006464 cellular protein modification process; GO:0006468 protein phosp…	GO:0005576 extracellular region; GO:0005615 extracellular space; GO:0005622 intracellular; GO:0005623 cell; GO:0005737 cytoplasm; GO:0005739 mitochondrion; GO:0005740 mitochondrial envelope; GO:0005741 mitochondrial outer membrane; GO:0005783 endoplasmic reticulum; GO:0005791 rough endoplasmic reticulum; GO:0005794 Golgi apparatus; GO:0008021 synaptic vesicle; GO:0009986 cell surface; GO:0012505 …	GO:0000166 nucleotide binding; GO:0005102 signaling receptor binding; GO:0005488 binding; GO:0005515 protein binding; GO:0005524 ATP binding; GO:0008144 drug binding; GO:0008289 lipid binding; GO:0017076 purine nucleotide binding; GO:0019899 enzyme binding; GO:0019900 kinase binding; GO:0019901 protein kinase binding; GO:0030554 adenyl nucleotide binding; GO:0032553 ribonucleotide binding; GO:003…	PF01161	Phosphatidylethanolamine-binding protein	T	KOG3346	Phosphatidylethanolamine binding protein
P0C089	Phosphatidylglycerophosphatase and protein-tyrosine phosphatase 1 OS=Rattus norvegicus OX=10116 GN=Ptpmt1 PE=1 SV=1	Ptpmt1	0.5776	0.00181186	Down	44	7	124	7	21.9	9.00303e+06	7.18101e+06	8.44258e+06	1.0633e+07	9.02834e+06	9.34334e+06	6.86742e+06	8.64514e+06	9.00783e+06	6.4337e+06	1.479	1.033	1.276	1.62	1.313	0.877	0.591	0.901	0.891	0.622	cytoplasm,nucleus				GO:0002791 regulation of peptide secretion; GO:0002792 negative regulation of peptide secretion; GO:0006629 lipid metabolic process; GO:0006644 phospholipid metabolic process; GO:0006650 glycerophospholipid metabolic process; GO:0006655 phosphatidylglycerol biosynthetic process; GO:0006793 phosphorus metabolic process; GO:0006796 phosphate-containing compound metabolic process; GO:0008152 metabol…	GO:0005622 intracellular; GO:0005623 cell; GO:0005737 cytoplasm; GO:0005739 mitochondrion; GO:0005740 mitochondrial envelope; GO:0005743 mitochondrial inner membrane; GO:0016020 membrane; GO:0016021 integral component of membrane; GO:0019866 organelle inner membrane; GO:0031090 organelle membrane; GO:0031224 intrinsic component of membrane; GO:0031300 intrinsic component of organelle membrane; GO…	GO:0003824 catalytic activity; GO:0004439 phosphatidylinositol-4,5-bisphosphate 5-phosphatase activity; GO:0008962 phosphatidylglycerophosphatase activity; GO:0016787 hydrolase activity; GO:0016788 hydrolase activity, acting on ester bonds; GO:0016791 phosphatase activity; GO:0034593 phosphatidylinositol bisphosphate phosphatase activity; GO:0034595 phosphatidylinositol phosphate 5-phosphatase ac…	PF00782	Dual specificity phosphatase, catalytic domain	V	KOG1719	Dual specificity phosphatase
P05943	Protein S100-A10 OS=Rattus norvegicus OX=10116 GN=S100a10 PE=1 SV=2	S100a10	9.2844	0.000551022	Up	37	3	71	3	11.1	2.73828e+06	418851	4.35584e+06	2.6984e+06	3.77006e+06	4.69744e+07	5.22049e+07	4.29152e+07	2.6406e+07	3.91027e+07	0.213	0.029	0.312	0.195	0.26	2.089	2.131	2.12	1.237	1.791	cytoplasm	K17274	S100A10; protein S100-A10	rno05132 Salmonella infection	GO:0001558 regulation of cell growth; GO:0001765 membrane raft assembly; GO:0001952 regulation of cell-matrix adhesion; GO:0001954 positive regulation of cell-matrix adhesion; GO:0006810 transport; GO:0006900 vesicle budding from membrane; GO:0006996 organelle organization; GO:0008104 protein localization; GO:0009987 cellular process; GO:0010638 positive regulation of organelle organization; GO:0…	GO:0005622 intracellular; GO:0005623 cell; GO:0005737 cytoplasm; GO:0005783 endoplasmic reticulum; GO:0005886 plasma membrane; GO:0012505 endomembrane system; GO:0016020 membrane; GO:0019897 extrinsic component of plasma membrane; GO:0019898 extrinsic component of membrane; GO:0043226 organelle; GO:0043227 membrane-bounded organelle; GO:0043229 intracellular organelle; GO:0043231 intracellular me…	GO:0005488 binding; GO:0005515 protein binding; GO:0042802 identical protein binding; GO:0042803 protein homodimerization activity; GO:0044325 ion channel binding; GO:0046983 protein dimerization activity;	PF01023	S-100/ICaBP type calcium binding domain
P62916	Transcription initiation factor IIB OS=Rattus norvegicus OX=10116 GN=Gtf2b PE=2 SV=1	Gtf2b	0.3582	0.00138379	Down	22	6	45	6	34.8	3.95196e+07	1.92069e+07	2.73918e+07	1.75018e+07	2.08774e+07	1.26552e+07	1.1413e+07	1.05601e+07	1.85266e+07	1.79899e+07	2.193	0.933	1.398	0.9	1.025	0.401	0.332	0.372	0.618	0.587	nucleus	K03124	TFIIB; transcription initiation factor TFIIB	rno03022 Basal transcription factors; rno05203 Viral carcinogenesis; rno05017 Spinocerebellar ataxia	GO:0001173 DNA-templated transcriptional start site selection; GO:0001174 transcriptional start site selection at RNA polymerase II promoter; GO:0006139 nucleobase-containing compound metabolic process; GO:0006351 transcription, DNA-templated; GO:0006352 DNA-templated transcription, initiation; GO:0006355 regulation of transcription, DNA-templated; GO:0006357 regulation of transcription by RNA po…	GO:0000428 DNA-directed RNA polymerase complex; GO:0005622 intracellular; GO:0005623 cell; GO:0005634 nucleus; GO:0005654 nucleoplasm; GO:0005667 transcription regulator complex; GO:0005669 transcription factor TFIID complex; GO:0005694 chromosome; GO:0016591 RNA polymerase II, holoenzyme; GO:0016604 nuclear body; GO:0030880 RNA polymerase complex; GO:0031974 membrane-enclosed lumen; GO:0031981 n…	GO:0000976 transcription regulatory region sequence-specific DNA binding; GO:0000977 RNA polymerase II transcription regulatory region sequence-specific DNA binding; GO:0000979 RNA polymerase II core promoter sequence-specific DNA binding; GO:0000993 RNA polymerase II complex binding; GO:0001046 core promoter sequence-specific DNA binding; GO:0001067 regulatory region nucleic acid binding; GO:000…	PF08271; PF00382	TFIIB zinc-binding; Transcription factor TFIIB repeat	K	KOG1597	Transcription initiation factor TFIIB
F7FJQ3	Epididymal secretory protein E1 OS=Rattus norvegicus OX=10116 GN=Npc2 PE=1 SV=1	Npc2	2.0428	0.00103264	Up	40	7	76	7	16.7	3.51044e+06	5.46214e+06	4.59385e+06	4.30823e+06	4.2442e+06	1.28211e+07	1.54245e+07	8.33365e+06	1.57454e+07	1.90647e+07	0.53	0.722	0.638	0.603	0.567	1.106	1.221	0.799	1.431	1.694	extracellular	K13443	NPC2; Niemann-Pick C2 protein	rno04142 Lysosome; rno04979 Cholesterol metabolism	GO:0001775 cell activation; GO:0002252 immune effector process; GO:0002263 cell activation involved in immune response; GO:0002274 myeloid leukocyte activation; GO:0002275 myeloid cell activation involved in immune response; GO:0002283 neutrophil activation involved in immune response; GO:0002366 leukocyte activation involved in immune response; GO:0002376 immune system process; GO:0002443 leukoc…	GO:0000323 lytic vacuole; GO:0005576 extracellular region; GO:0005622 intracellular; GO:0005623 cell; GO:0005737 cytoplasm; GO:0005764 lysosome; GO:0005766 primary lysosome; GO:0005773 vacuole; GO:0005775 vacuolar lumen; GO:0012505 endomembrane system; GO:0030141 secretory granule; GO:0031410 cytoplasmic vesicle; GO:0031974 membrane-enclosed lumen; GO:0031982 vesicle; GO:0031983 vesicle lumen; GO…	GO:0005215 transporter activity; GO:0005319 lipid transporter activity; GO:0005488 binding; GO:0005496 steroid binding; GO:0005515 protein binding; GO:0008289 lipid binding; GO:0015248 sterol transporter activity; GO:0015485 cholesterol binding; GO:0019899 enzyme binding; GO:0032934 sterol binding; GO:0036094 small molecule binding; GO:0043178 alcohol binding; GO:0097159 organic cyclic compound b…	PF02221	ML domain	S	KOG4063	Major epididymal secretory protein HE1
F1LTH9	DNA helicase OS=Rattus norvegicus OX=10116 GN=Wrn PE=1 SV=3	Wrn	3.8988	0.000319878	Up	3	3	9	3	157.2	74926.1	94452.8		31917.8	77550.5	503034	495052	405494	334677	410409	0.493	0.544		0.195	0.452	1.891	1.708	1.694	1.325	1.589	nucleus	K10900			GO:0000018 regulation of DNA recombination; GO:0000723 telomere maintenance; GO:0000724 double-strand break repair via homologous recombination; GO:0000725 recombinational repair; GO:0000731 DNA synthesis involved in DNA repair; GO:0001302 replicative cell aging; GO:0001325 formation of extrachromosomal circular DNA; GO:0006139 nucleobase-containing compound metabolic process; GO:0006259 DNA meta…	GO:0000781 chromosome, telomeric region; GO:0005622 intracellular; GO:0005623 cell; GO:0005634 nucleus; GO:0005654 nucleoplasm; GO:0005657 replication fork; GO:0005694 chromosome; GO:0005730 nucleolus; GO:0005737 cytoplasm; GO:0005813 centrosome; GO:0005815 microtubule organizing center; GO:0005856 cytoskeleton; GO:0015630 microtubule cytoskeleton; GO:0016604 nuclear body; GO:0016607 nuclear spec…	GO:0000217 DNA secondary structure binding; GO:0000287 magnesium ion binding; GO:0000400 four-way junction DNA binding; GO:0000403 Y-form DNA binding; GO:0000405 bubble DNA binding; GO:0003676 nucleic acid binding; GO:0003677 DNA binding; GO:0003678 DNA helicase activity; GO:0003682 chromatin binding; GO:0003684 damaged DNA binding; GO:0003824 catalytic activity; GO:0004386 helicase activity; GO:…	PF01612; PF00270; PF09382; PF00570	3'-5' exonuclease; DEAD/DEAH box helicase; RQC domain; HRDC domain	L	KOG4373	Predicted 3'-5' exonuclease
F1LPB4	A-kinase-anchoring protein 9 OS=Rattus norvegicus OX=10116 GN=Akap9 PE=1 SV=2	Akap9	2.5954	0.000113607	Up	3	10	29	10	433.7	745782	820748	682457	391867	760406	2.97965e+06	3.31921e+06	2.15694e+06	2.56255e+06	3.00294e+06	0.666	0.641	0.561	0.324	0.601	1.52	1.553	1.222	1.377	1.577	nucleus	K16551			GO:0000003 reproduction; GO:0000086 G2/M transition of mitotic cell cycle; GO:0000165 MAPK cascade; GO:0000226 microtubule cytoskeleton organization; GO:0000278 mitotic cell cycle; GO:0001932 regulation of protein phosphorylation; GO:0001934 positive regulation of protein phosphorylation; GO:0002027 regulation of heart rate; GO:0002064 epithelial cell development; GO:0003006 developmental process…	GO:0000242 pericentriolar material; GO:0005622 intracellular; GO:0005623 cell; GO:0005737 cytoplasm; GO:0005794 Golgi apparatus; GO:0005795 Golgi stack; GO:0005801 cis-Golgi network; GO:0005813 centrosome; GO:0005815 microtubule organizing center; GO:0005829 cytosol; GO:0005856 cytoskeleton; GO:0005886 plasma membrane; GO:0005887 integral component of plasma membrane; GO:0005929 cilium; GO:000807…	GO:0005085 guanyl-nucleotide exchange factor activity; GO:0005088 Ras guanyl-nucleotide exchange factor activity; GO:0005102 signaling receptor binding; GO:0005198 structural molecule activity; GO:0005488 binding; GO:0005515 protein binding; GO:0015459 potassium channel regulator activity; GO:0016247 channel regulator activity; GO:0017016 Ras GTPase binding; GO:0019899 enzyme binding; GO:0031267 …	PF10495	Pericentrin-AKAP-450 domain of centrosomal targeting protein
A0A0G2K1L8	Brain acid soluble protein 1 OS=Rattus norvegicus OX=10116 GN=Basp1 PE=1 SV=1	Basp1	5.073	0.00657014	Up	16	2	8	2	21.7		217236	148065		747236	1.64649e+06	2.34945e+06	2.35733e+06	2.66601e+06	5.22281e+06		0.141	0.101		0.492	0.699	0.916	1.113	1.193	2.285	nucleus
A0A0G2K2P6	HBS1-like protein OS=Rattus norvegicus OX=10116 GN=Hbs1l PE=1 SV=1	Hbs1l	1.9221	9.15357e-07	Up	19	8	70	8	74.8	1.37632e+06	1.71572e+06	1.38097e+06	1.65644e+06	1.73049e+06	4.71945e+06	4.9954e+06	4.30399e+06	5.21009e+06	4.57698e+06	0.639	0.697	0.59	0.713	0.711	1.251	1.215	1.268	1.455	1.25	cytoplasm	K14416	HBS1; elongation factor 1 alpha-like protein	rno03015 mRNA surveillance pathway; rno05134 Legionellosis	GO:0006412 translation; GO:0006518 peptide metabolic process; GO:0006807 nitrogen compound metabolic process; GO:0008152 metabolic process; GO:0009058 biosynthetic process; GO:0009059 macromolecule biosynthetic process; GO:0009987 cellular process; GO:0010467 gene expression; GO:0019538 protein metabolic process; GO:0034641 cellular nitrogen compound metabolic process; GO:0034645 cellular macromo…	GO:0005622 intracellular; GO:0005623 cell;	GO:0000166 nucleotide binding; GO:0001882 nucleoside binding; GO:0001883 purine nucleoside binding; GO:0003824 catalytic activity; GO:0003924 GTPase activity; GO:0005488 binding; GO:0005525 GTP binding; GO:0016462 pyrophosphatase activity; GO:0016787 hydrolase activity; GO:0016817 hydrolase activity, acting on acid anhydrides; GO:0016818 hydrolase activity, acting on acid anhydrides, in phosphoru…	PF08938; PF00009; PF03143	Domain of unknown function (DUF1916); Elongation factor Tu GTP binding domain; Elongation factor Tu C-terminal domain	J	KOG0458	Elongation factor 1 alpha
A0A0G2JX36	Ig-like domain-containing protein OS=Rattus norvegicus OX=10116 PE=1 SV=1	--	1.7336	0.0117324	Up	24	2	52	2	13.2	2.18584e+06	2.70758e+06	2.63837e+06	1.4694e+06	1.93805e+06	7.63567e+06	4.89082e+06	3.97887e+06	5.74499e+06	7.71687e+06	0.89	0.964	0.988	0.555	0.698	1.775	1.043	1.027	1.407	1.847	extracellular							PF07686	Immunoglobulin V-set domain
D3ZIW4	Transmembrane protein 62 OS=Rattus norvegicus OX=10116 GN=Tmem62 PE=1 SV=1	Tmem62	0.6032	0.046999	Down	11	4	19	4	72.7	515941	637772	1.01966e+06	581556	506654	509179	1.2378e+06	655449	382922	379514	1.17	1.266	2.128	1.223	1.017	0.66	1.472	0.943	0.523	0.506	plasma membrane							PF00149	Calcineurin-like phosphoesterase
D4A1S0	Complement C1s subcomponent OS=Rattus norvegicus OX=10116 GN=C1s PE=1 SV=3	C1s	0.5413	0.0179514	Down	6	4	26	4	76	5.82293e+06	4.71376e+06	6.0799e+06	5.90198e+06	5.33144e+06	4.12195e+06	3.46827e+06	9.64602e+06	2.54373e+06	3.56832e+06	2.007	1.422	1.928	1.886	1.626	0.812	0.627	2.11	0.528	0.724	cytoplasm				GO:0001867 complement activation, lectin pathway; GO:0002250 adaptive immune response; GO:0002252 immune effector process; GO:0002253 activation of immune response; GO:0002376 immune system process; GO:0002443 leukocyte mediated immunity; GO:0002449 lymphocyte mediated immunity; GO:0002455 humoral immune response mediated by circulating immunoglobulin; GO:0002460 adaptive immune response based on…	GO:0005576 extracellular region; GO:0005615 extracellular space;	GO:0003824 catalytic activity; GO:0004175 endopeptidase activity; GO:0004252 serine-type endopeptidase activity; GO:0005488 binding; GO:0005515 protein binding; GO:0008233 peptidase activity; GO:0008236 serine-type peptidase activity; GO:0016787 hydrolase activity; GO:0017171 serine hydrolase activity; GO:0042802 identical protein binding; GO:0070011 peptidase activity, acting on L-amino acid pep…	PF00431; PF00084; PF00089	CUB domain; Sushi domain (SCR repeat); Trypsin	E	KOG3627	Trypsin
F1LQS0	N-myc (and STAT) interactor OS=Rattus norvegicus OX=10116 GN=Nmi PE=1 SV=1	Nmi	2.6544	0.0248845	Up	35	5	10	5	24.6	140981	140876	55606.5	508175	334391	829196	611992	1.61112e+06	879726	897278	0.443	0.387	0.161	1.48	0.929	1.487	1.007	3.211	1.662	1.658	nucleus				GO:0001817 regulation of cytokine production; GO:0001818 negative regulation of cytokine production; GO:0002682 regulation of immune system process; GO:0002683 negative regulation of immune system process; GO:0006139 nucleobase-containing compound metabolic process; GO:0006351 transcription, DNA-templated; GO:0006366 transcription by RNA polymerase II; GO:0006725 cellular aromatic compound metabo…	GO:0005622 intracellular; GO:0005623 cell; GO:0005634 nucleus; GO:0005654 nucleoplasm; GO:0005737 cytoplasm; GO:0005829 cytosol; GO:0031974 membrane-enclosed lumen; GO:0031981 nuclear lumen; GO:0043226 organelle; GO:0043227 membrane-bounded organelle; GO:0043229 intracellular organelle; GO:0043231 intracellular membrane-bounded organelle; GO:0043233 organelle lumen; GO:0070013 intracellular organ…	GO:0003712 transcription coregulator activity; GO:0005488 binding; GO:0005515 protein binding; GO:0042802 identical protein binding; GO:0140110 transcription regulator activity;	PF07292	Nmi/IFP 35 domain (NID)
M0R565	WD repeat domain 82 OS=Rattus norvegicus OX=10116 GN=Wdr82 PE=1 SV=2	Wdr82	3.1584	1.67162e-07	Up	13	3	35	3	35.1	478517	669546	623581	603563	638615	2.82143e+06	3.61215e+06	2.33981e+06	2.79014e+06	3.49909e+06	0.343	0.42	0.412	0.402	0.405	1.156	1.358	1.065	1.204	1.477	cytoplasm	K14962	WDR82; COMPASS component SWD2	rno03015 mRNA surveillance pathway	GO:0006325 chromatin organization; GO:0006464 cellular protein modification process; GO:0006479 protein methylation; GO:0006807 nitrogen compound metabolic process; GO:0006996 organelle organization; GO:0008152 metabolic process; GO:0008213 protein alkylation; GO:0009987 cellular process; GO:0016043 cellular component organization; GO:0016569 covalent chromatin modification; GO:0016570 histone mo…	GO:0000785 chromatin; GO:0005622 intracellular; GO:0005623 cell; GO:0005634 nucleus; GO:0005654 nucleoplasm; GO:0005694 chromosome; GO:0005730 nucleolus; GO:0008287 protein serine/threonine phosphatase complex; GO:0031974 membrane-enclosed lumen; GO:0031981 nuclear lumen; GO:0032991 protein-containing complex; GO:0034708 methyltransferase complex; GO:0035097 histone methyltransferase complex; GO:…	GO:0003682 chromatin binding; GO:0005488 binding;			ABO	KOG1446	Histone H3 (Lys4) methyltransferase complex and RNA cleavage factor II complex, subunit SWD2
F1LS29	Calcium-activated neutral proteinase 1 OS=Rattus norvegicus OX=10116 GN=Capn1 PE=1 SV=1	Capn1	1.6985	6.21075e-05	Up	30	18	218	18	82	6.96561e+06	7.64747e+06	7.17472e+06	6.49778e+06	7.94327e+06	1.84055e+07	2.38815e+07	1.58444e+07	1.64872e+07	2.30614e+07	0.833	0.8	0.789	0.721	0.841	1.257	1.497	1.203	1.187	1.623	cytoplasm	K01367	CAPN1; calpain-1 [EC:3.4.22.52]	rno05022 Pathways of neurodegeneration - multiple diseases; rno04210 Apoptosis; rno04218 Cellular senescence; rno04141 Protein processing in endoplasmic reticulum; rno05010 Alzheimer disease; rno04217 Necroptosis	GO:0001775 cell activation; GO:0002252 immune effector process; GO:0002263 cell activation involved in immune response; GO:0002274 myeloid leukocyte activation; GO:0002275 myeloid cell activation involved in immune response; GO:0002283 neutrophil activation involved in immune response; GO:0002366 leukocyte activation involved in immune response; GO:0002376 immune system process; GO:0002443 leukoc…	GO:0000323 lytic vacuole; GO:0005576 extracellular region; GO:0005622 intracellular; GO:0005623 cell; GO:0005737 cytoplasm; GO:0005739 mitochondrion; GO:0005764 lysosome; GO:0005773 vacuole; GO:0005829 cytosol; GO:0005886 plasma membrane; GO:0012505 endomembrane system; GO:0016020 membrane; GO:0030141 secretory granule; GO:0031410 cytoplasmic vesicle; GO:0031974 membrane-enclosed lumen; GO:003198…	GO:0003824 catalytic activity; GO:0004175 endopeptidase activity; GO:0004197 cysteine-type endopeptidase activity; GO:0004198 calcium-dependent cysteine-type endopeptidase activity; GO:0005488 binding; GO:0005509 calcium ion binding; GO:0005515 protein binding; GO:0008092 cytoskeletal protein binding; GO:0008233 peptidase activity; GO:0008234 cysteine-type peptidase activity; GO:0016787 hydrolase…	PF01067; PF13833	Calpain large subunit, domain III; EF-hand domain pair	OT	KOG0045	Cytosolic Ca2+-dependent cysteine protease (calpain), large subunit (EF-Hand protein superfamily)
F1LUD3	Uncharacterized protein OS=Rattus norvegicus OX=10116 PE=1 SV=2	--	5.9089	0.000398489	Up	6	4	23	4	584.8	161422	183786	226661	137963	137012	2.41504e+06	701691	804284	2.33627e+06	1.61611e+06	0.241	0.24	0.311	0.191	0.181	2.056	0.548	0.761	2.096	1.417	mitochondria	K23934	AHNAK; neuroblast differentiation-associated protein AHNAK	rno05132 Salmonella infection
D4AC38	Argonaute RISC component 1 OS=Rattus norvegicus OX=10116 GN=Ago1 PE=1 SV=1	Ago1	0.6485	0.00307719	Down	12	8	122	3	97.2	865676	716262	843083	868353	857217	1.073e+06	709773	886892	704739	872074	1.51	1.094	1.353	1.405	1.323	1.069	0.649	0.982	0.74	0.895	cytoplasm	K11593			GO:0000956 nuclear-transcribed mRNA catabolic process; GO:0002682 regulation of immune system process; GO:0006139 nucleobase-containing compound metabolic process; GO:0006355 regulation of transcription, DNA-templated; GO:0006357 regulation of transcription by RNA polymerase II; GO:0006396 RNA processing; GO:0006401 RNA catabolic process; GO:0006402 mRNA catabolic process; GO:0006417 regulation o…	GO:0000932 P-body; GO:0005622 intracellular; GO:0005623 cell; GO:0005634 nucleus; GO:0005654 nucleoplasm; GO:0005737 cytoplasm; GO:0005829 cytosol; GO:0005844 polysome; GO:0016442 RISC complex; GO:0031332 RNAi effector complex; GO:0031974 membrane-enclosed lumen; GO:0031981 nuclear lumen; GO:0032991 protein-containing complex; GO:0035770 ribonucleoprotein granule; GO:0036464 cytoplasmic ribonucle…	GO:0000976 transcription regulatory region sequence-specific DNA binding; GO:0000977 RNA polymerase II transcription regulatory region sequence-specific DNA binding; GO:0000978 RNA polymerase II cis-regulatory region sequence-specific DNA binding; GO:0000987 cis-regulatory region sequence-specific DNA binding; GO:0000993 RNA polymerase II complex binding; GO:0001067 regulatory region nucleic acid…	PF08699; PF02170	Domain of unknown function (DUF1785); PAZ domain	J	KOG1041	Translation initiation factor 2C (eIF-2C) and related proteins
D4A832	Solute carrier family 43, member 3 OS=Rattus norvegicus OX=10116 GN=Slc43a3 PE=1 SV=1	Slc43a3	0.3201	0.00153544	Down	3	2	9	2	56	2.93581e+06	2.86041e+06	2.99788e+06	2.33841e+06	2.72294e+06	831396	888657	1.90803e+06	2.49796e+06	737621	1.791	1.527	1.683	1.323	1.47	0.29	0.284	0.739	0.917	0.265	plasma membrane	K08230
D4ACW1	NOP2 nucleolar protein OS=Rattus norvegicus OX=10116 GN=Nop2 PE=1 SV=2	Nop2	2.2121	0.00722533	Up	9	6	36	6	84.9	712709	1.19099e+06	639633	559633	928448	2.77051e+06	4.69474e+06	2.75507e+06	2.54107e+06	1.41255e+06	0.686	1.003	0.566	0.499	0.791	1.523	2.367	1.682	1.471	0.799	nucleus	K14835			GO:0000027 ribosomal large subunit assembly; GO:0000154 rRNA modification; GO:0000470 maturation of LSU-rRNA; GO:0001510 RNA methylation; GO:0006139 nucleobase-containing compound metabolic process; GO:0006355 regulation of transcription, DNA-templated; GO:0006357 regulation of transcription by RNA polymerase II; GO:0006364 rRNA processing; GO:0006396 RNA processing; GO:0006725 cellular aromatic …	GO:0005622 intracellular; GO:0005623 cell; GO:0005634 nucleus; GO:0005654 nucleoplasm; GO:0005730 nucleolus; GO:0031974 membrane-enclosed lumen; GO:0031981 nuclear lumen; GO:0043226 organelle; GO:0043227 membrane-bounded organelle; GO:0043228 non-membrane-bounded organelle; GO:0043229 intracellular organelle; GO:0043231 intracellular membrane-bounded organelle; GO:0043232 intracellular non-membra…	GO:0003824 catalytic activity; GO:0008168 methyltransferase activity; GO:0008169 C-methyltransferase activity; GO:0008173 RNA methyltransferase activity; GO:0008649 rRNA methyltransferase activity; GO:0008757 S-adenosylmethionine-dependent methyltransferase activity; GO:0009383 rRNA (cytosine-C5-)-methyltransferase activity; GO:0016434 rRNA (cytosine) methyltransferase activity; GO:0016740 transf…			A	KOG1122	tRNA and rRNA cytosine-C5-methylase (nucleolar protein NOL1/NOP2)
A0A0G2K8T0	Ceramidase OS=Rattus norvegicus OX=10116 GN=Asah1 PE=1 SV=1	Asah1	5.2311	9.59177e-08	Up	32	13	169	13	48.3	5.77969e+06	8.57321e+06	7.03154e+06	9.61398e+06	7.06565e+06	6.86773e+07	6.10698e+07	5.69962e+07	5.49268e+07	7.16823e+07	0.285	0.37	0.319	0.44	0.308	1.935	1.579	1.784	1.63	2.08	mitochondria	K12348	ASAH1; acid ceramidase [EC:3.5.1.23]	rno04142 Lysosome; rno01100 Metabolic pathways; rno00600 Sphingolipid metabolism; rno04071 Sphingolipid signaling pathway	GO:0001775 cell activation; GO:0002252 immune effector process; GO:0002263 cell activation involved in immune response; GO:0002274 myeloid leukocyte activation; GO:0002275 myeloid cell activation involved in immune response; GO:0002283 neutrophil activation involved in immune response; GO:0002366 leukocyte activation involved in immune response; GO:0002376 immune system process; GO:0002443 leukoc…	GO:0000323 lytic vacuole; GO:0005576 extracellular region; GO:0005615 extracellular space; GO:0005622 intracellular; GO:0005623 cell; GO:0005737 cytoplasm; GO:0005764 lysosome; GO:0005773 vacuole; GO:0005775 vacuolar lumen; GO:0012505 endomembrane system; GO:0030141 secretory granule; GO:0031410 cytoplasmic vesicle; GO:0031974 membrane-enclosed lumen; GO:0031982 vesicle; GO:0043202 lysosomal lume…	GO:0003824 catalytic activity; GO:0016787 hydrolase activity; GO:0016810 hydrolase activity, acting on carbon-nitrogen (but not peptide) bonds; GO:0016811 hydrolase activity, acting on carbon-nitrogen (but not peptide) bonds, in linear amides; GO:0017040 N-acylsphingosine amidohydrolase activity;	PF02275	Linear amide C-N hydrolases, choloylglycine hydrolase family
M0R8B5	Ig-like domain-containing protein OS=Rattus norvegicus OX=10116 PE=1 SV=2	--	2.4802	0.00585939	Up	31	2	11	2	12.9	410270		294277	407088		2.05306e+06	997895	1.51901e+06	1.19086e+06	1.6961e+06	0.606		0.4	0.558		1.733	0.773	1.425	1.059	1.475	extracellular							PF07686	Immunoglobulin V-set domain
A0A0G2JTX5	Dipeptidyl peptidase 4 OS=Rattus norvegicus OX=10116 GN=Dpp4 PE=1 SV=1	Dpp4	0.4285	1.08995e-06	Down	40	29	852	3	88	1.34969e+08	1.57729e+08	1.35558e+08	1.51541e+08	1.46493e+08	9.91725e+07	8.63774e+07	1.01372e+08	1.03567e+08	9.76202e+07	1.403	1.435	1.296	1.46	1.347	0.589	0.471	0.669	0.648	0.597	extracellular	K01278	DPP4; dipeptidyl-peptidase 4 [EC:3.4.14.5]	rno04974 Protein digestion and absorption	GO:0001662 behavioral fear response; GO:0001666 response to hypoxia; GO:0001667 ameboidal-type cell migration; GO:0001775 cell activation; GO:0002209 behavioral defense response; GO:0002376 immune system process; GO:0002682 regulation of immune system process; GO:0002684 positive regulation of immune system process; GO:0002694 regulation of leukocyte activation; GO:0002696 positive regulation of …	GO:0005576 extracellular region; GO:0005622 intracellular; GO:0005623 cell; GO:0005737 cytoplasm; GO:0005783 endoplasmic reticulum; GO:0005794 Golgi apparatus; GO:0005886 plasma membrane; GO:0005911 cell-cell junction; GO:0009986 cell surface; GO:0012505 endomembrane system; GO:0016020 membrane; GO:0016324 apical plasma membrane; GO:0030027 lamellipodium; GO:0030054 cell junction; GO:0030139 endo…	GO:0001618 virus receptor activity; GO:0002020 protease binding; GO:0003824 catalytic activity; GO:0004175 endopeptidase activity; GO:0004177 aminopeptidase activity; GO:0004252 serine-type endopeptidase activity; GO:0005102 signaling receptor binding; GO:0005488 binding; GO:0005515 protein binding; GO:0005518 collagen binding; GO:0008233 peptidase activity; GO:0008236 serine-type peptidase activ…	PF00326	Prolyl oligopeptidase family	T	KOG2100	Dipeptidyl aminopeptidase
A0A0G2K261	Isoleucyl-tRNA synthetase OS=Rattus norvegicus OX=10116 GN=Iars2 PE=1 SV=1	Iars2	0.5363	9.30708e-06	Down	45	32	535	32	112.6	5.68323e+07	6.75989e+07	6.68721e+07	6.66106e+07	6.53711e+07	4.96352e+07	5.43653e+07	5.76563e+07	6.14552e+07	4.93565e+07	1.25	1.301	1.353	1.358	1.272	0.623	0.626	0.804	0.813	0.638	nucleus	K01870	IARS; isoleucyl-tRNA synthetase [EC:6.1.1.5]	rno00970 Aminoacyl-tRNA biosynthesis	GO:0006082 organic acid metabolic process; GO:0006139 nucleobase-containing compound metabolic process; GO:0006399 tRNA metabolic process; GO:0006412 translation; GO:0006418 tRNA aminoacylation for protein translation; GO:0006518 peptide metabolic process; GO:0006520 cellular amino acid metabolic process; GO:0006725 cellular aromatic compound metabolic process; GO:0006807 nitrogen compound metabo…	GO:0005622 intracellular; GO:0005623 cell; GO:0005737 cytoplasm; GO:0005739 mitochondrion; GO:0005759 mitochondrial matrix; GO:0005829 cytosol; GO:0031974 membrane-enclosed lumen; GO:0043226 organelle; GO:0043227 membrane-bounded organelle; GO:0043229 intracellular organelle; GO:0043231 intracellular membrane-bounded organelle; GO:0043233 organelle lumen; GO:0070013 intracellular organelle lumen;	GO:0003824 catalytic activity; GO:0004812 aminoacyl-tRNA ligase activity; GO:0004822 isoleucine-tRNA ligase activity; GO:0016874 ligase activity; GO:0016875 ligase activity, forming carbon-oxygen bonds; GO:0140098 catalytic activity, acting on RNA; GO:0140101 catalytic activity, acting on a tRNA;	PF08264	Anticodon-binding domain of tRNA	J	KOG0433	Isoleucyl-tRNA synthetase
D4AD70	60S ribosomal protein L38 OS=Rattus norvegicus OX=10116 PE=3 SV=1	--	0.5262	0.0019266	Down	50	5	147	5	8.2	3.17753e+07	2.66165e+07	2.01602e+07	2.78057e+07	2.46773e+07	2.72702e+07	3.19935e+07	1.84752e+07	1.69586e+07	1.61888e+07	2.265	1.66	1.322	1.838	1.556	1.11	1.195	0.836	0.727	0.679	nucleus	K02923	RP-L38e; large subunit ribosomal protein L38e	rno03010 Ribosome; rno05171 Coronavirus disease - COVID-19	GO:0006412 translation; GO:0006518 peptide metabolic process; GO:0006807 nitrogen compound metabolic process; GO:0008152 metabolic process; GO:0009058 biosynthetic process; GO:0009059 macromolecule biosynthetic process; GO:0009987 cellular process; GO:0010467 gene expression; GO:0016043 cellular component organization; GO:0019538 protein metabolic process; GO:0022607 cellular component assembly; …	GO:0005622 intracellular; GO:0005623 cell; GO:0005737 cytoplasm; GO:0005829 cytosol; GO:0005840 ribosome; GO:0015934 large ribosomal subunit; GO:0022625 cytosolic large ribosomal subunit; GO:0022626 cytosolic ribosome; GO:0032991 protein-containing complex; GO:0043226 organelle; GO:0043228 non-membrane-bounded organelle; GO:0043229 intracellular organelle; GO:0043232 intracellular non-membrane-bo…	GO:0003676 nucleic acid binding; GO:0003723 RNA binding; GO:0003735 structural constituent of ribosome; GO:0005198 structural molecule activity; GO:0005488 binding; GO:0097159 organic cyclic compound binding; GO:1901363 heterocyclic compound binding;			J	KOG3499	60S ribosomal protein L38
M0R589	Presenilins-associated rhomboid-like protein, mitochondrial OS=Rattus norvegicus OX=10116 GN=Parl PE=1 SV=2	Parl	0.366	7.13599e-06	Down	11	3	39	3	42.1	2.65124e+06	2.55487e+06	2.17173e+06	2.63195e+06	2.24984e+06	1.54874e+06	1.33105e+06	1.69752e+06	1.16656e+06	1.32731e+06	1.893	1.596	1.426	1.743	1.422	0.632	0.498	0.769	0.501	0.557	mitochondria	K09650			GO:0006508 proteolysis; GO:0006807 nitrogen compound metabolic process; GO:0007275 multicellular organism development; GO:0007399 nervous system development; GO:0008152 metabolic process; GO:0009605 response to external stimulus; GO:0009894 regulation of catabolic process; GO:0009966 regulation of signal transduction; GO:0009968 negative regulation of signal transduction; GO:0009987 cellular proc…	GO:0005622 intracellular; GO:0005623 cell; GO:0005634 nucleus; GO:0005737 cytoplasm; GO:0005739 mitochondrion; GO:0005740 mitochondrial envelope; GO:0005743 mitochondrial inner membrane; GO:0016020 membrane; GO:0019866 organelle inner membrane; GO:0031090 organelle membrane; GO:0031966 mitochondrial membrane; GO:0031967 organelle envelope; GO:0031975 envelope; GO:0043226 organelle; GO:0043227 mem…	GO:0003824 catalytic activity; GO:0004175 endopeptidase activity; GO:0008233 peptidase activity; GO:0016787 hydrolase activity; GO:0070011 peptidase activity, acting on L-amino acid peptides; GO:0140096 catalytic activity, acting on a protein;			T	KOG2980	Integral membrane protease of the rhomboid family involved in different forms of regulated intramembrane proteolysis
D3ZXB0	PNKD metallo-beta-lactamase domain-containing OS=Rattus norvegicus OX=10116 GN=Pnkd PE=1 SV=1	Pnkd	0.6267	8.54336e-05	Down	39	11	144	11	40.9	1.44201e+07	1.33354e+07	1.19604e+07	1.60882e+07	1.48915e+07	1.52391e+07	1.52793e+07	1.34339e+07	1.32251e+07	1.30417e+07	1.431	1.158	1.091	1.48	1.307	0.863	0.794	0.846	0.789	0.761	extracellular				GO:0001505 regulation of neurotransmitter levels; GO:0003008 system process; GO:0010646 regulation of cell communication; GO:0010648 negative regulation of cell communication; GO:0019222 regulation of metabolic process; GO:0023051 regulation of signaling; GO:0023057 negative regulation of signaling; GO:0031323 regulation of cellular metabolic process; GO:0032225 regulation of synaptic transmissio…	GO:0005622 intracellular; GO:0005623 cell; GO:0005634 nucleus; GO:0005737 cytoplasm; GO:0005739 mitochondrion; GO:0016020 membrane; GO:0043226 organelle; GO:0043227 membrane-bounded organelle; GO:0043229 intracellular organelle; GO:0043231 intracellular membrane-bounded organelle;		PF00753	Metallo-beta-lactamase superfamily	S	KOG0813	Glyoxylase
A0A0G2JSR0	Voltage-dependent anion-selective channel protein 3 OS=Rattus norvegicus OX=10116 GN=Vdac3 PE=1 SV=1	Vdac3	0.5982	1.48333e-05	Down	52	14	725	13	30.8	6.59661e+07	6.57495e+07	5.51739e+07	6.72785e+07	5.87285e+07	6.43486e+07	6.18786e+07	5.54557e+07	5.76012e+07	5.71115e+07	1.49	1.299	1.146	1.409	1.174	0.83	0.732	0.795	0.783	0.759	cytoplasm	K15041	VDAC3; voltage-dependent anion channel protein 3	rno04020 Calcium signaling pathway; rno05010 Alzheimer disease; rno05012 Parkinson disease; rno05161 Hepatitis B; rno04022 cGMP-PKG signaling pathway; rno05208 Chemical carcinogenesis - reactive oxygen species; rno05020 Prion disease; rno04218 Cellular senescence; rno05166 Human T-cell leukemia virus 1 infection; rno04217 Necroptosis; rno05017 Spinocerebellar ataxia; rno04216 Ferroptosis; rno0502…	GO:0001662 behavioral fear response; GO:0002209 behavioral defense response; GO:0003008 system process; GO:0006810 transport; GO:0006811 ion transport; GO:0006820 anion transport; GO:0006863 purine nucleobase transport; GO:0006950 response to stress; GO:0006952 defense response; GO:0007154 cell communication; GO:0007267 cell-cell signaling; GO:0007268 chemical synaptic transmission; GO:0007270 ne…	GO:0005622 intracellular; GO:0005623 cell; GO:0005737 cytoplasm; GO:0005739 mitochondrion; GO:0005740 mitochondrial envelope; GO:0005741 mitochondrial outer membrane; GO:0005783 endoplasmic reticulum; GO:0005791 rough endoplasmic reticulum; GO:0008021 synaptic vesicle; GO:0012505 endomembrane system; GO:0016020 membrane; GO:0019867 outer membrane; GO:0030133 transport vesicle; GO:0031090 organell…	GO:0005215 transporter activity; GO:0005216 ion channel activity; GO:0005244 voltage-gated ion channel activity; GO:0005253 anion channel activity; GO:0008308 voltage-gated anion channel activity; GO:0008509 anion transmembrane transporter activity; GO:0015075 ion transmembrane transporter activity; GO:0015103 inorganic anion transmembrane transporter activity; GO:0015267 channel activity; GO:001…			P	KOG3126	Porin/voltage-dependent anion-selective channel protein
D3ZAP9	Glycerol-3-phosphate dehydrogenase [NAD(+)] OS=Rattus norvegicus OX=10116 GN=Gpd1l PE=1 SV=1	Gpd1l	0.6184	0.00190742	Down	25	10	292	8	38	6.24208e+07	5.78045e+07	5.15224e+07	7.61646e+07	5.80365e+07	5.62348e+07	6.16496e+07	4.42846e+07	6.99799e+07	6.78808e+07	1.211	0.981	0.919	1.37	0.996	0.623	0.627	0.545	0.817	0.775	cytoplasm	K00006	GPD1; glycerol-3-phosphate dehydrogenase (NAD+) [EC:1.1.1.8]	rno00564 Glycerophospholipid metabolism	GO:0001508 action potential; GO:0001932 regulation of protein phosphorylation; GO:0001933 negative regulation of protein phosphorylation; GO:0002027 regulation of heart rate; GO:0002028 regulation of sodium ion transport; GO:0003008 system process; GO:0003012 muscle system process; GO:0003013 circulatory system process; GO:0003015 heart process; GO:0003254 regulation of membrane depolarization; G…	GO:0005622 intracellular; GO:0005623 cell; GO:0005737 cytoplasm; GO:0005829 cytosol; GO:0005886 plasma membrane; GO:0016020 membrane; GO:0071944 cell periphery;	GO:0003824 catalytic activity; GO:0004367 glycerol-3-phosphate dehydrogenase [NAD+] activity; GO:0005488 binding; GO:0005515 protein binding; GO:0016247 channel regulator activity; GO:0016491 oxidoreductase activity; GO:0016614 oxidoreductase activity, acting on CH-OH group of donors; GO:0016616 oxidoreductase activity, acting on the CH-OH group of donors, NAD or NADP as acceptor; GO:0017080 sodi…	PF07479	NAD-dependent glycerol-3-phosphate dehydrogenase C-terminus	C	KOG2711	Glycerol-3-phosphate dehydrogenase/dihydroxyacetone 3-phosphate reductase
D3ZFY7	Pleckstrin and Sec7 domain-containing 3 OS=Rattus norvegicus OX=10116 GN=Psd3 PE=1 SV=3	Psd3	1.731	0.00146948	Up	4	3	11	3	112	433259	634508	830000	636344	570646	1.97715e+06	1.9379e+06	1.36868e+06	1.87044e+06	1.34489e+06	0.62	0.795	1.093	0.844	0.723	1.616	1.453	1.243	1.61	1.132	nucleus	K12494	PSD; PH and SEC7 domain-containing protein	rno04144 Endocytosis	GO:0007154 cell communication; GO:0007165 signal transduction; GO:0007264 small GTPase mediated signal transduction; GO:0007265 Ras protein signal transduction; GO:0009987 cellular process; GO:0023052 signaling; GO:0032011 ARF protein signal transduction; GO:0035556 intracellular signal transduction; GO:0050789 regulation of biological process; GO:0050794 regulation of cellular process; GO:005089…	GO:0001726 ruffle; GO:0005623 cell; GO:0005886 plasma membrane; GO:0016020 membrane; GO:0031252 cell leading edge; GO:0031253 cell projection membrane; GO:0031256 leading edge membrane; GO:0032587 ruffle membrane; GO:0042995 cell projection; GO:0071944 cell periphery; GO:0098590 plasma membrane region; GO:0120025 plasma membrane bounded cell projection;	GO:0005085 guanyl-nucleotide exchange factor activity; GO:0005086 ARF guanyl-nucleotide exchange factor activity; GO:0005488 binding; GO:0005515 protein binding; GO:0019899 enzyme binding; GO:0051020 GTPase binding; GO:0098772 molecular function regulator;	PF01369	Sec7 domain	L	KOG0932	Guanine nucleotide exchange factor EFA6
A0A0G2JXD9	DOP1 leucine zipper-like protein B OS=Rattus norvegicus OX=10116 GN=Dop1b PE=1 SV=1	Dop1b	0.6028	0.000198583	Down	1	3	17	3	257.6	5.10402e+06	4.88848e+06	5.46258e+06	4.71606e+06	5.30803e+06	4.59739e+06	4.91083e+06	5.06083e+06	5.6614e+06	3.96647e+06	1.389	1.164	1.367	1.19	1.278	0.715	0.7	0.874	0.927	0.635	plasma membrane				GO:0003008 system process; GO:0006810 transport; GO:0006892 post-Golgi vesicle-mediated transport; GO:0006895 Golgi to endosome transport; GO:0006996 organelle organization; GO:0007029 endoplasmic reticulum organization; GO:0007275 multicellular organism development; GO:0009987 cellular process; GO:0010256 endomembrane system organization; GO:0016043 cellular component organization; GO:0016192 ve…	GO:0000139 Golgi membrane; GO:0005622 intracellular; GO:0005623 cell; GO:0005737 cytoplasm; GO:0005768 endosome; GO:0005794 Golgi apparatus; GO:0005802 trans-Golgi network; GO:0012505 endomembrane system; GO:0016020 membrane; GO:0031090 organelle membrane; GO:0031410 cytoplasmic vesicle; GO:0031982 vesicle; GO:0031984 organelle subcompartment; GO:0043226 organelle; GO:0043227 membrane-bounded org…				K	KOG3613	Dopey and related predicted leucine zipper transcription factors
D4A9U6	E3 ubiquitin-protein ligase OS=Rattus norvegicus OX=10116 GN=Ubr2 PE=1 SV=3	Ubr2	2.1855	0.0405206	Up	6	5	16	5	199	386421	677875	484895	449895	161123	880037	1.18359e+06	924247	1.85118e+06	2.57518e+06	0.582	0.894	0.672	0.629	0.215	0.758	0.935	0.884	1.679	2.283	nucleus	K10626			GO:0000003 reproduction; GO:0000209 protein polyubiquitination; GO:0000280 nuclear division; GO:0001101 response to acid chemical; GO:0006139 nucleobase-containing compound metabolic process; GO:0006259 DNA metabolic process; GO:0006310 DNA recombination; GO:0006325 chromatin organization; GO:0006342 chromatin silencing; GO:0006355 regulation of transcription, DNA-templated; GO:0006464 cellular p…	GO:0000151 ubiquitin ligase complex; GO:0005622 intracellular; GO:0005623 cell; GO:0005737 cytoplasm; GO:0005829 cytosol; GO:0032991 protein-containing complex; GO:1902494 catalytic complex; GO:1990234 transferase complex;	GO:0003824 catalytic activity; GO:0004842 ubiquitin-protein transferase activity; GO:0005488 binding; GO:0016597 amino acid binding; GO:0016740 transferase activity; GO:0019787 ubiquitin-like protein transferase activity; GO:0031406 carboxylic acid binding; GO:0036094 small molecule binding; GO:0043167 ion binding; GO:0043168 anion binding; GO:0043169 cation binding; GO:0043177 organic acid bindi…			O	KOG1140	N-end rule pathway, recognition component UBR1
A0A0G2JW01	HP domain-containing protein OS=Rattus norvegicus OX=10116 PE=1 SV=1	--	2.0098	0.00230285	Up	25	8	56	4	48.6	784407	877962	711501	443665	616023	2.09833e+06	1.65286e+06	1.99941e+06	2.75402e+06	2.32374e+06	0.755	0.74	0.63	0.396	0.525	1.154	0.834	1.222	1.596	1.316	nucleus				GO:0000902 cell morphogenesis; GO:0000904 cell morphogenesis involved in differentiation; GO:0006355 regulation of transcription, DNA-templated; GO:0006357 regulation of transcription by RNA polymerase II; GO:0006928 movement of cell or subcellular component; GO:0006935 chemotaxis; GO:0006996 organelle organization; GO:0007275 multicellular organism development; GO:0007399 nervous system developm…	GO:0001725 stress fiber; GO:0005622 intracellular; GO:0005623 cell; GO:0005856 cytoskeleton; GO:0014069 postsynaptic density; GO:0015629 actin cytoskeleton; GO:0030027 lamellipodium; GO:0031252 cell leading edge; GO:0032279 asymmetric synapse; GO:0032432 actin filament bundle; GO:0042641 actomyosin; GO:0042995 cell projection; GO:0043226 organelle; GO:0043228 non-membrane-bounded organelle; GO:00…	GO:0003779 actin binding; GO:0005488 binding; GO:0005515 protein binding; GO:0008092 cytoskeletal protein binding;	PF02209	Villin headpiece domain	TZ	KOG1044	Actin-binding LIM Zn-finger protein Limatin involved in axon guidance
A0A0G2K6E3	Myosin IG OS=Rattus norvegicus OX=10116 GN=Myo1g PE=1 SV=1	Myo1g	6.6235	0.00190136	Up	12	8	50	6	116.6	232301	351569	55808.5	353791		2.96357e+06	4.70274e+06	1.82027e+06	2.20171e+06	1.66291e+06	0.275	0.364	0.061	0.388		2.002	2.916	1.366	1.567	1.157	cytoplasm,nucleus	K10356			GO:0002250 adaptive immune response; GO:0002252 immune effector process; GO:0002253 activation of immune response; GO:0002376 immune system process; GO:0002429 immune response-activating cell surface receptor signaling pathway; GO:0002431 Fc receptor mediated stimulatory signaling pathway; GO:0002433 immune response-regulating cell surface receptor signaling pathway involved in phagocytosis; GO:0…	GO:0001891 phagocytic cup; GO:0005623 cell; GO:0005886 plasma membrane; GO:0005902 microvillus; GO:0016020 membrane; GO:0030027 lamellipodium; GO:0030175 filopodium; GO:0031252 cell leading edge; GO:0031256 leading edge membrane; GO:0042995 cell projection; GO:0071944 cell periphery; GO:0098858 actin-based cell projection; GO:0120025 plasma membrane bounded cell projection;	GO:0003774 motor activity; GO:0003824 catalytic activity; GO:0005488 binding; GO:0005543 phospholipid binding; GO:0005546 phosphatidylinositol-4,5-bisphosphate binding; GO:0005547 phosphatidylinositol-3,4,5-trisphosphate binding; GO:0008289 lipid binding; GO:0016462 pyrophosphatase activity; GO:0016787 hydrolase activity; GO:0016817 hydrolase activity, acting on acid anhydrides; GO:0016818 hydrol…	PF00063	Myosin head (motor domain)	Z	KOG0164	Myosin class I heavy chain
A0A0G2K059	Calcium uniporter protein OS=Rattus norvegicus OX=10116 GN=Mcu PE=1 SV=1	Mcu	0.548	5.32122e-05	Down	35	9	168	9	36	1.25238e+07	1.18714e+07	1.01702e+07	1.21329e+07	1.18971e+07	1.19392e+07	9.50256e+06	1.00704e+07	1.03278e+07	8.85955e+06	1.617	1.341	1.208	1.453	1.359	0.881	0.643	0.825	0.802	0.673	cytoplasm				GO:0002791 regulation of peptide secretion; GO:0002793 positive regulation of peptide secretion; GO:0006810 transport; GO:0006811 ion transport; GO:0006812 cation transport; GO:0006816 calcium ion transport; GO:0006839 mitochondrial transport; GO:0006851 mitochondrial calcium ion transmembrane transport; GO:0006873 cellular ion homeostasis; GO:0006874 cellular calcium ion homeostasis; GO:0006875 …	GO:0005622 intracellular; GO:0005623 cell; GO:0005737 cytoplasm; GO:0005739 mitochondrion; GO:0005740 mitochondrial envelope; GO:0005743 mitochondrial inner membrane; GO:0016020 membrane; GO:0016021 integral component of membrane; GO:0019866 organelle inner membrane; GO:0031090 organelle membrane; GO:0031224 intrinsic component of membrane; GO:0031300 intrinsic component of organelle membrane; GO…	GO:0005215 transporter activity; GO:0005216 ion channel activity; GO:0005261 cation channel activity; GO:0005262 calcium channel activity; GO:0005488 binding; GO:0005515 protein binding; GO:0008324 cation transmembrane transporter activity; GO:0015075 ion transmembrane transporter activity; GO:0015085 calcium ion transmembrane transporter activity; GO:0015267 channel activity; GO:0015291 secondar…			S	KOG2966	Uncharacterized conserved protein
A0A0G2JTL5	Pyruvate carboxylase OS=Rattus norvegicus OX=10116 GN=Pc PE=1 SV=1	Pc	0.3189	5.093e-07	Down	57	55	2028	55	139.9	7.88387e+08	9.0626e+08	8.77943e+08	1.00591e+09	7.95645e+08	3.94253e+08	4.18907e+08	4.54423e+08	5.05907e+08	4.20093e+08	1.549	1.558	1.587	1.832	1.383	0.442	0.431	0.566	0.598	0.485	nucleus	K01958	PC; pyruvate carboxylase [EC:6.4.1.1]	rno01100 Metabolic pathways; rno00620 Pyruvate metabolism; rno00020 Citrate cycle (TCA cycle); rno01200 Carbon metabolism; rno01230 Biosynthesis of amino acids	GO:0005975 carbohydrate metabolic process; GO:0005996 monosaccharide metabolic process; GO:0006006 glucose metabolic process; GO:0006082 organic acid metabolic process; GO:0006090 pyruvate metabolic process; GO:0006094 gluconeogenesis; GO:0006107 oxaloacetate metabolic process; GO:0008152 metabolic process; GO:0009058 biosynthetic process; GO:0009889 regulation of biosynthetic process; GO:0009891…	GO:0005622 intracellular; GO:0005623 cell; GO:0005737 cytoplasm; GO:0005739 mitochondrion; GO:0005759 mitochondrial matrix; GO:0031974 membrane-enclosed lumen; GO:0043226 organelle; GO:0043227 membrane-bounded organelle; GO:0043229 intracellular organelle; GO:0043231 intracellular membrane-bounded organelle; GO:0043233 organelle lumen; GO:0070013 intracellular organelle lumen;	GO:0000166 nucleotide binding; GO:0003824 catalytic activity; GO:0004736 pyruvate carboxylase activity; GO:0005488 binding; GO:0005515 protein binding; GO:0005524 ATP binding; GO:0008144 drug binding; GO:0009374 biotin binding; GO:0016874 ligase activity; GO:0016885 ligase activity, forming carbon-carbon bonds; GO:0017076 purine nucleotide binding; GO:0019842 vitamin binding; GO:0030554 adenyl nu…	PF00289; PF02786; PF02785; PF00682; PF02436; PF00364	Carbamoyl-phosphate synthase L chain, N-terminal domain; Carbamoyl-phosphate synthase L chain, ATP binding domain; Biotin carboxylase C-terminal domain; HMGL-like; Conserved carboxylase domain; Biotin-requiring enzyme	C	KOG0369	Pyruvate carboxylase
D4A777	Family with sequence similarity 114, member A1 OS=Rattus norvegicus OX=10116 GN=Fam114a1 PE=1 SV=2	Fam114a1	1.6195	1.03541e-05	Up	34	13	133	13	60.7	8.26522e+06	9.32316e+06	1.13216e+07	9.50252e+06	1.05184e+07	2.69529e+07	2.8127e+07	2.19185e+07	2.27975e+07	2.55389e+07	0.735	0.725	0.926	0.783	0.828	1.369	1.311	1.237	1.22	1.336	nucleus					GO:0005622 intracellular; GO:0005623 cell; GO:0005634 nucleus; GO:0005654 nucleoplasm; GO:0005737 cytoplasm; GO:0005794 Golgi apparatus; GO:0005829 cytosol; GO:0012505 endomembrane system; GO:0031974 membrane-enclosed lumen; GO:0031981 nuclear lumen; GO:0043226 organelle; GO:0043227 membrane-bounded organelle; GO:0043229 intracellular organelle; GO:0043231 intracellular membrane-bounded organelle…
F7FL53	Solute carrier family 43 member 1 OS=Rattus norvegicus OX=10116 GN=Slc43a1 PE=1 SV=2	Slc43a1	0.2496	0.00047351	Down	6	2	18	2	67.1	1.64185e+06	833214	1.36648e+06	1.05117e+06	1.20427e+06	345278	335828	887556	302963	503141	3.23	1.434	2.473	1.917	2.096	0.388	0.346	1.108	0.359	0.582	plasma membrane	K08228			GO:0003333 amino acid transmembrane transport; GO:0006810 transport; GO:0006811 ion transport; GO:0006820 anion transport; GO:0006865 amino acid transport; GO:0015711 organic anion transport; GO:0015804 neutral amino acid transport; GO:0015807 L-amino acid transport; GO:0015849 organic acid transport; GO:0034220 ion transmembrane transport; GO:0046942 carboxylic acid transport; GO:0051179 localiz…	GO:0005623 cell; GO:0005886 plasma membrane; GO:0005887 integral component of plasma membrane; GO:0016020 membrane; GO:0016021 integral component of membrane; GO:0031224 intrinsic component of membrane; GO:0031226 intrinsic component of plasma membrane; GO:0071944 cell periphery;	GO:0005215 transporter activity; GO:0005342 organic acid transmembrane transporter activity; GO:0008509 anion transmembrane transporter activity; GO:0008514 organic anion transmembrane transporter activity; GO:0015075 ion transmembrane transporter activity; GO:0015171 amino acid transmembrane transporter activity; GO:0015175 neutral amino acid transmembrane transporter activity; GO:0015179 L-amin…
F1LZ11	Ig-like domain-containing protein OS=Rattus norvegicus OX=10116 PE=1 SV=1	--	4.4734	0.00703714	Up	40	3	21	3	14.1	187862	127934	220671	144933	102285	1.03468e+06	271414	1.57254e+06	1.10612e+06	1.45852e+06	0.524	0.312	0.566	0.375	0.253	1.649	0.397	2.784	1.857	2.394	extracellular							PF07686	Immunoglobulin V-set domain
D3ZQ80	Protein SMG8 OS=Rattus norvegicus OX=10116 GN=Smg8 PE=1 SV=1	Smg8	1.9104	0.0232096	Up	4	2	13	2	109.6	49342.2	88465.4	137373	219121	98283.6	367230	396477	207821	406570	414087	0.321	0.504	0.823	1.323	0.566	1.366	1.353	0.859	1.593	1.586	cytoplasm	K18734			GO:0000184 nuclear-transcribed mRNA catabolic process, nonsense-mediated decay; GO:0000956 nuclear-transcribed mRNA catabolic process; GO:0001932 regulation of protein phosphorylation; GO:0006139 nucleobase-containing compound metabolic process; GO:0006401 RNA catabolic process; GO:0006402 mRNA catabolic process; GO:0006725 cellular aromatic compound metabolic process; GO:0006807 nitrogen compoun…	GO:0005622 intracellular; GO:0005623 cell; GO:0005737 cytoplasm; GO:0005829 cytosol;				S	KOG3692	Uncharacterized conserved protein
A0A0G2JTM1	Uncharacterized protein OS=Rattus norvegicus OX=10116 PE=1 SV=1	--	0.6329	0.00209996	Down	12	7	71	7	80.2	2.75483e+06	3.80831e+06	3.67883e+06	2.5674e+06	4.57448e+06	4.07125e+06	3.70524e+06	3.15336e+06	3.07623e+06	3.30656e+06	1.047	1.267	1.287	0.905	1.539	0.884	0.738	0.761	0.704	0.739	cytoplasm	K05741	DIAPH2; diaphanous 2	rno04810 Regulation of actin cytoskeleton	GO:0000003 reproduction; GO:0006996 organelle organization; GO:0007010 cytoskeleton organization; GO:0007015 actin filament organization; GO:0007276 gamete generation; GO:0007292 female gamete generation; GO:0008154 actin polymerization or depolymerization; GO:0009987 cellular process; GO:0016043 cellular component organization; GO:0019953 sexual reproduction; GO:0022414 reproductive process; GO:…	GO:0005622 intracellular; GO:0005623 cell; GO:0005634 nucleus; GO:0005730 nucleolus; GO:0005737 cytoplasm; GO:0005768 endosome; GO:0005769 early endosome; GO:0005783 endoplasmic reticulum; GO:0005829 cytosol; GO:0012505 endomembrane system; GO:0031410 cytoplasmic vesicle; GO:0031974 membrane-enclosed lumen; GO:0031981 nuclear lumen; GO:0031982 vesicle; GO:0043226 organelle; GO:0043227 membrane-bo…	GO:0003779 actin binding; GO:0005102 signaling receptor binding; GO:0005488 binding; GO:0005515 protein binding; GO:0008092 cytoskeletal protein binding;			TZ	KOG1924	RhoA GTPase effector DIA/Diaphanous
F1M0F9	Cytochrome P450, family 2, subfamily c, polypeptide 24 OS=Rattus norvegicus OX=10116 GN=Cyp2c24 PE=1 SV=3	Cyp2c24	5.5578	0.00164343	Up	33	14	193	4	55.9	339041	1.95635e+06	256338	215593	229099	4.75349e+06	4.08243e+06	2.64797e+06	6.67095e+06	7.46525e+06	0.213	1.074	0.148	0.125	0.127	1.704	1.343	1.054	2.519	2.756	endoplasmic reticulum	K07413	CYP2C; cytochrome P450 family 2 subfamily C [EC:1.14.14.1]	rno01100 Metabolic pathways; rno00140 Steroid hormone biosynthesis; rno05204 Chemical carcinogenesis - DNA adducts; rno04750 Inflammatory mediator regulation of TRP channels; rno00590 Arachidonic acid metabolism; rno00591 Linoleic acid metabolism; rno04726 Serotonergic synapse; rno00830 Retinol metabolism	GO:0001676 long-chain fatty acid metabolic process; GO:0006082 organic acid metabolic process; GO:0006629 lipid metabolic process; GO:0006631 fatty acid metabolic process; GO:0006690 icosanoid metabolic process; GO:0006805 xenobiotic metabolic process; GO:0008152 metabolic process; GO:0009410 response to xenobiotic stimulus; GO:0009987 cellular process; GO:0019369 arachidonic acid metabolic proce…	GO:0005622 intracellular; GO:0005623 cell; GO:0005737 cytoplasm; GO:0005783 endoplasmic reticulum; GO:0005789 endoplasmic reticulum membrane; GO:0012505 endomembrane system; GO:0016020 membrane; GO:0031090 organelle membrane; GO:0031984 organelle subcompartment; GO:0042175 nuclear outer membrane-endoplasmic reticulum membrane network; GO:0043226 organelle; GO:0043227 membrane-bounded organelle; G…	GO:0003824 catalytic activity; GO:0004497 monooxygenase activity; GO:0005488 binding; GO:0008144 drug binding; GO:0008391 arachidonic acid monooxygenase activity; GO:0008392 arachidonic acid epoxygenase activity; GO:0008395 steroid hydroxylase activity; GO:0016491 oxidoreductase activity; GO:0016705 oxidoreductase activity, acting on paired donors, with incorporation or reduction of molecular oxy…	PF00067	Cytochrome P450	Q	KOG0156	Cytochrome P450 CYP2 subfamily
A0A0G2JZH8	Dihydrolipoamide acetyltransferase component of pyruvate dehydrogenase complex OS=Rattus norvegicus OX=10116 GN=Pdhx PE=1 SV=1	Pdhx	0.6111	0.000550067	Down	25	10	181	10	54.1	2.10225e+07	2.40959e+07	1.80851e+07	2.16498e+07	2.35419e+07	1.96769e+07	1.91253e+07	2.35669e+07	2.32921e+07	1.81049e+07	1.348	1.352	1.067	1.287	1.336	0.721	0.643	0.959	0.899	0.683	mitochondria				GO:0006082 organic acid metabolic process; GO:0006084 acetyl-CoA metabolic process; GO:0006085 acetyl-CoA biosynthetic process; GO:0006086 acetyl-CoA biosynthetic process from pyruvate; GO:0006090 pyruvate metabolic process; GO:0006139 nucleobase-containing compound metabolic process; GO:0006163 purine nucleotide metabolic process; GO:0006164 purine nucleotide biosynthetic process; GO:0006637 acy…	GO:0005622 intracellular; GO:0005623 cell; GO:0005737 cytoplasm; GO:0005739 mitochondrion; GO:0005759 mitochondrial matrix; GO:0031974 membrane-enclosed lumen; GO:0032991 protein-containing complex; GO:0043226 organelle; GO:0043227 membrane-bounded organelle; GO:0043229 intracellular organelle; GO:0043231 intracellular membrane-bounded organelle; GO:0043233 organelle lumen; GO:0045254 pyruvate de…		PF00364; PF00198	Biotin-requiring enzyme; 2-oxoacid dehydrogenases acyltransferase (catalytic domain)	C	KOG0557	Dihydrolipoamide acetyltransferase
M0RA08	Perilipin OS=Rattus norvegicus OX=10116 GN=Plin3 PE=1 SV=1	Plin3	2.2531	0.000557478	Up	49	15	197	15	47.3	9.56356e+06	9.10443e+06	8.63002e+06	7.17116e+06	7.60486e+06	3.38626e+07	3.40363e+07	1.72578e+07	2.64089e+07	3.99602e+07	0.767	0.639	0.637	0.534	0.54	1.552	1.431	0.879	1.275	1.886	nucleus	K20287			GO:0006810 transport; GO:0016192 vesicle-mediated transport; GO:0051179 localization; GO:0051234 establishment of localization;	GO:0005622 intracellular; GO:0005623 cell; GO:0005737 cytoplasm; GO:0005768 endosome; GO:0005794 Golgi apparatus; GO:0005811 lipid droplet; GO:0005829 cytosol; GO:0012505 endomembrane system; GO:0030133 transport vesicle; GO:0031410 cytoplasmic vesicle; GO:0031982 vesicle; GO:0043226 organelle; GO:0043227 membrane-bounded organelle; GO:0043228 non-membrane-bounded organelle; GO:0043229 intracellu…
A0A0G2JZB6	Uncharacterized protein OS=Rattus norvegicus OX=10116 PE=1 SV=1	--	0.4839	0.000114335	Down	36	3	29	3	15.8	1.61142e+06	2.35551e+06	1.84067e+06	1.72015e+06	1.77591e+06	1.28234e+06	1.69152e+06	1.75944e+06	1.09223e+06	1.25647e+06	1.411	1.805	1.483	1.397	1.376	0.641	0.776	0.977	0.575	0.647	nucleus				GO:0000154 rRNA modification; GO:0006139 nucleobase-containing compound metabolic process; GO:0006364 rRNA processing; GO:0006396 RNA processing; GO:0006399 tRNA metabolic process; GO:0006400 tRNA modification; GO:0006725 cellular aromatic compound metabolic process; GO:0006807 nitrogen compound metabolic process; GO:0008033 tRNA processing; GO:0008152 metabolic process; GO:0009451 RNA modificati…	GO:0005622 intracellular; GO:0005623 cell; GO:0005634 nucleus; GO:0005654 nucleoplasm; GO:0031974 membrane-enclosed lumen; GO:0031981 nuclear lumen; GO:0043226 organelle; GO:0043227 membrane-bounded organelle; GO:0043229 intracellular organelle; GO:0043231 intracellular membrane-bounded organelle; GO:0043233 organelle lumen; GO:0070013 intracellular organelle lumen;	GO:0003676 nucleic acid binding; GO:0003723 RNA binding; GO:0005488 binding; GO:0097159 organic cyclic compound binding; GO:1901363 heterocyclic compound binding;			S	KOG3943	THUMP domain-containing proteins
A0A140UHX9	CCZ1 homolog B, vacuolar protein-trafficking and biogenesis-associated OS=Rattus norvegicus OX=10116 GN=Ccz1b PE=1 SV=1	Ccz1b	0.385	8.47242e-06	Down	8	4	29	4	55.6	7.36717e+06	6.75659e+06	6.38162e+06	7.26777e+06	7.3818e+06	3.55504e+06	6.1159e+06	3.90473e+06	4.52545e+06	3.48305e+06	1.86	1.492	1.482	1.701	1.649	0.513	0.809	0.625	0.687	0.517	cytoplasm				GO:0006810 transport; GO:0016192 vesicle-mediated transport; GO:0051179 localization; GO:0051234 establishment of localization; GO:0065007 biological regulation; GO:0065009 regulation of molecular function;	GO:0005622 intracellular; GO:0005623 cell; GO:0005737 cytoplasm; GO:0005768 endosome; GO:0005770 late endosome; GO:0005829 cytosol; GO:0012505 endomembrane system; GO:0016234 inclusion body; GO:0016235 aggresome; GO:0031410 cytoplasmic vesicle; GO:0031982 vesicle; GO:0032991 protein-containing complex; GO:0035658 Mon1-Ccz1 complex; GO:0043226 organelle; GO:0043227 membrane-bounded organelle; GO:0…	GO:0005085 guanyl-nucleotide exchange factor activity; GO:0005488 binding; GO:0005515 protein binding; GO:0019899 enzyme binding; GO:0051020 GTPase binding; GO:0098772 molecular function regulator;			V	KOG2622	Putative myrosinase precursor
D4A1H8	PWP1 homolog, endonuclein OS=Rattus norvegicus OX=10116 GN=Pwp1 PE=1 SV=1	Pwp1	2.3395	0.00283937	Up	21	6	25	6	55.8	779554	359373	726879	334708	350775	2.221e+06	2.31828e+06	1.38086e+06	2.02379e+06	1.69859e+06	1.027	0.414	0.881	0.409	0.409	1.671	1.601	1.154	1.604	1.316	mitochondria,nucleus	K14791			GO:0001932 regulation of protein phosphorylation; GO:0001933 negative regulation of protein phosphorylation; GO:0006139 nucleobase-containing compound metabolic process; GO:0006325 chromatin organization; GO:0006351 transcription, DNA-templated; GO:0006355 regulation of transcription, DNA-templated; GO:0006356 regulation of transcription by RNA polymerase I; GO:0006464 cellular protein modificati…	GO:0005622 intracellular; GO:0005623 cell; GO:0005634 nucleus; GO:0005730 nucleolus; GO:0005737 cytoplasm; GO:0005794 Golgi apparatus; GO:0012505 endomembrane system; GO:0031974 membrane-enclosed lumen; GO:0031981 nuclear lumen; GO:0043226 organelle; GO:0043227 membrane-bounded organelle; GO:0043228 non-membrane-bounded organelle; GO:0043229 intracellular organelle; GO:0043231 intracellular membr…	GO:0005488 binding; GO:0005515 protein binding; GO:0035064 methylated histone binding; GO:0042393 histone binding; GO:0140030 modification-dependent protein binding; GO:0140034 methylation-dependent protein binding; GO:1990889 H4K20me3 modified histone binding;			S	KOG0270	WD40 repeat-containing protein
F7FEU1	V-set and immunoglobulin domain-containing 4 OS=Rattus norvegicus OX=10116 GN=Vsig4 PE=1 SV=1	Vsig4	0.1673	0.00204932	Down	14	3	27	3	32.5	1.23371e+06	1.7241e+06	1.06097e+06	1.09335e+06	1.69406e+06	62015.8	96525.4	159435	1.16223e+06	266079	1.799	2.199	1.423	1.478	2.185	0.052	0.074	0.147	1.019	0.228	plasma membrane	K19822	VSIG4; V-set and immunoglobulin domain-containing protein 4	rno04610 Complement and coagulation cascades				PF07686	Immunoglobulin V-set domain
M0R7Z7	Collagen alpha-3(IV) chain-like OS=Rattus norvegicus OX=10116 GN=LOC100911572 PE=4 SV=1	LOC100911572	3.1972	2.04383e-06	Up	6	2	7	2	47.7	735131	732794	974534	1.00652e+06	899273	4.16726e+06	5.84746e+06	3.63677e+06	3.57893e+06	4.91955e+06	0.428	0.373	0.521	0.543	0.463	1.384	1.782	1.342	1.252	1.683	nucleus				GO:0001655 urogenital system development; GO:0001822 kidney development; GO:0003008 system process; GO:0003013 circulatory system process; GO:0006915 apoptotic process; GO:0006919 activation of cysteine-type endopeptidase activity involved in apoptotic process; GO:0007154 cell communication; GO:0007165 signal transduction; GO:0007166 cell surface receptor signaling pathway; GO:0007167 enzyme link…	GO:0005576 extracellular region; GO:0005581 collagen trimer; GO:0005587 collagen type IV trimer; GO:0005604 basement membrane; GO:0005622 intracellular; GO:0005623 cell; GO:0005737 cytoplasm; GO:0005783 endoplasmic reticulum; GO:0005788 endoplasmic reticulum lumen; GO:0012505 endomembrane system; GO:0031012 extracellular matrix; GO:0031974 membrane-enclosed lumen; GO:0032991 protein-containing co…	GO:0004857 enzyme inhibitor activity; GO:0004866 endopeptidase inhibitor activity; GO:0005102 signaling receptor binding; GO:0005178 integrin binding; GO:0005198 structural molecule activity; GO:0005488 binding; GO:0005515 protein binding; GO:0008191 metalloendopeptidase inhibitor activity; GO:0030234 enzyme regulator activity; GO:0030414 peptidase inhibitor activity; GO:0044877 protein-containin…	PF01413	C-terminal tandem repeated domain in type 4 procollagen	W	KOG3544	Collagens (type IV and type XIII), and related proteins
F1LSK6	Cytochrome P450 20A1 OS=Rattus norvegicus OX=10116 GN=Cyp20a1 PE=1 SV=1	Cyp20a1	0.5553	0.0013299	Down	25	7	40	7	51.9	9.36365e+06	1.40635e+07	1.32382e+07	1.07261e+07	1.13249e+07	1.28602e+07	1.11083e+07	1.18217e+07	6.88805e+06	8.61878e+06	1.119	1.471	1.456	1.189	1.198	0.878	0.696	0.897	0.495	0.606	endoplasmic reticulum	K07435						PF00067	Cytochrome P450	IQ	KOG0157	Cytochrome P450 CYP4/CYP19/CYP26 subfamilies
A0A0G2JTI8	Aminopeptidase OS=Rattus norvegicus OX=10116 GN=Enpep PE=1 SV=1	Enpep	0.6553	0.00444127	Down	11	9	80	9	107.9	3.2837e+06	4.11831e+06	3.41106e+06	4.63141e+06	4.59988e+06	3.89332e+06	3.84621e+06	4.39406e+06	5.15035e+06	3.27455e+06	1.125	1.235	1.075	1.472	1.395	0.762	0.691	0.955	1.062	0.66	endoplasmic reticulum	K11141	ENPEP; glutamyl aminopeptidase [EC:3.4.11.7]	rno04614 Renin-angiotensin system	GO:0001525 angiogenesis; GO:0001568 blood vessel development; GO:0001655 urogenital system development; GO:0001822 kidney development; GO:0001944 vasculature development; GO:0001990 regulation of systemic arterial blood pressure by hormone; GO:0001991 regulation of systemic arterial blood pressure by circulatory renin-angiotensin; GO:0002002 regulation of angiotensin levels in blood; GO:0002003 a…	GO:0005622 intracellular; GO:0005623 cell; GO:0005737 cytoplasm; GO:0005886 plasma membrane; GO:0005887 integral component of plasma membrane; GO:0005903 brush border; GO:0009897 external side of plasma membrane; GO:0009986 cell surface; GO:0012506 vesicle membrane; GO:0016020 membrane; GO:0016021 integral component of membrane; GO:0016324 apical plasma membrane; GO:0031090 organelle membrane; GO…	GO:0003824 catalytic activity; GO:0004177 aminopeptidase activity; GO:0005488 binding; GO:0008233 peptidase activity; GO:0008235 metalloexopeptidase activity; GO:0008237 metallopeptidase activity; GO:0008238 exopeptidase activity; GO:0008270 zinc ion binding; GO:0016787 hydrolase activity; GO:0033218 amide binding; GO:0042277 peptide binding; GO:0043167 ion binding; GO:0043169 cation binding; GO:…	PF01433; PF11838	Peptidase family M1; Domain of unknown function (DUF3358)	EO	KOG1046	Puromycin-sensitive aminopeptidase and related aminopeptidases
M0RC57	Small ArfGAP 1 OS=Rattus norvegicus OX=10116 GN=Smap1 PE=1 SV=1	Smap1	3.9352	0.00725464	Up	13	4	26	4	47.6		353812	62540.7	470378	299185	2.17617e+06	2.23182e+06	2.08675e+06	1.22396e+06	1.32672e+06		0.455	0.084	0.64	0.389	1.825	1.717	1.944	1.081	1.146	cytoplasm	K12486	SMAP; stromal membrane-associated protein	rno04144 Endocytosis	GO:0002682 regulation of immune system process; GO:0002684 positive regulation of immune system process; GO:0030100 regulation of endocytosis; GO:0032879 regulation of localization; GO:0043085 positive regulation of catalytic activity; GO:0043087 regulation of GTPase activity; GO:0043547 positive regulation of GTPase activity; GO:0044093 positive regulation of molecular function; GO:0045595 regul…	GO:0005622 intracellular; GO:0005623 cell; GO:0005737 cytoplasm;	GO:0005096 GTPase activator activity; GO:0005488 binding; GO:0005515 protein binding; GO:0008047 enzyme activator activity; GO:0030234 enzyme regulator activity; GO:0030276 clathrin binding; GO:0030695 GTPase regulator activity; GO:0060589 nucleoside-triphosphatase regulator activity; GO:0098772 molecular function regulator;	PF01412	Putative GTPase activating protein for Arf	T	KOG0703	Predicted GTPase-activating protein
F1M9G8	Histidine triad nucleotide-binding protein 3 OS=Rattus norvegicus OX=10116 GN=Hint3 PE=1 SV=1	Hint3	0.4865	2.51561e-05	Down	39	5	86	5	19.7	4.73769e+06	4.53341e+06	4.02603e+06	4.4145e+06	4.69724e+06	3.4297e+06	4.05514e+06	3.7888e+06	3.37326e+06	2.60314e+06	1.631	1.366	1.275	1.409	1.431	0.674	0.732	0.828	0.699	0.527	extracellular									FG	KOG4359	Protein kinase C inhibitor-like protein
A0A0G2K695	Myoferlin OS=Rattus norvegicus OX=10116 GN=Myof PE=1 SV=1	Myof	2.4905	9.89403e-05	Up	25	41	246	40	234.5	1.17335e+07	1.11658e+07	1.77535e+07	1.78282e+07	1.26733e+07	5.92663e+07	5.97427e+07	4.09073e+07	5.14116e+07	7.02632e+07	0.538	0.448	0.748	0.757	0.514	1.551	1.434	1.189	1.417	1.893	peroxisome	K22125			GO:0001778 plasma membrane repair; GO:0003008 system process; GO:0003012 muscle system process; GO:0003013 circulatory system process; GO:0006936 muscle contraction; GO:0006950 response to stress; GO:0007009 plasma membrane organization; GO:0008015 blood circulation; GO:0009266 response to temperature stimulus; GO:0009408 response to heat; GO:0009611 response to wounding; GO:0009628 response to a…	GO:0005622 intracellular; GO:0005623 cell; GO:0005634 nucleus; GO:0005635 nuclear envelope; GO:0005737 cytoplasm; GO:0005886 plasma membrane; GO:0005901 caveola; GO:0012505 endomembrane system; GO:0012506 vesicle membrane; GO:0016020 membrane; GO:0030659 cytoplasmic vesicle membrane; GO:0031090 organelle membrane; GO:0031410 cytoplasmic vesicle; GO:0031965 nuclear membrane; GO:0031967 organelle e…	GO:0005488 binding; GO:0005543 phospholipid binding; GO:0008289 lipid binding; GO:0043167 ion binding; GO:0043168 anion binding;	PF00168; PF08151; PF08165; PF08150	C2 domain; FerI (NUC094) domain; FerA (NUC095) domain; FerB (NUC096) domain	M	KOG1326	Membrane-associated protein FER-1 and related ferlins, contain multiple C2 domains
A0A0G2K2Z2	Inositol polyphosphate-5-phosphatase K OS=Rattus norvegicus OX=10116 GN=Inpp5k PE=1 SV=1	Inpp5k	0.6296	3.87827e-05	Down	5	2	33	2	45.4	1.5613e+06	1.65885e+06	1.58594e+06	1.51272e+06	1.46948e+06	1.64004e+06	1.57113e+06	1.68417e+06	1.37535e+06	1.46416e+06	1.485	1.38	1.387	1.334	1.237	0.891	0.783	1.016	0.787	0.819	cytoplasm				GO:0001701 in utero embryonic development; GO:0001932 regulation of protein phosphorylation; GO:0001933 negative regulation of protein phosphorylation; GO:0003008 system process; GO:0003014 renal system process; GO:0005975 carbohydrate metabolic process; GO:0005979 regulation of glycogen biosynthetic process; GO:0006066 alcohol metabolic process; GO:0006109 regulation of carbohydrate metabolic pr…	GO:0001726 ruffle; GO:0005622 intracellular; GO:0005623 cell; GO:0005634 nucleus; GO:0005737 cytoplasm; GO:0005783 endoplasmic reticulum; GO:0005794 Golgi apparatus; GO:0005802 trans-Golgi network; GO:0005829 cytosol; GO:0005886 plasma membrane; GO:0012505 endomembrane system; GO:0016020 membrane; GO:0031252 cell leading edge; GO:0031253 cell projection membrane; GO:0031256 leading edge membrane;…	GO:0001653 peptide receptor activity; GO:0003824 catalytic activity; GO:0004439 phosphatidylinositol-4,5-bisphosphate 5-phosphatase activity; GO:0004888 transmembrane signaling receptor activity; GO:0004930 G protein-coupled receptor activity; GO:0005000 vasopressin receptor activity; GO:0008528 G protein-coupled peptide receptor activity; GO:0016312 inositol bisphosphate phosphatase activity; GO…			T	KOG0565	Inositol polyphosphate 5-phosphatase and related proteins
A0A0G2JSS9	Atlastin-3 OS=Rattus norvegicus OX=10116 GN=Atl3 PE=1 SV=1	Atl3	0.4996	5.15256e-07	Down	50	21	477	20	60.2	8.95324e+07	9.6679e+07	9.18076e+07	8.85557e+07	8.63759e+07	6.71285e+07	7.83734e+07	5.98367e+07	7.7892e+07	7.51344e+07	1.467	1.386	1.384	1.346	1.252	0.628	0.673	0.622	0.768	0.724	plasma membrane	K17339			GO:0006996 organelle organization; GO:0007029 endoplasmic reticulum organization; GO:0007030 Golgi organization; GO:0009987 cellular process; GO:0010256 endomembrane system organization; GO:0010638 positive regulation of organelle organization; GO:0016043 cellular component organization; GO:0022607 cellular component assembly; GO:0033043 regulation of organelle organization; GO:0043933 protein-co…	GO:0005622 intracellular; GO:0005623 cell; GO:0005737 cytoplasm; GO:0005783 endoplasmic reticulum; GO:0005789 endoplasmic reticulum membrane; GO:0012505 endomembrane system; GO:0016020 membrane; GO:0016021 integral component of membrane; GO:0031224 intrinsic component of membrane; GO:0031984 organelle subcompartment; GO:0042175 nuclear outer membrane-endoplasmic reticulum membrane network; GO:004…	GO:0003824 catalytic activity; GO:0003924 GTPase activity; GO:0005488 binding; GO:0005515 protein binding; GO:0016462 pyrophosphatase activity; GO:0016787 hydrolase activity; GO:0016817 hydrolase activity, acting on acid anhydrides; GO:0016818 hydrolase activity, acting on acid anhydrides, in phosphorus-containing anhydrides; GO:0017111 nucleoside-triphosphatase activity; GO:0042802 identical pro…	PF02263; PF02841	Guanylate-binding protein, N-terminal domain; Guanylate-binding protein, C-terminal domain	S	KOG2037	Guanylate-binding protein
M0RBP7	Ig-like domain-containing protein OS=Rattus norvegicus OX=10116 PE=4 SV=1	--	2.1601	0.0411313	Up	31	3	58	2	12.8	4.87773e+06	1.97145e+06	7.44854e+06	5.01683e+06	1.80321e+06	1.3358e+07	8.41734e+06	1.95804e+07	1.94242e+07	1.08989e+07	0.847	0.3	1.19	0.808	0.277	1.325	0.766	2.158	2.03	1.113	extracellular							PF07686	Immunoglobulin V-set domain
A0A0G2K4I9	Coagulation factor XI OS=Rattus norvegicus OX=10116 GN=F11 PE=1 SV=1	F11	0.5868	0.00680016	Down	20	10	98	10	69.6	5.35845e+06	3.26563e+06	4.17686e+06	3.06377e+06	3.89041e+06	3.59399e+06	3.76933e+06	2.71672e+06	4.74209e+06	3.66617e+06	1.85	0.986	1.326	0.981	1.188	0.709	0.682	0.595	0.985	0.744	extracellular				GO:0006508 proteolysis; GO:0006807 nitrogen compound metabolic process; GO:0006950 response to stress; GO:0007596 blood coagulation; GO:0007597 blood coagulation, intrinsic pathway; GO:0007599 hemostasis; GO:0008152 metabolic process; GO:0009611 response to wounding; GO:0010467 gene expression; GO:0016485 protein processing; GO:0019538 protein metabolic process; GO:0030193 regulation of blood coa…	GO:0005576 extracellular region; GO:0005615 extracellular space; GO:0005623 cell; GO:0005886 plasma membrane; GO:0016020 membrane; GO:0071944 cell periphery;	GO:0003824 catalytic activity; GO:0004175 endopeptidase activity; GO:0004177 aminopeptidase activity; GO:0004252 serine-type endopeptidase activity; GO:0005488 binding; GO:0005515 protein binding; GO:0008233 peptidase activity; GO:0008236 serine-type peptidase activity; GO:0008238 exopeptidase activity; GO:0016787 hydrolase activity; GO:0017171 serine hydrolase activity; GO:0042802 identical prot…	PF00024; PF00089	PAN domain; Trypsin	O	KOG3627	Trypsin
D3ZWP2	Leukocyte receptor cluster member 9 OS=Rattus norvegicus OX=10116 GN=Leng9 PE=1 SV=2	Leng9	1.6499	0.0405803	Up	6	2	3	2	53.1	36187.3	101370	123685	109726	96572.9	303067	276474	214147	159867	259819	0.295	0.723	0.928	0.83	0.697	1.411	1.181	1.108	0.784	1.246	nucleus							PF04457; PF10469	Protein of unknown function (DUF504); AKAP7 2'5' RNA ligase-like domain
D4AE49	Mtr4 exosome RNA helicase OS=Rattus norvegicus OX=10116 GN=Mtrex PE=1 SV=3	Mtrex	0.5584	1.87516e-06	Down	13	10	63	10	120.6	3.23097e+07	3.61797e+07	3.43991e+07	3.33887e+07	4.07084e+07	3.28454e+07	3.07073e+07	2.78261e+07	3.40666e+07	3.0264e+07	1.148	1.125	1.124	1.1	1.28	0.667	0.572	0.627	0.728	0.632	cytoplasm	K12598	MTR4; ATP-dependent RNA helicase DOB1 [EC:3.6.4.13]	rno03018 RNA degradation	GO:0000460 maturation of 5.8S rRNA; GO:0006139 nucleobase-containing compound metabolic process; GO:0006364 rRNA processing; GO:0006396 RNA processing; GO:0006401 RNA catabolic process; GO:0006725 cellular aromatic compound metabolic process; GO:0006807 nitrogen compound metabolic process; GO:0008152 metabolic process; GO:0009056 catabolic process; GO:0009057 macromolecule catabolic process; GO:0…	GO:0005622 intracellular; GO:0005623 cell; GO:0005634 nucleus; GO:0005681 spliceosomal complex; GO:0032991 protein-containing complex; GO:0043226 organelle; GO:0043227 membrane-bounded organelle; GO:0043229 intracellular organelle; GO:0043231 intracellular membrane-bounded organelle; GO:0071013 catalytic step 2 spliceosome; GO:1902494 catalytic complex; GO:1990904 ribonucleoprotein complex;	GO:0003724 RNA helicase activity; GO:0003824 catalytic activity; GO:0004386 helicase activity; GO:0008186 RNA-dependent ATPase activity; GO:0016462 pyrophosphatase activity; GO:0016787 hydrolase activity; GO:0016817 hydrolase activity, acting on acid anhydrides; GO:0016818 hydrolase activity, acting on acid anhydrides, in phosphorus-containing anhydrides; GO:0016887 ATPase activity; GO:0017111 nu…	PF00270; PF13234; PF08148	DEAD/DEAH box helicase; rRNA-processing arch domain; DSHCT (NUC185) domain	A	KOG0948	Nuclear exosomal RNA helicase MTR4, DEAD-box superfamily
A0A0H2UI10	Protein O-GlcNAcase OS=Rattus norvegicus OX=10116 GN=Oga PE=1 SV=1	Oga	0.1827	4.59637e-06	Down	5	3	15	3	106.1	2.92217e+06	5.56473e+06	5.55999e+06	7.59186e+06	5.56114e+06	1.40045e+06	2.14207e+06	1.36174e+06	1.36018e+06	1.60164e+06	1.107	1.845	1.938	2.668	1.865	0.303	0.425	0.327	0.31	0.357	nucleus	K15719	NCOAT; protein O-GlcNAcase / histone acetyltransferase [EC:3.2.1.169 2.3.1.48]	rno04931 Insulin resistance	GO:0002791 regulation of peptide secretion; GO:0002793 positive regulation of peptide secretion; GO:0003254 regulation of membrane depolarization; GO:0006040 amino sugar metabolic process; GO:0006044 N-acetylglucosamine metabolic process; GO:0006139 nucleobase-containing compound metabolic process; GO:0006163 purine nucleotide metabolic process; GO:0006325 chromatin organization; GO:0006464 cellu…	GO:0005622 intracellular; GO:0005623 cell; GO:0005737 cytoplasm; GO:0005739 mitochondrion; GO:0005829 cytosol; GO:0043226 organelle; GO:0043227 membrane-bounded organelle; GO:0043229 intracellular organelle; GO:0043231 intracellular membrane-bounded organelle;	GO:0003824 catalytic activity; GO:0004402 histone acetyltransferase activity; GO:0004415 hyalurononglucosaminidase activity; GO:0004553 hydrolase activity, hydrolyzing O-glycosyl compounds; GO:0004563 beta-N-acetylhexosaminidase activity; GO:0008080 N-acetyltransferase activity; GO:0015929 hexosaminidase activity; GO:0016231 beta-N-acetylglucosaminidase activity; GO:0016407 acetyltransferase acti…			O	KOG3698	Hyaluronoglucosaminidase
F7FMS0	Macrophage-stimulating 1 OS=Rattus norvegicus OX=10116 GN=Mst1 PE=4 SV=1	Mst1	0.4574	1.22457e-05	Down	9	5	33	5	83.1	1.58545e+07	1.27212e+07	1.30668e+07	1.42894e+07	1.37201e+07	1.09387e+07	1.08989e+07	8.47656e+06	1.16195e+07	8.70207e+06	1.817	1.276	1.377	1.518	1.391	0.716	0.655	0.616	0.801	0.587	extracellular	K23441	MST1; hepatocyte growth factor-like protein	rno04020 Calcium signaling pathway	GO:0000003 reproduction; GO:0001932 regulation of protein phosphorylation; GO:0002009 morphogenesis of an epithelium; GO:0002682 regulation of immune system process; GO:0002685 regulation of leukocyte migration; GO:0002688 regulation of leukocyte chemotaxis; GO:0006109 regulation of carbohydrate metabolic process; GO:0006111 regulation of gluconeogenesis; GO:0007154 cell communication; GO:0007165…	GO:0005576 extracellular region; GO:0005615 extracellular space; GO:0005622 intracellular; GO:0005623 cell; GO:0005737 cytoplasm; GO:0005773 vacuole; GO:0043226 organelle; GO:0043227 membrane-bounded organelle; GO:0043229 intracellular organelle; GO:0043231 intracellular membrane-bounded organelle;	GO:0005102 signaling receptor binding; GO:0005488 binding; GO:0005515 protein binding; GO:0019899 enzyme binding; GO:0019900 kinase binding; GO:0019901 protein kinase binding; GO:0030971 receptor tyrosine kinase binding; GO:1990782 protein tyrosine kinase binding;	PF00024; PF00051; PF00089	PAN domain; Kringle domain; Trypsin
M0R402	Thioredoxin-related transmembrane protein 3 OS=Rattus norvegicus OX=10116 GN=Tmx3 PE=1 SV=2	Tmx3	1.8139	0.000133093	Up	24	8	84	8	52.1	1.66883e+06	1.74952e+06	1.882e+06	1.98901e+06	1.75329e+06	5.30896e+06	7.21713e+06	3.94753e+06	4.19586e+06	5.54157e+06	0.763	0.7	0.792	0.844	0.71	1.387	1.73	1.146	1.155	1.491	plasma membrane	K09585			GO:0002576 platelet degranulation; GO:0006457 protein folding; GO:0006464 cellular protein modification process; GO:0006807 nitrogen compound metabolic process; GO:0006810 transport; GO:0006887 exocytosis; GO:0006950 response to stress; GO:0008152 metabolic process; GO:0009987 cellular process; GO:0016192 vesicle-mediated transport; GO:0018158 protein oxidation; GO:0018171 peptidyl-cysteine oxida…	GO:0005622 intracellular; GO:0005623 cell; GO:0005737 cytoplasm; GO:0005783 endoplasmic reticulum; GO:0005789 endoplasmic reticulum membrane; GO:0005886 plasma membrane; GO:0009986 cell surface; GO:0012505 endomembrane system; GO:0012506 vesicle membrane; GO:0016020 membrane; GO:0030141 secretory granule; GO:0030659 cytoplasmic vesicle membrane; GO:0030667 secretory granule membrane; GO:0031090 o…	GO:0003756 protein disulfide isomerase activity; GO:0003824 catalytic activity; GO:0016491 oxidoreductase activity; GO:0016667 oxidoreductase activity, acting on a sulfur group of donors; GO:0016670 oxidoreductase activity, acting on a sulfur group of donors, oxygen as acceptor; GO:0016853 isomerase activity; GO:0016860 intramolecular oxidoreductase activity; GO:0016864 intramolecular oxidoreduct…	PF00085; PF13848	Thioredoxin; Thioredoxin-like domain	CO	KOG4277	Uncharacterized conserved protein, contains thioredoxin domain
D3ZMY7	5'-nucleotidase, cytosolic II OS=Rattus norvegicus OX=10116 GN=Nt5c2 PE=1 SV=3	Nt5c2	4.615	3.74984e-07	Up	39	15	163	15	67.7	2.19816e+06	3.18444e+06	2.40792e+06	2.78249e+06	3.25089e+06	2.26755e+07	2.54e+07	1.97803e+07	1.40084e+07	1.90534e+07	0.341	0.433	0.344	0.401	0.447	2.01	2.067	1.948	1.308	1.74	nucleus	K01081	E3.1.3.5; 5'-nucleotidase [EC:3.1.3.5]	rno01100 Metabolic pathways; rno00760 Nicotinate and nicotinamide metabolism; rno00230 Purine metabolism; rno00240 Pyrimidine metabolism	GO:0006139 nucleobase-containing compound metabolic process; GO:0006163 purine nucleotide metabolic process; GO:0006195 purine nucleotide catabolic process; GO:0006725 cellular aromatic compound metabolic process; GO:0006753 nucleoside phosphate metabolic process; GO:0006793 phosphorus metabolic process; GO:0006796 phosphate-containing compound metabolic process; GO:0006807 nitrogen compound meta…	GO:0005622 intracellular; GO:0005623 cell; GO:0005737 cytoplasm; GO:0005829 cytosol;	GO:0003824 catalytic activity; GO:0005488 binding; GO:0005515 protein binding; GO:0008252 nucleotidase activity; GO:0008253 5'-nucleotidase activity; GO:0016301 kinase activity; GO:0016740 transferase activity; GO:0016772 transferase activity, transferring phosphorus-containing groups; GO:0016773 phosphotransferase activity, alcohol group as acceptor; GO:0016787 hydrolase activity; GO:0016788 hyd…			F	KOG2469	IMP-GMP specific 5'-nucleotidase
A0A0G2K7S2	Integrator complex subunit 6 OS=Rattus norvegicus OX=10116 GN=Ints6 PE=1 SV=1	Ints6	2.0962	0.0236875	Up	2	2	7	2	99.5		131644	165097	78982.3	107028	455307	438195	516027	181536	363637		0.767	1.011	0.488	0.631	1.731	1.529	2.18	0.727	1.424	nucleus	K13143			GO:0006139 nucleobase-containing compound metabolic process; GO:0006351 transcription, DNA-templated; GO:0006366 transcription by RNA polymerase II; GO:0006396 RNA processing; GO:0006725 cellular aromatic compound metabolic process; GO:0006807 nitrogen compound metabolic process; GO:0007154 cell communication; GO:0007165 signal transduction; GO:0008152 metabolic process; GO:0009058 biosynthetic p…	GO:0000428 DNA-directed RNA polymerase complex; GO:0005622 intracellular; GO:0005623 cell; GO:0005634 nucleus; GO:0005654 nucleoplasm; GO:0005856 cytoskeleton; GO:0015629 actin cytoskeleton; GO:0016591 RNA polymerase II, holoenzyme; GO:0030880 RNA polymerase complex; GO:0031974 membrane-enclosed lumen; GO:0031981 nuclear lumen; GO:0032039 integrator complex; GO:0032991 protein-containing complex;…	GO:0004888 transmembrane signaling receptor activity; GO:0038023 signaling receptor activity; GO:0060089 molecular transducer activity;	PF13519	von Willebrand factor type A domain	S	KOG3768	DEAD box RNA helicase
F1LZ43	Disco-interacting protein 2 homolog A OS=Rattus norvegicus OX=10116 GN=Dip2a PE=1 SV=3	Dip2a	2.2914	0.00313713	Up	2	3	9	2	169.5		59077.4	85060.1	68066.3	122472	187516	332453	303147	335654	320246		0.384	0.581	0.469	0.805	0.795	1.293	1.428	1.499	1.398	plasma membrane	K24907			GO:0009892 negative regulation of metabolic process; GO:0010468 regulation of gene expression; GO:0010605 negative regulation of macromolecule metabolic process; GO:0010629 negative regulation of gene expression; GO:0010941 regulation of cell death; GO:0019222 regulation of metabolic process; GO:0042981 regulation of apoptotic process; GO:0043067 regulation of programmed cell death; GO:0048519 ne…	GO:0005623 cell; GO:0009986 cell surface;		PF06464	DMAP1-binding Domain	IQ	KOG3628	Predicted AMP-binding protein
D3ZWZ1	Integrin subunit alpha X OS=Rattus norvegicus OX=10116 GN=Itgax PE=3 SV=3	Itgax	9.7076	0.0031597	Up	12	11	36	11	130.1	155998	218069	112145	238987	287478	2.47257e+06	5.73456e+06	358342	3.87214e+06	3.43924e+06	0.174	0.213	0.115	0.247	0.284	1.574	3.35	0.253	2.596	2.255	extracellular	K06462	ITGAX; integrin alpha X	rno04610 Complement and coagulation cascades; rno05152 Tuberculosis; rno04810 Regulation of actin cytoskeleton	GO:0001775 cell activation; GO:0002252 immune effector process; GO:0002263 cell activation involved in immune response; GO:0002274 myeloid leukocyte activation; GO:0002275 myeloid cell activation involved in immune response; GO:0002283 neutrophil activation involved in immune response; GO:0002366 leukocyte activation involved in immune response; GO:0002376 immune system process; GO:0002443 leukoc…	GO:0005622 intracellular; GO:0005623 cell; GO:0005737 cytoplasm; GO:0005886 plasma membrane; GO:0005887 integral component of plasma membrane; GO:0008305 integrin complex; GO:0009897 external side of plasma membrane; GO:0009986 cell surface; GO:0012505 endomembrane system; GO:0012506 vesicle membrane; GO:0016020 membrane; GO:0016021 integral component of membrane; GO:0030141 secretory granule; GO…	GO:0005488 binding; GO:0005515 protein binding; GO:0038023 signaling receptor activity; GO:0046982 protein heterodimerization activity; GO:0046983 protein dimerization activity; GO:0060089 molecular transducer activity;	PF00092	von Willebrand factor type A domain	W	KOG3637	Vitronectin receptor, alpha subunit
D3ZRL3	Dual-specificity phosphatase 23 OS=Rattus norvegicus OX=10116 GN=Dusp23 PE=1 SV=1	Dusp23	0.3878	0.000480376	Down	53	7	89	7	16.6	2.3477e+07	2.34386e+07	1.84066e+07	2.11191e+07	1.95793e+07	1.47961e+07	1.42261e+07	6.04121e+06	1.45625e+07	1.60612e+07	1.619	1.415	1.168	1.351	1.195	0.583	0.514	0.264	0.604	0.652	cytoplasm	K14165			GO:0006464 cellular protein modification process; GO:0006470 protein dephosphorylation; GO:0006793 phosphorus metabolic process; GO:0006796 phosphate-containing compound metabolic process; GO:0006807 nitrogen compound metabolic process; GO:0008152 metabolic process; GO:0009987 cellular process; GO:0016311 dephosphorylation; GO:0019538 protein metabolic process; GO:0035335 peptidyl-tyrosine dephos…	GO:0005622 intracellular; GO:0005623 cell; GO:0005634 nucleus; GO:0005654 nucleoplasm; GO:0005737 cytoplasm; GO:0005829 cytosol; GO:0031974 membrane-enclosed lumen; GO:0031981 nuclear lumen; GO:0043226 organelle; GO:0043227 membrane-bounded organelle; GO:0043229 intracellular organelle; GO:0043231 intracellular membrane-bounded organelle; GO:0043233 organelle lumen; GO:0070013 intracellular organ…	GO:0003824 catalytic activity; GO:0004721 phosphoprotein phosphatase activity; GO:0004722 protein serine/threonine phosphatase activity; GO:0004725 protein tyrosine phosphatase activity; GO:0008138 protein tyrosine/serine/threonine phosphatase activity; GO:0016787 hydrolase activity; GO:0016788 hydrolase activity, acting on ester bonds; GO:0016791 phosphatase activity; GO:0042578 phosphoric ester…	PF00782	Dual specificity phosphatase, catalytic domain	V	KOG1720	Protein tyrosine phosphatase CDC14
D4A4P4	FAD synthase OS=Rattus norvegicus OX=10116 GN=Flad1 PE=1 SV=2	Flad1	0.6495	0.00273303	Down	40	15	157	15	54.6	6.06085e+06	7.94661e+06	7.57013e+06	8.76382e+06	8.14731e+06	7.04942e+06	7.67394e+06	9.63843e+06	8.44983e+06	6.26517e+06	1.043	1.196	1.198	1.398	1.24	0.693	0.692	1.052	0.875	0.634	cytoplasm,nucleus	K00953	FLAD1; FAD synthetase [EC:2.7.7.2]	rno01240 Biosynthesis of cofactors; rno01100 Metabolic pathways; rno00740 Riboflavin metabolism	GO:0006139 nucleobase-containing compound metabolic process; GO:0006725 cellular aromatic compound metabolic process; GO:0006732 coenzyme metabolic process; GO:0006747 FAD biosynthetic process; GO:0006753 nucleoside phosphate metabolic process; GO:0006766 vitamin metabolic process; GO:0006767 water-soluble vitamin metabolic process; GO:0006771 riboflavin metabolic process; GO:0006793 phosphorus m…	GO:0005622 intracellular; GO:0005623 cell; GO:0005737 cytoplasm; GO:0005829 cytosol; GO:0005886 plasma membrane; GO:0016020 membrane; GO:0071944 cell periphery;	GO:0003824 catalytic activity; GO:0003919 FMN adenylyltransferase activity; GO:0016740 transferase activity; GO:0016772 transferase activity, transferring phosphorus-containing groups; GO:0016779 nucleotidyltransferase activity; GO:0070566 adenylyltransferase activity;	PF00994	Probable molybdopterin binding domain	EH	KOG2644	3'-phosphoadenosine 5'-phosphosulfate sulfotransferase (PAPS reductase)/FAD synthetase and related enzymes
A0A0G2K9K2	Transforming, acidic coiled-coil-containing protein 1 OS=Rattus norvegicus OX=10116 GN=Tacc1 PE=1 SV=1	Tacc1	3.0199	0.00391563	Up	3	3	12	3	85.6	76875.5	135678	165528	94137	104071	490598	402040	331046	361970	1.1445e+06	0.374	0.577	0.74	0.424	0.448	1.362	1.025	1.021	1.059	3.273	nucleus	K14281			GO:0000226 microtubule cytoskeleton organization; GO:0006810 transport; GO:0006996 organelle organization; GO:0007010 cytoskeleton organization; GO:0007017 microtubule-based process; GO:0007097 nuclear migration; GO:0007275 multicellular organism development; GO:0007399 nervous system development; GO:0007417 central nervous system development; GO:0007420 brain development; GO:0008283 cell populat…	GO:0005622 intracellular; GO:0005623 cell; GO:0005737 cytoplasm; GO:0005856 cytoskeleton; GO:0015630 microtubule cytoskeleton; GO:0043226 organelle; GO:0043228 non-membrane-bounded organelle; GO:0043229 intracellular organelle; GO:0043232 intracellular non-membrane-bounded organelle;	GO:0005488 binding; GO:0005515 protein binding; GO:0019904 protein domain specific binding;
D3ZC82	Nuclear FMR1-interacting protein 2 OS=Rattus norvegicus OX=10116 GN=Nufip2 PE=1 SV=2	Nufip2	0.5855	0.0153325	Down	5	2	25	2	75.6	1.30887e+06	1.19128e+06	1.0615e+06	967286	1.2223e+06	1.24643e+06	1.47634e+06	1.3582e+06	584469	694089	1.671	1.331	1.247	1.145	1.381	0.909	0.988	1.1	0.449	0.521	nucleus					GO:0005622 intracellular; GO:0005623 cell; GO:0005634 nucleus; GO:0005654 nucleoplasm; GO:0005737 cytoplasm; GO:0005829 cytosol; GO:0005840 ribosome; GO:0005844 polysome; GO:0010494 cytoplasmic stress granule; GO:0016604 nuclear body; GO:0031974 membrane-enclosed lumen; GO:0031981 nuclear lumen; GO:0032991 protein-containing complex; GO:0035770 ribonucleoprotein granule; GO:0036464 cytoplasmic ri…	GO:0003676 nucleic acid binding; GO:0003723 RNA binding; GO:0005488 binding; GO:0097159 organic cyclic compound binding; GO:1901363 heterocyclic compound binding;
A0A0G2JZ53	Baculoviral IAP repeat-containing 6 OS=Rattus norvegicus OX=10116 GN=Birc6 PE=1 SV=1	Birc6	3.0015	4.43817e-06	Up	7	20	96	20	434	1.54038e+06	1.19387e+06	2.04783e+06	1.6114e+06	1.78062e+06	7.39477e+06	8.41675e+06	6.73248e+06	7.64589e+06	8.70882e+06	0.536	0.364	0.656	0.52	0.548	1.47	1.535	1.487	1.601	1.783	cytoplasm	K10586	BIRC6; baculoviral IAP repeat-containing protein 6 (apollon) [EC:2.3.2.23]	rno04215 Apoptosis - multiple species; rno04120 Ubiquitin mediated proteolysis	GO:0000003 reproduction; GO:0001701 in utero embryonic development; GO:0001890 placenta development; GO:0001892 embryonic placenta development; GO:0003006 developmental process involved in reproduction; GO:0006464 cellular protein modification process; GO:0006468 protein phosphorylation; GO:0006793 phosphorus metabolic process; GO:0006796 phosphate-containing compound metabolic process; GO:000680…	GO:0000922 spindle pole; GO:0005622 intracellular; GO:0005623 cell; GO:0005737 cytoplasm; GO:0005768 endosome; GO:0005794 Golgi apparatus; GO:0005802 trans-Golgi network; GO:0005815 microtubule organizing center; GO:0005819 spindle; GO:0005856 cytoskeleton; GO:0012505 endomembrane system; GO:0015630 microtubule cytoskeleton; GO:0016020 membrane; GO:0030496 midbody; GO:0031410 cytoplasmic vesicle;…	GO:0003824 catalytic activity; GO:0004842 ubiquitin-protein transferase activity; GO:0004857 enzyme inhibitor activity; GO:0004866 endopeptidase inhibitor activity; GO:0004869 cysteine-type endopeptidase inhibitor activity; GO:0016740 transferase activity; GO:0019787 ubiquitin-like protein transferase activity; GO:0030234 enzyme regulator activity; GO:0030414 peptidase inhibitor activity; GO:0061…	PF00653	Inhibitor of Apoptosis domain	DO	KOG1101	Apoptosis inhibitor IAP1 and related BIR domain proteins
F8WFR6	Glycogenin-1 OS=Rattus norvegicus OX=10116 GN=Gyg1 PE=1 SV=1	Gyg1	0.6082	0.0144161	Down	20	4	61	4	37.1	2.08841e+06	3.22597e+06	2.42199e+06	4.1386e+06	2.14554e+06	2.8057e+06	3.88439e+06	1.86786e+06	2.37111e+06	2.68545e+06	1.008	1.363	1.076	1.853	0.917	0.774	0.983	0.572	0.689	0.763	nucleus	K00750	GYG1; glycogenin [EC:2.4.1.186]	rno01100 Metabolic pathways; rno00500 Starch and sucrose metabolism	GO:0000271 polysaccharide biosynthetic process; GO:0001775 cell activation; GO:0002252 immune effector process; GO:0002263 cell activation involved in immune response; GO:0002274 myeloid leukocyte activation; GO:0002275 myeloid cell activation involved in immune response; GO:0002283 neutrophil activation involved in immune response; GO:0002366 leukocyte activation involved in immune response; GO:…	GO:0000323 lytic vacuole; GO:0005576 extracellular region; GO:0005622 intracellular; GO:0005623 cell; GO:0005737 cytoplasm; GO:0005764 lysosome; GO:0005773 vacuole; GO:0005775 vacuolar lumen; GO:0005829 cytosol; GO:0012505 endomembrane system; GO:0030141 secretory granule; GO:0031410 cytoplasmic vesicle; GO:0031974 membrane-enclosed lumen; GO:0031982 vesicle; GO:0031983 vesicle lumen; GO:0034774 …	GO:0003824 catalytic activity; GO:0005488 binding; GO:0005536 glucose binding; GO:0008194 UDP-glycosyltransferase activity; GO:0008466 glycogenin glucosyltransferase activity; GO:0016740 transferase activity; GO:0016757 transferase activity, transferring glycosyl groups; GO:0016758 transferase activity, transferring hexosyl groups; GO:0030246 carbohydrate binding; GO:0035251 UDP-glucosyltransfera…			G	KOG1950	Glycosyl transferase, family 8 - glycogenin
A0A0G2K3W1	von Willebrand factor A domain-containing 8 OS=Rattus norvegicus OX=10116 GN=Vwa8 PE=1 SV=1	Vwa8	0.5523	0.00074407	Down	44	18	301	18	53.7	2.55973e+07	2.05632e+07	2.41499e+07	2.90797e+07	2.50177e+07	1.91156e+07	2.01723e+07	2.42773e+07	2.60308e+07	1.85303e+07	1.46	1.026	1.267	1.538	1.262	0.623	0.603	0.878	0.893	0.622	mitochondria	K24512				GO:0005622 intracellular; GO:0005623 cell; GO:0005737 cytoplasm; GO:0005739 mitochondrion; GO:0043226 organelle; GO:0043227 membrane-bounded organelle; GO:0043229 intracellular organelle; GO:0043231 intracellular membrane-bounded organelle;	GO:0003824 catalytic activity; GO:0016462 pyrophosphatase activity; GO:0016787 hydrolase activity; GO:0016817 hydrolase activity, acting on acid anhydrides; GO:0016818 hydrolase activity, acting on acid anhydrides, in phosphorus-containing anhydrides; GO:0016887 ATPase activity; GO:0017111 nucleoside-triphosphatase activity;	PF07728	AAA domain (dynein-related subfamily)	S	KOG1808	AAA ATPase containing von Willebrand factor type A (vWA) domain
A0A0G2KA22	Proline dehydrogenase OS=Rattus norvegicus OX=10116 GN=Prodh2 PE=1 SV=1	Prodh2	0.3919	0.000812545	Down	41	12	221	2	42.1	2.88525e+07	6.59739e+07	6.42686e+07	6.47981e+07	5.52627e+07	3.8611e+07	4.12918e+07	3.80475e+07	3.18446e+07	2.17892e+07	0.878	1.756	1.798	1.828	1.487	0.671	0.658	0.734	0.583	0.39	cytoplasm,nucleus				GO:0006081 cellular aldehyde metabolic process; GO:0006082 organic acid metabolic process; GO:0006520 cellular amino acid metabolic process; GO:0006536 glutamate metabolic process; GO:0006560 proline metabolic process; GO:0006562 proline catabolic process; GO:0006807 nitrogen compound metabolic process; GO:0008152 metabolic process; GO:0009056 catabolic process; GO:0009063 cellular amino acid cat…	GO:0005622 intracellular; GO:0005623 cell; GO:0005737 cytoplasm; GO:0005739 mitochondrion; GO:0005740 mitochondrial envelope; GO:0005743 mitochondrial inner membrane; GO:0016020 membrane; GO:0019866 organelle inner membrane; GO:0031090 organelle membrane; GO:0031966 mitochondrial membrane; GO:0031967 organelle envelope; GO:0031975 envelope; GO:0043226 organelle; GO:0043227 membrane-bounded organe…	GO:0000166 nucleotide binding; GO:0003824 catalytic activity; GO:0004657 proline dehydrogenase activity; GO:0005488 binding; GO:0016491 oxidoreductase activity; GO:0016645 oxidoreductase activity, acting on the CH-NH group of donors; GO:0036094 small molecule binding; GO:0043167 ion binding; GO:0043168 anion binding; GO:0048037 cofactor binding; GO:0050660 flavin adenine dinucleotide binding; GO:…			E	KOG0186	Proline oxidase
A0A0G2K9E5	Leucyl-tRNA synthetase OS=Rattus norvegicus OX=10116 GN=Lars2 PE=1 SV=1	Lars2	0.5782	0.00392055	Down	14	9	48	9	101.5	9.19247e+06	9.30526e+06	8.97976e+06	1.00156e+07	7.50317e+06	5.5094e+06	1.00743e+07	8.97159e+06	1.02339e+07	6.35766e+06	1.512	1.339	1.358	1.527	1.092	0.517	0.868	0.936	1.012	0.615	mitochondria	K01869	LARS; leucyl-tRNA synthetase [EC:6.1.1.4]	rno00970 Aminoacyl-tRNA biosynthesis	GO:0006082 organic acid metabolic process; GO:0006139 nucleobase-containing compound metabolic process; GO:0006399 tRNA metabolic process; GO:0006412 translation; GO:0006418 tRNA aminoacylation for protein translation; GO:0006429 leucyl-tRNA aminoacylation; GO:0006518 peptide metabolic process; GO:0006520 cellular amino acid metabolic process; GO:0006725 cellular aromatic compound metabolic proce…	GO:0005622 intracellular; GO:0005623 cell; GO:0005737 cytoplasm; GO:0005739 mitochondrion; GO:0005759 mitochondrial matrix; GO:0031974 membrane-enclosed lumen; GO:0043226 organelle; GO:0043227 membrane-bounded organelle; GO:0043229 intracellular organelle; GO:0043231 intracellular membrane-bounded organelle; GO:0043233 organelle lumen; GO:0070013 intracellular organelle lumen;	GO:0003824 catalytic activity; GO:0004812 aminoacyl-tRNA ligase activity; GO:0004823 leucine-tRNA ligase activity; GO:0016874 ligase activity; GO:0016875 ligase activity, forming carbon-oxygen bonds; GO:0140098 catalytic activity, acting on RNA; GO:0140101 catalytic activity, acting on a tRNA;	PF08264	Anticodon-binding domain of tRNA	J	KOG0435	Leucyl-tRNA synthetase
E9PU13	Sorting nexin 4 OS=Rattus norvegicus OX=10116 GN=Snx4 PE=1 SV=1	Snx4	1.7511	0.0105573	Up	14	5	21	5	51.9	654687	983001	407986	961104	926211	2.46971e+06	2.15063e+06	1.59002e+06	1.99472e+06	2.65298e+06	0.719	0.944	0.412	0.978	0.9	1.548	1.237	1.107	1.317	1.713	cytoplasm	K17919	SNX4; sorting nexin-4	rno04144 Endocytosis	GO:0002682 regulation of immune system process; GO:0002684 positive regulation of immune system process; GO:0002694 regulation of leukocyte activation; GO:0002696 positive regulation of leukocyte activation; GO:0002697 regulation of immune effector process; GO:0002699 positive regulation of immune effector process; GO:0002703 regulation of leukocyte mediated immunity; GO:0002705 positive regulati…	GO:0005622 intracellular; GO:0005623 cell; GO:0005737 cytoplasm; GO:0005768 endosome; GO:0005769 early endosome; GO:0005856 cytoskeleton; GO:0005868 cytoplasmic dynein complex; GO:0005875 microtubule associated complex; GO:0005886 plasma membrane; GO:0010008 endosome membrane; GO:0012505 endomembrane system; GO:0015630 microtubule cytoskeleton; GO:0016020 membrane; GO:0019898 extrinsic component …	GO:0005102 signaling receptor binding; GO:0005154 epidermal growth factor receptor binding; GO:0005158 insulin receptor binding; GO:0005488 binding; GO:0005515 protein binding; GO:0005543 phospholipid binding; GO:0008289 lipid binding; GO:0035091 phosphatidylinositol binding; GO:0043167 ion binding; GO:0043168 anion binding; GO:0044877 protein-containing complex binding; GO:0070851 growth factor …	PF00787	PX domain	U	KOG2273	Membrane coat complex Retromer, subunit VPS5/SNX1, Sorting nexins, and related PX domain-containing proteins
A0A0G2JTY6	G-rich RNA sequence-binding factor 1 OS=Rattus norvegicus OX=10116 GN=Grsf1 PE=1 SV=1	Grsf1	1.8224	0.00142	Up	32	7	96	7	43.5	2.05905e+06	2.56027e+06	2.44281e+06	1.54863e+06	1.6713e+06	6.0091e+06	6.49407e+06	6.92167e+06	5.562e+06	4.53756e+06	0.821	0.893	0.896	0.572	0.59	1.368	1.357	1.751	1.334	1.064	extracellular				GO:0002009 morphogenesis of an epithelium; GO:0003002 regionalization; GO:0006139 nucleobase-containing compound metabolic process; GO:0006378 mRNA polyadenylation; GO:0006396 RNA processing; GO:0006397 mRNA processing; GO:0006725 cellular aromatic compound metabolic process; GO:0006807 nitrogen compound metabolic process; GO:0007275 multicellular organism development; GO:0007389 pattern specific…	GO:0005622 intracellular; GO:0005623 cell; GO:0005737 cytoplasm; GO:0005739 mitochondrion; GO:0005759 mitochondrial matrix; GO:0009295 nucleoid; GO:0031974 membrane-enclosed lumen; GO:0032991 protein-containing complex; GO:0035770 ribonucleoprotein granule; GO:0042645 mitochondrial nucleoid; GO:0043226 organelle; GO:0043227 membrane-bounded organelle; GO:0043228 non-membrane-bounded organelle; GO…	GO:0003676 nucleic acid binding; GO:0003723 RNA binding; GO:0003729 mRNA binding; GO:0005488 binding; GO:0097159 organic cyclic compound binding; GO:1901363 heterocyclic compound binding;	PF00076	RNA recognition motif. (a.k.a. RRM, RBD, or RNP domain)	A	KOG4211	Splicing factor hnRNP-F and related RNA-binding proteins
M0R4Z4	Ig-like domain-containing protein OS=Rattus norvegicus OX=10116 PE=1 SV=2	--	3.8653	0.045842	Up	42	4	79	2	13.3	2.01854e+06	2.24994e+06	5.37176e+06	3.95813e+06	3.27459e+06	2.8069e+07	2.89247e+06	2.57781e+07	2.39705e+07	1.96911e+07	0.301	0.293	0.736	0.547	0.431	2.387	0.226	2.436	2.147	1.725	extracellular							PF07686	Immunoglobulin V-set domain
D4A255	MTOR-associated protein, eak-7 homolog OS=Rattus norvegicus OX=10116 GN=Meak7 PE=1 SV=3	Meak7	0.2831	0.000112101	Down	15	5	25	5	50.2	7.82711e+06	7.38724e+06	8.96094e+06	8.76084e+06	8.03486e+06	3.54277e+06	2.09074e+06	5.48845e+06	3.5554e+06	3.3176e+06	1.475	1.218	1.554	1.531	1.34	0.381	0.207	0.656	0.403	0.368	cytoplasm				GO:0010941 regulation of cell death; GO:0048519 negative regulation of biological process; GO:0048523 negative regulation of cellular process; GO:0048583 regulation of response to stimulus; GO:0048585 negative regulation of response to stimulus; GO:0050789 regulation of biological process; GO:0050794 regulation of cellular process; GO:0060548 negative regulation of cell death; GO:0065007 biologic…	GO:0005622 intracellular; GO:0005623 cell; GO:0005737 cytoplasm; GO:0016020 membrane;		PF07534	TLD	S	KOG2557	Uncharacterized conserved protein, contains TLDc domain
D3Z9K4	Pleckstrin homology domain-containing O2 OS=Rattus norvegicus OX=10116 GN=Plekho2 PE=1 SV=2	Plekho2	7.8028	0.00119319	Up	14	6	14	6	54	44616.5	49335	570385	177352	50807.9	1.96863e+06	1.91796e+06	1.39684e+06	2.05432e+06	3.67446e+06	0.07	0.068	0.822	0.258	0.07	1.762	1.575	1.389	1.937	3.387	nucleus	K24022			GO:0001775 cell activation; GO:0002252 immune effector process; GO:0002263 cell activation involved in immune response; GO:0002274 myeloid leukocyte activation; GO:0002275 myeloid cell activation involved in immune response; GO:0002283 neutrophil activation involved in immune response; GO:0002366 leukocyte activation involved in immune response; GO:0002376 immune system process; GO:0002443 leukoc…	GO:0005576 extracellular region; GO:0005622 intracellular; GO:0005623 cell; GO:0005737 cytoplasm; GO:0012505 endomembrane system; GO:0030141 secretory granule; GO:0031410 cytoplasmic vesicle; GO:0031974 membrane-enclosed lumen; GO:0031982 vesicle; GO:0043226 organelle; GO:0043227 membrane-bounded organelle; GO:0043229 intracellular organelle; GO:0043233 organelle lumen; GO:0070013 intracellular o…		PF00169	PH domain
D3ZM54	RNA-binding motif protein 12B OS=Rattus norvegicus OX=10116 GN=Rbm12b PE=1 SV=1	Rbm12b	0.3828	0.000630628	Down	2	2	3	2	97.4	1.26873e+06	1.12605e+06	855086	1.17717e+06	608385	642099	490827	596486	715989	600866	2.085	1.619	1.292	1.793	0.884	0.603	0.423	0.622	0.708	0.581	nucleus							PF00076	RNA recognition motif. (a.k.a. RRM, RBD, or RNP domain)	A	KOG4307	RNA binding protein RBM12/SWAN
A0A0G2KAM4	Fascin OS=Rattus norvegicus OX=10116 GN=Fscn1 PE=1 SV=1	Fscn1	5.0452	9.02045e-05	Up	25	10	66	10	53.8	819488	1.29991e+06	2.38476e+06	1.66099e+06	838475	1.15396e+07	9.95634e+06	7.93144e+06	1.00612e+07	1.62754e+07	0.217	0.301	0.581	0.408	0.196	1.744	1.381	1.332	1.602	2.533	nucleus				GO:0006928 movement of cell or subcellular component; GO:0006996 organelle organization; GO:0007010 cytoskeleton organization; GO:0007015 actin filament organization; GO:0007043 cell-cell junction assembly; GO:0007154 cell communication; GO:0007163 establishment or maintenance of cell polarity; GO:0007165 signal transduction; GO:0007166 cell surface receptor signaling pathway; GO:0008283 cell pop…	GO:0001725 stress fiber; GO:0001726 ruffle; GO:0002102 podosome; GO:0005622 intracellular; GO:0005623 cell; GO:0005737 cytoplasm; GO:0005829 cytosol; GO:0005856 cytoskeleton; GO:0005884 actin filament; GO:0005886 plasma membrane; GO:0005902 microvillus; GO:0005911 cell-cell junction; GO:0015629 actin cytoskeleton; GO:0016020 membrane; GO:0030027 lamellipodium; GO:0030054 cell junction; GO:0030175…	GO:0003779 actin binding; GO:0005488 binding; GO:0005515 protein binding; GO:0008092 cytoskeletal protein binding; GO:0008144 drug binding; GO:0044877 protein-containing complex binding; GO:0051015 actin filament binding;	PF06268	Fascin domain
A0A0G2JX46	E3 ubiquitin-protein ligase KCMF1 OS=Rattus norvegicus OX=10116 GN=Kcmf1 PE=1 SV=1	Kcmf1	1.7223	0.00777106	Up	15	4	38	4	41.7	695647	403103	567986	845782	498315	1.70312e+06	1.54161e+06	1.269e+06	1.82693e+06	1.92333e+06	0.826	0.419	0.62	0.931	0.524	1.155	0.959	0.956	1.305	1.343	nucleus	K22376			GO:0001775 cell activation; GO:0002252 immune effector process; GO:0002263 cell activation involved in immune response; GO:0002274 myeloid leukocyte activation; GO:0002275 myeloid cell activation involved in immune response; GO:0002283 neutrophil activation involved in immune response; GO:0002366 leukocyte activation involved in immune response; GO:0002376 immune system process; GO:0002443 leukoc…	GO:0005576 extracellular region; GO:0005622 intracellular; GO:0005623 cell; GO:0005737 cytoplasm; GO:0005829 cytosol; GO:0012505 endomembrane system; GO:0030141 secretory granule; GO:0031410 cytoplasmic vesicle; GO:0031974 membrane-enclosed lumen; GO:0031982 vesicle; GO:0043226 organelle; GO:0043227 membrane-bounded organelle; GO:0043229 intracellular organelle; GO:0043233 organelle lumen; GO:007…	GO:0003824 catalytic activity; GO:0004842 ubiquitin-protein transferase activity; GO:0016740 transferase activity; GO:0019787 ubiquitin-like protein transferase activity; GO:0061630 ubiquitin protein ligase activity; GO:0061659 ubiquitin-like protein ligase activity; GO:0140096 catalytic activity, acting on a protein;	PF00569; PF05605	Zinc finger, ZZ type; Drought induced 19 protein (Di19)	S	KOG1280	Uncharacterized conserved protein containing ZZ-type Zn-finger
A0A0G2JZ38	Formin homology 2 domain-containing 1 OS=Rattus norvegicus OX=10116 GN=Fhod1 PE=1 SV=1	Fhod1	3.72	0.00132667	Up	7	6	28	6	126.4	411437	436757	577842	112799	432401	2.74629e+06	2.89624e+06	1.68505e+06	1.92724e+06	2.42286e+06	0.505	0.469	0.653	0.128	0.47	1.926	1.864	1.313	1.424	1.75	nucleus	K23938	FHOD1; FH1/FH2 domain-containing protein 1	rno05132 Salmonella infection	GO:0006355 regulation of transcription, DNA-templated; GO:0006357 regulation of transcription by RNA polymerase II; GO:0006810 transport; GO:0007097 nuclear migration; GO:0009889 regulation of biosynthetic process; GO:0009891 positive regulation of biosynthetic process; GO:0009893 positive regulation of metabolic process; GO:0010468 regulation of gene expression; GO:0010556 regulation of macromol…	GO:0005622 intracellular; GO:0005623 cell; GO:0005634 nucleus; GO:0005737 cytoplasm; GO:0005829 cytosol; GO:0005856 cytoskeleton; GO:0005911 cell-cell junction; GO:0014704 intercalated disc; GO:0030054 cell junction; GO:0032059 bleb; GO:0042995 cell projection; GO:0043226 organelle; GO:0043227 membrane-bounded organelle; GO:0043228 non-membrane-bounded organelle; GO:0043229 intracellular organell…	GO:0005488 binding; GO:0005515 protein binding; GO:0019904 protein domain specific binding; GO:0042802 identical protein binding; GO:0043621 protein self-association;			TZ	KOG1925	Rac1 GTPase effector FHOS
F1LRS4	Protein numb homolog OS=Rattus norvegicus OX=10116 GN=Numb PE=1 SV=3	Numb	0.5534	8.31212e-06	Down	26	13	214	13	69.4	8.33978e+06	1.03131e+07	1.15939e+07	9.12032e+06	9.71749e+06	8.74201e+06	9.05381e+06	7.07248e+06	8.45398e+06	9.57896e+06	1.184	1.281	1.514	1.201	1.221	0.709	0.674	0.637	0.722	0.8	nucleus	K06057	NUMBL; numb	rno04330 Notch signaling pathway	GO:0000902 cell morphogenesis; GO:0000904 cell morphogenesis involved in differentiation; GO:0007275 multicellular organism development; GO:0007399 nervous system development; GO:0007405 neuroblast proliferation; GO:0007409 axonogenesis; GO:0007417 central nervous system development; GO:0007420 brain development; GO:0008283 cell population proliferation; GO:0009653 anatomical structure morphogene…	GO:0005622 intracellular; GO:0005623 cell; GO:0005634 nucleus; GO:0005737 cytoplasm; GO:0005768 endosome; GO:0005769 early endosome; GO:0005886 plasma membrane; GO:0012505 endomembrane system; GO:0016020 membrane; GO:0016323 basolateral plasma membrane; GO:0019897 extrinsic component of plasma membrane; GO:0019898 extrinsic component of membrane; GO:0030135 coated vesicle; GO:0030136 clathrin-coa…	GO:0005488 binding; GO:0005515 protein binding; GO:0008013 beta-catenin binding; GO:0045294 alpha-catenin binding; GO:0045296 cadherin binding; GO:0050839 cell adhesion molecule binding;	PF00640	Phosphotyrosine interaction domain (PTB/PID)	T	KOG3537	Adaptor protein NUMB
A0A0G2JU15	Pentatricopeptide repeat domain 3 OS=Rattus norvegicus OX=10116 GN=Ptcd3 PE=1 SV=1	Ptcd3	3.4268	1.93254e-05	Up	30	15	139	15	84.5	3.13766e+06	2.48852e+06	2.21451e+06	3.30455e+06	3.73524e+06	1.76975e+07	1.54975e+07	2.01075e+07	1.3941e+07	1.29878e+07	0.542	0.376	0.352	0.53	0.571	1.747	1.404	2.205	1.449	1.32	mitochondria	K17659			GO:0006412 translation; GO:0006414 translational elongation; GO:0006415 translational termination; GO:0006518 peptide metabolic process; GO:0006807 nitrogen compound metabolic process; GO:0008152 metabolic process; GO:0009058 biosynthetic process; GO:0009059 macromolecule biosynthetic process; GO:0009987 cellular process; GO:0010467 gene expression; GO:0016043 cellular component organization; GO:…	GO:0005622 intracellular; GO:0005623 cell; GO:0005634 nucleus; GO:0005654 nucleoplasm; GO:0005737 cytoplasm; GO:0005739 mitochondrion; GO:0005740 mitochondrial envelope; GO:0005743 mitochondrial inner membrane; GO:0005829 cytosol; GO:0005886 plasma membrane; GO:0016020 membrane; GO:0019866 organelle inner membrane; GO:0031090 organelle membrane; GO:0031966 mitochondrial membrane; GO:0031967 organ…	GO:0003676 nucleic acid binding; GO:0003723 RNA binding; GO:0005488 binding; GO:0019843 rRNA binding; GO:0043021 ribonucleoprotein complex binding; GO:0043024 ribosomal small subunit binding; GO:0044877 protein-containing complex binding; GO:0097159 organic cyclic compound binding; GO:1901363 heterocyclic compound binding;			S	KOG4422	Uncharacterized conserved protein
D3ZPF2	Malonyl-CoA-acyl carrier protein transacylase OS=Rattus norvegicus OX=10116 GN=Mcat PE=1 SV=1	Mcat	0.6447	0.00550352	Down	43	11	144	11	41.8	5.01312e+06	5.13552e+06	4.95456e+06	6.00484e+06	4.11377e+06	5.26489e+06	4.61184e+06	4.19122e+06	7.0016e+06	4.60044e+06	1.278	1.146	1.162	1.419	0.928	0.767	0.616	0.678	1.074	0.69	mitochondria	K00645	fabD; [acyl-carrier-protein] S-malonyltransferase [EC:2.3.1.39]	rno01100 Metabolic pathways; rno01212 Fatty acid metabolism; rno00061 Fatty acid biosynthesis	GO:0006082 organic acid metabolic process; GO:0006629 lipid metabolic process; GO:0006631 fatty acid metabolic process; GO:0006633 fatty acid biosynthetic process; GO:0006635 fatty acid beta-oxidation; GO:0008152 metabolic process; GO:0008610 lipid biosynthetic process; GO:0009056 catabolic process; GO:0009058 biosynthetic process; GO:0009062 fatty acid catabolic process; GO:0009987 cellular proc…	GO:0005622 intracellular; GO:0005623 cell; GO:0005737 cytoplasm; GO:0005739 mitochondrion; GO:0005759 mitochondrial matrix; GO:0031974 membrane-enclosed lumen; GO:0043226 organelle; GO:0043227 membrane-bounded organelle; GO:0043229 intracellular organelle; GO:0043231 intracellular membrane-bounded organelle; GO:0043233 organelle lumen; GO:0070013 intracellular organelle lumen;	GO:0003824 catalytic activity; GO:0004312 fatty acid synthase activity; GO:0004314 [acyl-carrier-protein] S-malonyltransferase activity; GO:0016417 S-acyltransferase activity; GO:0016419 S-malonyltransferase activity; GO:0016420 malonyltransferase activity; GO:0016740 transferase activity; GO:0016746 transferase activity, transferring acyl groups; GO:0016747 transferase activity, transferring acy…	PF00698	Acyl transferase domain	I	KOG2926	Malonyl-CoA:ACP transacylase
M0R8A4	Microtubule-associated protein RP/EB family member 2 OS=Rattus norvegicus OX=10116 PE=3 SV=2	--	1.9309	0.00617027	Up	33	7	49	6	28.1	978442	1.45207e+06	2.56628e+06	2.38676e+06	2.54378e+06	5.89358e+06	6.5879e+06	4.4024e+06	6.06262e+06	7.24639e+06	0.392	0.508	0.945	0.886	0.901	1.347	1.382	1.118	1.46	1.706	cytoplasm							PF00307	Calponin homology (CH) domain	Z	KOG3000	Microtubule-binding protein involved in cell cycle control
M0R7I5	Uncharacterized protein OS=Rattus norvegicus OX=10116 PE=1 SV=2	--	2.5511	0.000459088	Up	21	3	42	3	35.2	632698	1.1222e+06	1.2249e+06	1.5166e+06	1.2242e+06	5.45219e+06	4.26446e+06	4.51007e+06	3.15753e+06	5.49686e+06	0.367	0.569	0.653	0.815	0.628	1.805	1.296	1.659	1.101	1.874	nucleus	K01565	SGSH; N-sulfoglucosamine sulfohydrolase [EC:3.10.1.1]	rno04142 Lysosome; rno01100 Metabolic pathways; rno00531 Glycosaminoglycan degradation	GO:0006022 aminoglycan metabolic process; GO:0006026 aminoglycan catabolic process; GO:0006027 glycosaminoglycan catabolic process; GO:0006029 proteoglycan metabolic process; GO:0006516 glycoprotein catabolic process; GO:0006807 nitrogen compound metabolic process; GO:0008152 metabolic process; GO:0009056 catabolic process; GO:0009057 macromolecule catabolic process; GO:0009100 glycoprotein metab…	GO:0000323 lytic vacuole; GO:0005622 intracellular; GO:0005623 cell; GO:0005737 cytoplasm; GO:0005764 lysosome; GO:0005773 vacuole; GO:0005775 vacuolar lumen; GO:0031974 membrane-enclosed lumen; GO:0043202 lysosomal lumen; GO:0043226 organelle; GO:0043227 membrane-bounded organelle; GO:0043229 intracellular organelle; GO:0043231 intracellular membrane-bounded organelle; GO:0043233 organelle lumen…	GO:0003824 catalytic activity; GO:0016250 N-sulfoglucosamine sulfohydrolase activity; GO:0016787 hydrolase activity; GO:0016826 hydrolase activity, acting on acid sulfur-nitrogen bonds;			P	KOG3867	Sulfatase
A0A0G2JUE4	Golgin subfamily A member 4 OS=Rattus norvegicus OX=10116 GN=Golga4 PE=1 SV=1	Golga4	0.6616	0.00782501	Down	16	30	148	30	262.3	1.36027e+07	1.85773e+07	1.53486e+07	1.69148e+07	1.22572e+07	2.2431e+07	1.89285e+07	1.21925e+07	1.43211e+07	1.2866e+07	1.159	1.385	1.203	1.336	0.924	1.091	0.845	0.659	0.734	0.645	nucleus	K20283			GO:0001558 regulation of cell growth; GO:0006810 transport; GO:0006892 post-Golgi vesicle-mediated transport; GO:0006893 Golgi to plasma membrane transport; GO:0007275 multicellular organism development; GO:0007399 nervous system development; GO:0008104 protein localization; GO:0008361 regulation of cell size; GO:0009987 cellular process; GO:0010720 positive regulation of cell development; GO:001…	GO:0005622 intracellular; GO:0005623 cell; GO:0005737 cytoplasm; GO:0005794 Golgi apparatus; GO:0005802 trans-Golgi network; GO:0005829 cytosol; GO:0012505 endomembrane system; GO:0031984 organelle subcompartment; GO:0043226 organelle; GO:0043227 membrane-bounded organelle; GO:0043229 intracellular organelle; GO:0043231 intracellular membrane-bounded organelle; GO:0098791 Golgi apparatus subcompa…	GO:0005488 binding; GO:0005515 protein binding; GO:0019899 enzyme binding; GO:0051020 GTPase binding;
A0A096MJY6	1,4-alpha-glucan-branching enzyme 1 (Fragment) OS=Rattus norvegicus OX=10116 GN=Gbe1 PE=1 SV=1	Gbe1	0.2112	3.56086e-08	Down	50	17	561	3	47.1	4.37467e+07	6.43997e+07	4.45251e+07	5.84618e+07	5.83731e+07	1.63929e+07	2.1273e+07	1.77874e+07	1.8364e+07	1.58376e+07	1.618	2.084	1.514	2.004	1.91	0.346	0.412	0.417	0.409	0.344	cytoplasm				GO:0000271 polysaccharide biosynthetic process; GO:0005975 carbohydrate metabolic process; GO:0005976 polysaccharide metabolic process; GO:0005977 glycogen metabolic process; GO:0005978 glycogen biosynthetic process; GO:0006073 cellular glucan metabolic process; GO:0006091 generation of precursor metabolites and energy; GO:0006112 energy reserve metabolic process; GO:0008152 metabolic process; GO…	GO:0005622 intracellular; GO:0005623 cell; GO:0005737 cytoplasm; GO:0005829 cytosol;	GO:0003824 catalytic activity; GO:0003844 1,4-alpha-glucan branching enzyme activity; GO:0005488 binding; GO:0016740 transferase activity; GO:0016757 transferase activity, transferring glycosyl groups; GO:0016758 transferase activity, transferring hexosyl groups; GO:0030246 carbohydrate binding;	PF02922; PF00128	Carbohydrate-binding module 48 (Isoamylase N-terminal domain); Alpha amylase, catalytic domain	G	KOG0470	1,4-alpha-glucan branching enzyme/starch branching enzyme II
F1LMV6	Desmoplakin OS=Rattus norvegicus OX=10116 GN=Dsp PE=1 SV=1	Dsp	0.5531	5.09437e-06	Down	33	83	1086	83	332.2	1.48158e+08	1.42498e+08	1.48264e+08	1.26438e+08	1.36918e+08	1.19992e+08	1.28146e+08	1.05445e+08	1.29037e+08	1.32649e+08	1.457	1.226	1.341	1.153	1.191	0.674	0.66	0.658	0.763	0.767	nucleus	K10381	DSP; desmoplakin	rno05412 Arrhythmogenic right ventricular cardiomyopathy	GO:0001775 cell activation; GO:0002027 regulation of heart rate; GO:0002252 immune effector process; GO:0002263 cell activation involved in immune response; GO:0002274 myeloid leukocyte activation; GO:0002275 myeloid cell activation involved in immune response; GO:0002283 neutrophil activation involved in immune response; GO:0002366 leukocyte activation involved in immune response; GO:0002376 imm…	GO:0001533 cornified envelope; GO:0005622 intracellular; GO:0005623 cell; GO:0005737 cytoplasm; GO:0005886 plasma membrane; GO:0005911 cell-cell junction; GO:0005912 adherens junction; GO:0005916 fascia adherens; GO:0012505 endomembrane system; GO:0012506 vesicle membrane; GO:0014704 intercalated disc; GO:0016020 membrane; GO:0016323 basolateral plasma membrane; GO:0030054 cell junction; GO:00300…	GO:0005080 protein kinase C binding; GO:0005198 structural molecule activity; GO:0005200 structural constituent of cytoskeleton; GO:0005488 binding; GO:0005515 protein binding; GO:0019899 enzyme binding; GO:0019900 kinase binding; GO:0019901 protein kinase binding; GO:0030674 protein-macromolecule adaptor activity; GO:0060090 molecular adaptor activity; GO:0086080 protein binding involved in hete…			Z	KOG0516	Dystonin, GAS (Growth-arrest-specific protein), and related proteins
D4A0W7	Fibronectin type III domain-containing 3B OS=Rattus norvegicus OX=10116 GN=Fndc3b PE=1 SV=2	Fndc3b	2.2666	8.37508e-05	Up	13	10	76	10	132.7	1.05637e+06	1.42362e+06	970148	1.59875e+06	1.5555e+06	4.79942e+06	6.46381e+06	4.43422e+06	4.13407e+06	3.89162e+06	0.556	0.656	0.47	0.781	0.725	1.444	1.784	1.482	1.31	1.206	cytoplasm	K24485			GO:0000902 cell morphogenesis; GO:0000904 cell morphogenesis involved in differentiation; GO:0006928 movement of cell or subcellular component; GO:0007155 cell adhesion; GO:0007275 multicellular organism development; GO:0008284 positive regulation of cell population proliferation; GO:0009653 anatomical structure morphogenesis; GO:0009888 tissue development; GO:0009987 cellular process; GO:0016043…	GO:0005622 intracellular; GO:0005623 cell; GO:0005737 cytoplasm; GO:0005783 endoplasmic reticulum; GO:0012505 endomembrane system; GO:0043226 organelle; GO:0043227 membrane-bounded organelle; GO:0043229 intracellular organelle; GO:0043231 intracellular membrane-bounded organelle;		PF00041	Fibronectin type III domain	Z	KOG0613	Projectin/twitchin and related proteins
D4AAH1	Similar to vitamin A-deficient testicular protein 11-like OS=Rattus norvegicus OX=10116 GN=LOC689569 PE=4 SV=1	LOC689569	0.3816	4.68637e-05	Down	3	2	29	2	120.2	9.05653e+06	1.55676e+07	1.54668e+07	1.75608e+07	1.33805e+07	9.83436e+06	8.37265e+06	9.40268e+06	7.47398e+06	7.38529e+06	1.166	1.753	1.831	2.096	1.524	0.723	0.565	0.768	0.579	0.559	cytoplasm
A0A0G2K9G3	Mitochondrial ribosomal protein S24 OS=Rattus norvegicus OX=10116 GN=Mrps24 PE=1 SV=1	Mrps24	3.5256	0.000746104	Up	26	3	19	3	19.8		415057	227394	184563	396215	1.26819e+06	1.21535e+06	1.82421e+06	2.11062e+06	1.75505e+06		0.564	0.325	0.266	0.545	1.126	0.99	1.799	1.973	1.604	extracellular				GO:0006412 translation; GO:0006414 translational elongation; GO:0006415 translational termination; GO:0006518 peptide metabolic process; GO:0006807 nitrogen compound metabolic process; GO:0008152 metabolic process; GO:0009058 biosynthetic process; GO:0009059 macromolecule biosynthetic process; GO:0009987 cellular process; GO:0010467 gene expression; GO:0016043 cellular component organization; GO:…	GO:0000313 organellar ribosome; GO:0000314 organellar small ribosomal subunit; GO:0005622 intracellular; GO:0005623 cell; GO:0005737 cytoplasm; GO:0005739 mitochondrion; GO:0005740 mitochondrial envelope; GO:0005743 mitochondrial inner membrane; GO:0005759 mitochondrial matrix; GO:0005761 mitochondrial ribosome; GO:0005763 mitochondrial small ribosomal subunit; GO:0005840 ribosome; GO:0015935 sma…	GO:0003735 structural constituent of ribosome; GO:0005198 structural molecule activity;
F1LMI7	E3 ubiquitin-protein ligase RNF123 OS=Rattus norvegicus OX=10116 GN=Rnf123 PE=1 SV=1	Rnf123	0.6471	0.0337922	Down	2	2	8	2	148.2	1.16274e+06	783346	1.31937e+06	901857	878162	1.20967e+06	1.0747e+06	591067	951846	1.39919e+06	1.481	0.873	1.545	1.065	0.989	0.88	0.717	0.478	0.729	1.048	nucleus	K12169			GO:0006464 cellular protein modification process; GO:0006508 proteolysis; GO:0006807 nitrogen compound metabolic process; GO:0008152 metabolic process; GO:0009987 cellular process; GO:0016579 protein deubiquitination; GO:0019538 protein metabolic process; GO:0036211 protein modification process; GO:0043170 macromolecule metabolic process; GO:0043412 macromolecule modification; GO:0044237 cellular…	GO:0005622 intracellular; GO:0005623 cell; GO:0005634 nucleus; GO:0005635 nuclear envelope; GO:0005737 cytoplasm; GO:0005829 cytosol; GO:0012505 endomembrane system; GO:0016020 membrane; GO:0031090 organelle membrane; GO:0031965 nuclear membrane; GO:0031967 organelle envelope; GO:0031975 envelope; GO:0043226 organelle; GO:0043227 membrane-bounded organelle; GO:0043229 intracellular organelle; GO:…		PF13920	Zinc finger, C3HC4 type (RING finger)	O	KOG4692	Predicted E3 ubiquitin ligase
D4A617	Ectonucleoside triphosphate diphosphohydrolase 1 OS=Rattus norvegicus OX=10116 GN=LOC103689954 PE=3 SV=2	LOC103689954	9.614	7.72834e-05	Up	16	4	15	4	52			106861	132695	106292	2.24794e+06	1.54322e+06	2.29455e+06	938951	1.59967e+06			0.174	0.218	0.166	2.271	1.431	2.575	0.999	1.665	extracellular				GO:0001101 response to acid chemical; GO:0001775 cell activation; GO:0002237 response to molecule of bacterial origin; GO:0006139 nucleobase-containing compound metabolic process; GO:0006140 regulation of nucleotide metabolic process; GO:0006725 cellular aromatic compound metabolic process; GO:0006753 nucleoside phosphate metabolic process; GO:0006793 phosphorus metabolic process; GO:0006796 phos…	GO:0005576 extracellular region; GO:0005604 basement membrane; GO:0005615 extracellular space; GO:0005622 intracellular; GO:0005623 cell; GO:0005737 cytoplasm; GO:0005886 plasma membrane; GO:0005887 integral component of plasma membrane; GO:0008021 synaptic vesicle; GO:0009986 cell surface; GO:0012505 endomembrane system; GO:0014069 postsynaptic density; GO:0016020 membrane; GO:0016021 integral c…	GO:0003824 catalytic activity; GO:0005488 binding; GO:0005515 protein binding; GO:0016462 pyrophosphatase activity; GO:0016787 hydrolase activity; GO:0016817 hydrolase activity, acting on acid anhydrides; GO:0016818 hydrolase activity, acting on acid anhydrides, in phosphorus-containing anhydrides; GO:0016887 ATPase activity; GO:0017110 nucleoside-diphosphatase activity; GO:0017111 nucleoside-tri…			F	KOG1386	Nucleoside phosphatase
F7EPZ4	DIS3 homolog, exosome endoribonuclease and 3'-5' exoribonuclease OS=Rattus norvegicus OX=10116 GN=Dis3 PE=1 SV=1	Dis3	2.0089	0.000128806	Up	16	10	49	10	116.7	1.36146e+06	2.04568e+06	1.79197e+06	1.17621e+06	2.17655e+06	5.20803e+06	6.12974e+06	4.85917e+06	5.53312e+06	5.28917e+06	0.589	0.774	0.713	0.472	0.833	1.286	1.389	1.333	1.439	1.345	nucleus	K12585	DIS3; exosome complex exonuclease DIS3/RRP44 [EC:3.1.13.-]	rno03018 RNA degradation	GO:0000288 nuclear-transcribed mRNA catabolic process, deadenylation-dependent decay; GO:0000291 nuclear-transcribed mRNA catabolic process, exonucleolytic; GO:0000956 nuclear-transcribed mRNA catabolic process; GO:0006139 nucleobase-containing compound metabolic process; GO:0006364 rRNA processing; GO:0006396 RNA processing; GO:0006401 RNA catabolic process; GO:0006402 mRNA catabolic process; GO…	GO:0000176 nuclear exosome (RNase complex); GO:0000178 exosome (RNase complex); GO:0005622 intracellular; GO:0005623 cell; GO:0005634 nucleus; GO:0005654 nucleoplasm; GO:0005737 cytoplasm; GO:0005829 cytosol; GO:0031974 membrane-enclosed lumen; GO:0031981 nuclear lumen; GO:0032991 protein-containing complex; GO:0043226 organelle; GO:0043227 membrane-bounded organelle; GO:0043229 intracellular org…	GO:0000175 3'-5'-exoribonuclease activity; GO:0003824 catalytic activity; GO:0004518 nuclease activity; GO:0004519 endonuclease activity; GO:0004527 exonuclease activity; GO:0004532 exoribonuclease activity; GO:0004540 ribonuclease activity; GO:0005085 guanyl-nucleotide exchange factor activity; GO:0005488 binding; GO:0005515 protein binding; GO:0008408 3'-5' exonuclease activity; GO:0016787 hydr…	PF13638; PF00773	PIN domain; RNB domain	J	KOG2102	Exosomal 3'-5' exoribonuclease complex, subunit Rrp44/Dis3
D4A4T6	RAD50 interactor 1 OS=Rattus norvegicus OX=10116 GN=Rint1 PE=1 SV=3	Rint1	1.9057	0.0137475	Up	10	6	28	6	83.8	310396	1.36584e+06	855625	1.01904e+06	858260	2.61588e+06	2.66741e+06	2.70145e+06	2.69283e+06	2.36332e+06	0.269	1.034	0.681	0.817	0.657	1.293	1.209	1.483	1.402	1.203	cytoplasm	K20474			GO:0006810 transport; GO:0006890 retrograde vesicle-mediated transport, Golgi to endoplasmic reticulum; GO:0007346 regulation of mitotic cell cycle; GO:0009966 regulation of signal transduction; GO:0010389 regulation of G2/M transition of mitotic cell cycle; GO:0010564 regulation of cell cycle process; GO:0010646 regulation of cell communication; GO:0016192 vesicle-mediated transport; GO:0023051 …	GO:0005622 intracellular; GO:0005623 cell; GO:0005737 cytoplasm; GO:0005783 endoplasmic reticulum; GO:0005789 endoplasmic reticulum membrane; GO:0005829 cytosol; GO:0012505 endomembrane system; GO:0016020 membrane; GO:0031984 organelle subcompartment; GO:0032991 protein-containing complex; GO:0042175 nuclear outer membrane-endoplasmic reticulum membrane network; GO:0043226 organelle; GO:0043227 m…				DU	KOG2218	ER to golgi transport protein/RAD50-interacting protein 1
F1M155	Supervillin OS=Rattus norvegicus OX=10116 GN=Svil PE=1 SV=3	Svil	2.1901	0.000256793	Up	10	16	81	16	241.9	1.88945e+06	1.86849e+06	1.95497e+06	1.86222e+06	2.8019e+06	7.59814e+06	7.87429e+06	4.40918e+06	7.46915e+06	8.70119e+06	0.606	0.524	0.577	0.554	0.795	1.391	1.323	0.897	1.441	1.641	nucleus	K10369			GO:0007275 multicellular organism development; GO:0007517 muscle organ development; GO:0007519 skeletal muscle tissue development; GO:0009888 tissue development; GO:0010564 regulation of cell cycle process; GO:0014706 striated muscle tissue development; GO:0032465 regulation of cytokinesis; GO:0032467 positive regulation of cytokinesis; GO:0032501 multicellular organismal process; GO:0032502 deve…	GO:0005622 intracellular; GO:0005623 cell; GO:0005634 nucleus; GO:0005737 cytoplasm; GO:0005829 cytosol; GO:0005856 cytoskeleton; GO:0005874 microtubule; GO:0005886 plasma membrane; GO:0015629 actin cytoskeleton; GO:0015630 microtubule cytoskeleton; GO:0016020 membrane; GO:0030016 myofibril; GO:0030496 midbody; GO:0032153 cell division site; GO:0032154 cleavage furrow; GO:0036449 microtubule minu…	GO:0003779 actin binding; GO:0005488 binding; GO:0005515 protein binding; GO:0008092 cytoskeletal protein binding; GO:0044877 protein-containing complex binding; GO:0051015 actin filament binding;	PF00626; PF02209	Gelsolin repeat; Villin headpiece domain	Z	KOG0445	Actin regulatory protein supervillin (gelsolin/villin family)
F1LQ27	Family with sequence similarity 98, member C OS=Rattus norvegicus OX=10116 GN=Fam98c PE=1 SV=1	Fam98c	0.2407	0.00356706	Down	10	3	8	3	37.1			474445		485818	101932	269993	118463	215596	198730			2.645		2.605	0.353	0.857	0.455	0.786	0.708	nucleus					GO:0005622 intracellular; GO:0005623 cell; GO:0032991 protein-containing complex; GO:0072669 tRNA-splicing ligase complex;				S	KOG3973	Uncharacterized conserved glycine-rich protein
F1LXY6	Ig-like domain-containing protein OS=Rattus norvegicus OX=10116 PE=1 SV=2	--	2.2824	0.0475658	Up	70	5	40	5	11.2	3.85856e+06	1.98024e+06	5.57632e+06	3.40533e+06	1.70063e+06	8.36551e+06	6.20965e+06	2.31264e+07	1.03904e+07	1.04609e+07	0.86	0.386	1.143	0.704	0.335	1.065	0.725	3.27	1.393	1.371	cytoplasm							PF07686	Immunoglobulin V-set domain
D4AEI5	Myelin expression factor 2 OS=Rattus norvegicus OX=10116 GN=Myef2 PE=1 SV=1	Myef2	1.5735	0.000683262	Up	23	11	129	11	63.3	5.94444e+06	4.65813e+06	4.59462e+06	4.05559e+06	5.22446e+06	1.2185e+07	1.42001e+07	9.85589e+06	1.28432e+07	1.22882e+07	1.092	0.749	0.777	0.691	0.85	1.279	1.368	1.149	1.42	1.328	nucleus	K24992			GO:0000122 negative regulation of transcription by RNA polymerase II; GO:0006355 regulation of transcription, DNA-templated; GO:0006357 regulation of transcription by RNA polymerase II; GO:0009889 regulation of biosynthetic process; GO:0009890 negative regulation of biosynthetic process; GO:0009892 negative regulation of metabolic process; GO:0010468 regulation of gene expression; GO:0010556 regu…	GO:0005622 intracellular; GO:0005623 cell; GO:0005634 nucleus; GO:0043226 organelle; GO:0043227 membrane-bounded organelle; GO:0043229 intracellular organelle; GO:0043231 intracellular membrane-bounded organelle;	GO:0000976 transcription regulatory region sequence-specific DNA binding; GO:0000977 RNA polymerase II transcription regulatory region sequence-specific DNA binding; GO:0000978 RNA polymerase II cis-regulatory region sequence-specific DNA binding; GO:0000981 DNA-binding transcription factor activity, RNA polymerase II-specific; GO:0000987 cis-regulatory region sequence-specific DNA binding; GO:00…	PF00076	RNA recognition motif. (a.k.a. RRM, RBD, or RNP domain)	K	KOG0118	FOG: RRM domain
F7FPF5	SP100 nuclear antigen OS=Rattus norvegicus OX=10116 GN=Sp100 PE=1 SV=2	Sp100	1.9384	0.00697423	Up	21	5	34	5	38	1.04782e+06	1.17964e+06	407894	943287	1.09579e+06	3.15514e+06	2.99915e+06	2.23099e+06	2.99091e+06	2.96981e+06	0.969	0.954	0.347	0.809	0.897	1.666	1.453	1.309	1.664	1.615	nucleus	K15413	SP100; nuclear body protein Sp100	rno05203 Viral carcinogenesis; rno05168 Herpes simplex virus 1 infection	GO:0000122 negative regulation of transcription by RNA polymerase II; GO:0000723 telomere maintenance; GO:0001101 response to acid chemical; GO:0002376 immune system process; GO:0006139 nucleobase-containing compound metabolic process; GO:0006259 DNA metabolic process; GO:0006355 regulation of transcription, DNA-templated; GO:0006357 regulation of transcription by RNA polymerase II; GO:0006725 ce…	GO:0005622 intracellular; GO:0005623 cell; GO:0005634 nucleus; GO:0005654 nucleoplasm; GO:0005730 nucleolus; GO:0005737 cytoplasm; GO:0016604 nuclear body; GO:0016605 PML body; GO:0031974 membrane-enclosed lumen; GO:0031981 nuclear lumen; GO:0034399 nuclear periphery; GO:0043226 organelle; GO:0043227 membrane-bounded organelle; GO:0043228 non-membrane-bounded organelle; GO:0043229 intracellular o…	GO:0000981 DNA-binding transcription factor activity, RNA polymerase II-specific; GO:0003700 DNA-binding transcription factor activity; GO:0003712 transcription coregulator activity; GO:0003713 transcription coactivator activity; GO:0003714 transcription corepressor activity; GO:0005488 binding; GO:0005515 protein binding; GO:0008134 transcription factor binding; GO:0019899 enzyme binding; GO:001…	PF03172	Sp100 domain	K	KOG2177	Predicted E3 ubiquitin ligase
A0A0H2UHL3	Adipocyte enhancer-binding protein 1 OS=Rattus norvegicus OX=10116 GN=Aebp1 PE=3 SV=1	Aebp1	14.4172	9.83336e-05	Up	10	8	31	8	127.9	207815			150031	180461	5.74568e+06	4.65734e+06	1.92934e+06	2.73041e+06	6.10851e+06	0.143			0.096	0.11	2.259	1.68	0.843	1.131	2.473	extracellular	K21392			GO:0000122 negative regulation of transcription by RNA polymerase II; GO:0001501 skeletal system development; GO:0006355 regulation of transcription, DNA-templated; GO:0006357 regulation of transcription by RNA polymerase II; GO:0006508 proteolysis; GO:0006518 peptide metabolic process; GO:0006807 nitrogen compound metabolic process; GO:0007275 multicellular organism development; GO:0007517 muscl…	GO:0005576 extracellular region; GO:0005615 extracellular space;	GO:0000976 transcription regulatory region sequence-specific DNA binding; GO:0000977 RNA polymerase II transcription regulatory region sequence-specific DNA binding; GO:0000981 DNA-binding transcription factor activity, RNA polymerase II-specific; GO:0001067 regulatory region nucleic acid binding; GO:0001227 DNA-binding transcription repressor activity, RNA polymerase II-specific; GO:0003676 nucl…	PF00754; PF00246; PF13620	F5/8 type C domain; Zinc carboxypeptidase; Carboxypeptidase regulatory-like domain	S	KOG2649	Zinc carboxypeptidase
D3ZMX6	Syntrophin, beta 2 OS=Rattus norvegicus OX=10116 GN=Sntb2 PE=1 SV=3	Sntb2	2.8783	0.000775772	Up	21	8	75	7	56.5	418873	1.18398e+06	1.20214e+06	1.30907e+06	1.03211e+06	5.54725e+06	4.63414e+06	3.50787e+06	3.80157e+06	5.7618e+06	0.214	0.528	0.564	0.619	0.466	1.615	1.238	1.135	1.166	1.728	nucleus	K24064				GO:0005622 intracellular; GO:0005623 cell; GO:0005737 cytoplasm; GO:0005856 cytoskeleton; GO:0005886 plasma membrane; GO:0016010 dystrophin-associated glycoprotein complex; GO:0016020 membrane; GO:0032991 protein-containing complex; GO:0043226 organelle; GO:0043228 non-membrane-bounded organelle; GO:0043229 intracellular organelle; GO:0043232 intracellular non-membrane-bounded organelle; GO:00452…		PF00595	PDZ domain (Also known as DHR or GLGF)	T	KOG3551	Syntrophins (type beta)
D3ZRC3	RNA-binding motif protein 26 OS=Rattus norvegicus OX=10116 GN=Rbm26 PE=1 SV=2	Rbm26	1.9285	0.0159959	Up	3	3	22	3	112	426172	265416	408308	220878	777796	1.35102e+06	1.63444e+06	769934	1.37596e+06	1.3125e+06	0.875	0.477	0.771	0.42	1.413	1.584	1.758	1.003	1.699	1.585	nucleus	K13192			GO:0009892 negative regulation of metabolic process; GO:0010563 negative regulation of phosphorus metabolic process; GO:0010921 regulation of phosphatase activity; GO:0010923 negative regulation of phosphatase activity; GO:0019220 regulation of phosphate metabolic process; GO:0019222 regulation of metabolic process; GO:0031323 regulation of cellular metabolic process; GO:0031324 negative regulati…					A	KOG2135	Proteins containing the RNA recognition motif
D4AC45	1-acyl-sn-glycerol-3-phosphate acyltransferase OS=Rattus norvegicus OX=10116 GN=Agpat2 PE=1 SV=2	Agpat2	0.5226	0.000195465	Down	19	4	77	4	29.4	2.87904e+06	2.78552e+06	3.03848e+06	3.21861e+06	2.60089e+06	2.95628e+06	2.16114e+06	1.98373e+06	2.86584e+06	2.0357e+06	1.316	1.114	1.277	1.364	1.052	0.772	0.518	0.575	0.788	0.547	extracellular	K13509	AGPAT1_2; lysophosphatidate acyltransferase [EC:2.3.1.51]	rno00564 Glycerophospholipid metabolism; rno01100 Metabolic pathways; rno00561 Glycerolipid metabolism; rno04072 Phospholipase D signaling pathway; rno04975 Fat digestion and absorption	GO:0001775 cell activation; GO:0001817 regulation of cytokine production; GO:0001819 positive regulation of cytokine production; GO:0001959 regulation of cytokine-mediated signaling pathway; GO:0001961 positive regulation of cytokine-mediated signaling pathway; GO:0002252 immune effector process; GO:0002263 cell activation involved in immune response; GO:0002274 myeloid leukocyte activation; GO:0…	GO:0005622 intracellular; GO:0005623 cell; GO:0005737 cytoplasm; GO:0005783 endoplasmic reticulum; GO:0005789 endoplasmic reticulum membrane; GO:0005886 plasma membrane; GO:0012505 endomembrane system; GO:0012506 vesicle membrane; GO:0016020 membrane; GO:0030141 secretory granule; GO:0030659 cytoplasmic vesicle membrane; GO:0030667 secretory granule membrane; GO:0031090 organelle membrane; GO:003…	GO:0003824 catalytic activity; GO:0003841 1-acylglycerol-3-phosphate O-acyltransferase activity; GO:0008374 O-acyltransferase activity; GO:0016411 acylglycerol O-acyltransferase activity; GO:0016740 transferase activity; GO:0016746 transferase activity, transferring acyl groups; GO:0016747 transferase activity, transferring acyl groups other than amino-acyl groups; GO:0042171 lysophosphatidic aci…			I	KOG2848	1-acyl-sn-glycerol-3-phosphate acyltransferase
A0A0G2K290	Ig-like domain-containing protein OS=Rattus norvegicus OX=10116 PE=4 SV=1	--	2.105	0.0302182	Up	60	5	126	2	13.9	1.20637e+07	1.34404e+07	2.27369e+07	1.83324e+07	1.09257e+07	6.46248e+07	2.18073e+07	6.31294e+07	4.84649e+07	5.56068e+07	0.603	0.588	1.046	0.85	0.484	1.846	0.572	2.004	1.459	1.636	plasma membrane							PF07686	Immunoglobulin V-set domain
A0A0G2K1N9	Selenoprotein O OS=Rattus norvegicus OX=10116 GN=Selenoo PE=1 SV=1	Selenoo	0.5361	8.91729e-05	Down	23	10	165	10	74.2	7.93608e+06	6.34516e+06	8.48754e+06	7.76141e+06	6.64992e+06	5.77863e+06	6.55192e+06	5.68269e+06	6.53523e+06	7.07229e+06	1.473	1.03	1.449	1.335	1.092	0.612	0.637	0.669	0.73	0.772	mitochondria	K08997				GO:0005622 intracellular; GO:0005623 cell; GO:0005737 cytoplasm; GO:0005739 mitochondrion; GO:0043226 organelle; GO:0043227 membrane-bounded organelle; GO:0043229 intracellular organelle; GO:0043231 intracellular membrane-bounded organelle;				S	KOG2542	Uncharacterized conserved protein (YdiU family)
F1MA52	Nuclear RNA export factor 1 OS=Rattus norvegicus OX=10116 GN=Nxf1 PE=1 SV=1	Nxf1	2.5908	0.02562	Up	3	2	15	2	70.4	338725	513823		195037	163851	1.16116e+06	1.41469e+06	935184	1.41065e+06	1.29695e+06	0.616	0.817		0.329	0.263	1.205	1.347	1.078	1.542	1.386	cytoplasm,nucleus	K14284	NXF; nuclear RNA export factor	rno03008 Ribosome biogenesis in eukaryotes; rno03015 mRNA surveillance pathway; rno05168 Herpes simplex virus 1 infection; rno05164 Influenza A; rno05014 Amyotrophic lateral sclerosis; rno03013 RNA transport	GO:0006403 RNA localization; GO:0006405 RNA export from nucleus; GO:0006406 mRNA export from nucleus; GO:0006611 protein export from nucleus; GO:0006810 transport; GO:0006886 intracellular protein transport; GO:0006913 nucleocytoplasmic transport; GO:0007275 multicellular organism development; GO:0007399 nervous system development; GO:0008104 protein localization; GO:0008152 metabolic process; GO…	GO:0005622 intracellular; GO:0005623 cell; GO:0005634 nucleus; GO:0005635 nuclear envelope; GO:0005643 nuclear pore; GO:0005654 nucleoplasm; GO:0005737 cytoplasm; GO:0005829 cytosol; GO:0012505 endomembrane system; GO:0016234 inclusion body; GO:0016604 nuclear body; GO:0016607 nuclear speck; GO:0031967 organelle envelope; GO:0031974 membrane-enclosed lumen; GO:0031975 envelope; GO:0031981 nuclear…	GO:0003676 nucleic acid binding; GO:0003723 RNA binding; GO:0003729 mRNA binding; GO:0005488 binding; GO:0097159 organic cyclic compound binding; GO:1901363 heterocyclic compound binding;	PF09162; PF02136; PF03943	Tap, RNA-binding; Nuclear transport factor 2 (NTF2) domain; TAP C-terminal domain	A	KOG3763	mRNA export factor TAP/MEX67
F1LU48	Endoplasmic reticulum-golgi intermediate compartment 1 OS=Rattus norvegicus OX=10116 GN=Ergic1 PE=1 SV=2	Ergic1	0.5606	0.000509931	Down	39	9	179	9	35	2.42862e+07	1.93901e+07	1.65795e+07	2.22041e+07	2.26174e+07	1.64846e+07	2.50174e+07	1.72485e+07	1.91845e+07	1.60191e+07	1.631	1.14	1.024	1.383	1.344	0.632	0.881	0.735	0.775	0.633	plasma membrane	K20365			GO:0006810 transport; GO:0006888 endoplasmic reticulum to Golgi vesicle-mediated transport; GO:0016192 vesicle-mediated transport; GO:0046907 intracellular transport; GO:0048193 Golgi vesicle transport; GO:0051179 localization; GO:0051234 establishment of localization; GO:0051641 cellular localization; GO:0051649 establishment of localization in cell;	GO:0005622 intracellular; GO:0005623 cell; GO:0005634 nucleus; GO:0005654 nucleoplasm; GO:0005737 cytoplasm; GO:0005793 endoplasmic reticulum-Golgi intermediate compartment; GO:0031974 membrane-enclosed lumen; GO:0031981 nuclear lumen; GO:0043226 organelle; GO:0043227 membrane-bounded organelle; GO:0043229 intracellular organelle; GO:0043231 intracellular membrane-bounded organelle; GO:0043233 or…		PF13850	Endoplasmic Reticulum-Golgi Intermediate Compartment (ERGIC)	U	KOG2667	COPII vesicle protein
M0R6W5	Uncharacterized protein OS=Rattus norvegicus OX=10116 PE=1 SV=2	--	0.3579	0.000537682	Down	9	4	25	4	49.6	2.97283e+07	3.14616e+07	1.61443e+07	3.7869e+07	2.71848e+07	1.1914e+07	1.72758e+07	1.50827e+07	2.20685e+07	1.40639e+07	1.549	1.435	0.774	1.83	1.254	0.355	0.472	0.499	0.692	0.431	cytoplasm,nucleus				GO:0006810 transport; GO:0006892 post-Golgi vesicle-mediated transport; GO:0006895 Golgi to endosome transport; GO:0006914 autophagy; GO:0007275 multicellular organism development; GO:0007399 nervous system development; GO:0007610 behavior; GO:0007626 locomotory behavior; GO:0008104 protein localization; GO:0008152 metabolic process; GO:0009056 catabolic process; GO:0009987 cellular process; GO:0…	GO:0005622 intracellular; GO:0005623 cell; GO:0005737 cytoplasm; GO:0012505 endomembrane system; GO:0030141 secretory granule; GO:0031045 dense core granule; GO:0031410 cytoplasmic vesicle; GO:0031982 vesicle; GO:0043226 organelle; GO:0043227 membrane-bounded organelle; GO:0043229 intracellular organelle; GO:0097708 intracellular vesicle; GO:0099503 secretory vesicle;				U	KOG1809	Vacuolar protein sorting-associated protein
A0A0G2JU12	Microsomal glutathione S-transferase 2 OS=Rattus norvegicus OX=10116 GN=Mgst2 PE=1 SV=1	Mgst2	0.4279	3.4492e-05	Down	20	2	34	2	14.8	2.66387e+06	3.47126e+06	2.62105e+06	2.5187e+06	3.34947e+06	2.19193e+06	2.82884e+06	1.46987e+06	1.90155e+06	1.57429e+06	1.575	1.796	1.426	1.381	1.753	0.74	0.877	0.552	0.677	0.548	mitochondria	K00799	GST; glutathione S-transferase [EC:2.5.1.18]	rno05200 Pathways in cancer; rno01100 Metabolic pathways; rno01524 Platinum drug resistance; rno05418 Fluid shear stress and atherosclerosis; rno05204 Chemical carcinogenesis - DNA adducts; rno00980 Metabolism of xenobiotics by cytochrome P450; rno05225 Hepatocellular carcinoma; rno00480 Glutathione metabolism; rno00982 Drug metabolism - cytochrome P450; rno00983 Drug metabolism - other enzymes; …	GO:0006082 organic acid metabolic process; GO:0006518 peptide metabolic process; GO:0006575 cellular modified amino acid metabolic process; GO:0006629 lipid metabolic process; GO:0006643 membrane lipid metabolic process; GO:0006690 icosanoid metabolic process; GO:0006691 leukotriene metabolic process; GO:0006749 glutathione metabolic process; GO:0006750 glutathione biosynthetic process; GO:000679…	GO:0005622 intracellular; GO:0005623 cell; GO:0005634 nucleus; GO:0005635 nuclear envelope; GO:0005737 cytoplasm; GO:0005783 endoplasmic reticulum; GO:0005789 endoplasmic reticulum membrane; GO:0005886 plasma membrane; GO:0012505 endomembrane system; GO:0016020 membrane; GO:0031967 organelle envelope; GO:0031975 envelope; GO:0031984 organelle subcompartment; GO:0042175 nuclear outer membrane-endo…	GO:0003824 catalytic activity; GO:0004364 glutathione transferase activity; GO:0004464 leukotriene-C4 synthase activity; GO:0004601 peroxidase activity; GO:0004602 glutathione peroxidase activity; GO:0016209 antioxidant activity; GO:0016491 oxidoreductase activity; GO:0016684 oxidoreductase activity, acting on peroxide as acceptor; GO:0016740 transferase activity; GO:0016765 transferase activity,…
D3ZC56	Dystonin OS=Rattus norvegicus OX=10116 GN=Dst PE=1 SV=3	Dst	0.4418	3.46599e-05	Down	1	5	34	5	846.7	1.63131e+06	1.86291e+06	1.76579e+06	1.96052e+06	2.24567e+06	1.23532e+06	1.29407e+06	1.43591e+06	1.59008e+06	1.00032e+06	1.409	1.408	1.403	1.57	1.716	0.609	0.586	0.787	0.826	0.508	cytoplasm	K10382			GO:0000226 microtubule cytoskeleton organization; GO:0000902 cell morphogenesis; GO:0000904 cell morphogenesis involved in differentiation; GO:0006810 transport; GO:0006928 movement of cell or subcellular component; GO:0006996 organelle organization; GO:0007010 cytoskeleton organization; GO:0007017 microtubule-based process; GO:0007018 microtubule-based movement; GO:0007275 multicellular organism…	GO:0001725 stress fiber; GO:0005622 intracellular; GO:0005623 cell; GO:0005634 nucleus; GO:0005635 nuclear envelope; GO:0005737 cytoplasm; GO:0005783 endoplasmic reticulum; GO:0005789 endoplasmic reticulum membrane; GO:0005856 cytoskeleton; GO:0005874 microtubule; GO:0005886 plasma membrane; GO:0005911 cell-cell junction; GO:0005912 adherens junction; GO:0005925 focal adhesion; GO:0005938 cell co…	GO:0005488 binding; GO:0005515 protein binding; GO:0008017 microtubule binding; GO:0008092 cytoskeletal protein binding; GO:0015631 tubulin binding; GO:0042802 identical protein binding; GO:0042803 protein homodimerization activity; GO:0046983 protein dimerization activity; GO:0051010 microtubule plus-end binding;	PF00307; PF00435; PF13499	Calponin homology (CH) domain; Spectrin repeat; EF-hand domain pair	Z	KOG0517	Beta-spectrin
F1M6Q3	Collagen type IV alpha 2 chain OS=Rattus norvegicus OX=10116 GN=Col4a2 PE=1 SV=3	Col4a2	4.3065	6.39824e-06	Up	8	8	93	8	160.7	3.4483e+06	1.76076e+06	2.86659e+06	2.64384e+06	2.11678e+06	1.81159e+07	2.09285e+07	1.73262e+07	1.50193e+07	1.7247e+07	0.598	0.267	0.457	0.425	0.325	1.793	1.901	1.905	1.566	1.758	nucleus	K06237	COL4A; collagen type IV alpha	rno05200 Pathways in cancer; rno04512 ECM-receptor interaction; rno05222 Small cell lung cancer; rno04933 AGE-RAGE signaling pathway in diabetic complications; rno04510 Focal adhesion; rno04974 Protein digestion and absorption; rno05146 Amoebiasis; rno04926 Relaxin signaling pathway; rno04151 PI3K-Akt signaling pathway; rno05165 Human papillomavirus infection	GO:0001704 formation of primary germ layer; GO:0001706 endoderm formation; GO:0006139 nucleobase-containing compound metabolic process; GO:0006351 transcription, DNA-templated; GO:0006725 cellular aromatic compound metabolic process; GO:0006807 nitrogen compound metabolic process; GO:0007154 cell communication; GO:0007165 signal transduction; GO:0007166 cell surface receptor signaling pathway; GO…	GO:0005576 extracellular region; GO:0005581 collagen trimer; GO:0005587 collagen type IV trimer; GO:0005604 basement membrane; GO:0005622 intracellular; GO:0005623 cell; GO:0005737 cytoplasm; GO:0005783 endoplasmic reticulum; GO:0005788 endoplasmic reticulum lumen; GO:0012505 endomembrane system; GO:0031012 extracellular matrix; GO:0031974 membrane-enclosed lumen; GO:0032991 protein-containing co…	GO:0005198 structural molecule activity; GO:0005201 extracellular matrix structural constituent;	PF01413	C-terminal tandem repeated domain in type 4 procollagen	W	KOG3544	Collagens (type IV and type XIII), and related proteins
F1LVV4	Regulator of chromosome condensation 2 OS=Rattus norvegicus OX=10116 GN=Rcc2 PE=1 SV=1	Rcc2	3.1601	1.87538e-07	Up	38	13	152	13	46.6	3.2515e+06	3.99951e+06	2.93831e+06	2.86641e+06	3.34953e+06	1.75575e+07	2.09755e+07	1.44792e+07	1.47813e+07	1.44734e+07	0.52	0.56	0.432	0.425	0.474	1.605	1.759	1.47	1.423	1.362	nucleus				GO:0001952 regulation of cell-matrix adhesion; GO:0001953 negative regulation of cell-matrix adhesion; GO:0007044 cell-substrate junction assembly; GO:0007154 cell communication; GO:0007155 cell adhesion; GO:0007160 cell-matrix adhesion; GO:0007162 negative regulation of cell adhesion; GO:0007165 signal transduction; GO:0007166 cell surface receptor signaling pathway; GO:0007229 integrin-mediated…	GO:0000775 chromosome, centromeric region; GO:0005622 intracellular; GO:0005623 cell; GO:0005634 nucleus; GO:0005694 chromosome; GO:0005730 nucleolus; GO:0005737 cytoplasm; GO:0005768 endosome; GO:0005769 early endosome; GO:0005819 spindle; GO:0005829 cytosol; GO:0005856 cytoskeleton; GO:0005886 plasma membrane; GO:0010008 endosome membrane; GO:0012505 endomembrane system; GO:0015630 microtubule …	GO:0005488 binding; GO:0005515 protein binding; GO:0008017 microtubule binding; GO:0008092 cytoskeletal protein binding; GO:0015631 tubulin binding; GO:0017016 Ras GTPase binding; GO:0017048 Rho GTPase binding; GO:0019899 enzyme binding; GO:0019900 kinase binding; GO:0019901 protein kinase binding; GO:0019904 protein domain specific binding; GO:0031267 small GTPase binding; GO:0048365 Rac GTPase …			DZ	KOG1427	Uncharacterized conserved protein, contains RCC1 domain
A0A0G2JYD4	Vacuolar protein sorting 13 homolog D OS=Rattus norvegicus OX=10116 GN=Vps13d PE=1 SV=1	Vps13d	0.4571	0.00343368	Down	2	5	22	5	487.5	1.39356e+07	1.06162e+07	1.14269e+07	1.16262e+07	1.05456e+07	6.13116e+06	1.10881e+07	1.36293e+07	5.07007e+06	6.1456e+06	2.052	1.368	1.547	1.587	1.374	0.515	0.855	1.273	0.449	0.532	cytoplasm	K19527								U	KOG1809	Vacuolar protein sorting-associated protein
G3V9J1	Uncharacterized protein OS=Rattus norvegicus OX=10116 PE=1 SV=3	--	0.6212	0.000216478	Down	36	25	684	9	97.3	1.75036e+07	1.79218e+07	1.31706e+07	1.74936e+07	1.73275e+07	1.78919e+07	1.88776e+07	1.47779e+07	1.67647e+07	1.38969e+07	1.472	1.319	1.019	1.364	1.289	0.859	0.832	0.789	0.848	0.687	cytoplasm				GO:0000003 reproduction; GO:0006950 response to stress; GO:0006952 defense response; GO:0006954 inflammatory response; GO:0007275 multicellular organism development; GO:0007565 female pregnancy; GO:0007566 embryo implantation; GO:0009892 negative regulation of metabolic process; GO:0010466 negative regulation of peptidase activity; GO:0010605 negative regulation of macromolecule metabolic process…	GO:0005576 extracellular region;	GO:0004857 enzyme inhibitor activity; GO:0030234 enzyme regulator activity; GO:0030414 peptidase inhibitor activity; GO:0061134 peptidase regulator activity; GO:0098772 molecular function regulator;	PF07703; PF07677	Alpha-2-macroglobulin family N-terminal region; A-macroglobulin receptor	O	KOG1366	Alpha-macroglobulin
D3ZLT7	Similar to RIKEN cDNA 2510039O18 OS=Rattus norvegicus OX=10116 GN=RGD1305350 PE=1 SV=1	RGD1305350	1.6695	0.00413172	Up	6	2	20	2	69.4	277438	372593	384277	303638	412458	933312	1.14032e+06	1.08909e+06	590426	850531	0.706	0.83	0.9	0.717	0.929	1.357	1.521	1.759	0.904	1.274	Golgi apparatus									S	KOG3778	Uncharacterized conserved protein
D3Z8Q7	Cytosolic iron-sulfur assembly component 2B OS=Rattus norvegicus OX=10116 GN=Ciao2b PE=1 SV=1	Ciao2b	3.7434	0.000120457	Up	41	3	25	3	17.7	200580	490095	193203	182090	165160	1.15019e+06	1.49559e+06	1.40964e+06	1.56566e+06	1.57148e+06	0.405	0.865	0.358	0.341	0.295	1.325	1.581	1.804	1.9	1.865	cytoplasm				GO:0006790 sulfur compound metabolic process; GO:0007059 chromosome segregation; GO:0008152 metabolic process; GO:0009987 cellular process; GO:0016043 cellular component organization; GO:0016226 iron-sulfur cluster assembly; GO:0022607 cellular component assembly; GO:0031163 metallo-sulfur cluster assembly; GO:0044085 cellular component biogenesis; GO:0044237 cellular metabolic process; GO:005118…	GO:0005622 intracellular; GO:0005623 cell; GO:0005634 nucleus; GO:0005654 nucleoplasm; GO:0005737 cytoplasm; GO:0005819 spindle; GO:0005829 cytosol; GO:0005856 cytoskeleton; GO:0015630 microtubule cytoskeleton; GO:0031974 membrane-enclosed lumen; GO:0031981 nuclear lumen; GO:0032991 protein-containing complex; GO:0043226 organelle; GO:0043227 membrane-bounded organelle; GO:0043228 non-membrane-bo…		PF01883	Domain of unknown function DUF59	S	KOG3381	Uncharacterized conserved protein
F1M9C0	Non-specific serine/threonine protein kinase OS=Rattus norvegicus OX=10116 GN=Mapkapk2 PE=1 SV=3	Mapkapk2	1.6948	0.0015552	Up	22	7	41	5	42.5	2.60384e+06	2.51227e+06	1.9132e+06	2.23622e+06	2.00378e+06	4.78802e+06	7.7865e+06	4.65388e+06	6.29845e+06	6.94816e+06	0.876	0.74	0.592	0.698	0.597	0.92	1.373	0.994	1.275	1.375	cytoplasm	K04443	MAPKAPK2; mitogen-activated protein kinase-activated protein kinase 2 [EC:2.7.11.1]	rno04625 C-type lectin receptor signaling pathway; rno04218 Cellular senescence; rno04722 Neurotrophin signaling pathway; rno04010 MAPK signaling pathway; rno05203 Viral carcinogenesis; rno05167 Kaposi sarcoma-associated herpesvirus infection; rno04370 VEGF signaling pathway	GO:0000165 MAPK cascade; GO:0000187 activation of MAPK activity; GO:0001817 regulation of cytokine production; GO:0001819 positive regulation of cytokine production; GO:0001932 regulation of protein phosphorylation; GO:0001934 positive regulation of protein phosphorylation; GO:0002218 activation of innate immune response; GO:0002221 pattern recognition receptor signaling pathway; GO:0002224 toll-…	GO:0005622 intracellular; GO:0005623 cell; GO:0005634 nucleus; GO:0005654 nucleoplasm; GO:0005737 cytoplasm; GO:0005813 centrosome; GO:0005815 microtubule organizing center; GO:0005829 cytosol; GO:0005856 cytoskeleton; GO:0015630 microtubule cytoskeleton; GO:0031974 membrane-enclosed lumen; GO:0031981 nuclear lumen; GO:0043226 organelle; GO:0043227 membrane-bounded organelle; GO:0043228 non-membr…	GO:0003824 catalytic activity; GO:0004672 protein kinase activity; GO:0004674 protein serine/threonine kinase activity; GO:0004683 calmodulin-dependent protein kinase activity; GO:0005488 binding; GO:0005515 protein binding; GO:0005516 calmodulin binding; GO:0009931 calcium-dependent protein serine/threonine kinase activity; GO:0010857 calcium-dependent protein kinase activity; GO:0016301 kinase …	PF00069	Protein kinase domain	T	KOG0604	MAP kinase-activated protein kinase 2
F1LP30	Methylcrotonoyl-CoA carboxylase subunit alpha, mitochondrial OS=Rattus norvegicus OX=10116 GN=Mccc1 PE=1 SV=1	Mccc1	0.3258	7.99563e-05	Down	53	29	785	29	79.2	1.6023e+08	1.51401e+08	1.48177e+08	1.62098e+08	1.62523e+08	7.41863e+07	5.38103e+07	1.12688e+08	8.89808e+07	6.80152e+07	1.785	1.476	1.519	1.675	1.602	0.472	0.314	0.797	0.596	0.446	cytoplasm	K01968	E6.4.1.4A; 3-methylcrotonyl-CoA carboxylase alpha subunit [EC:6.4.1.4]	rno01100 Metabolic pathways; rno00280 Valine, leucine and isoleucine degradation	GO:0006082 organic acid metabolic process; GO:0006520 cellular amino acid metabolic process; GO:0006551 leucine metabolic process; GO:0006552 leucine catabolic process; GO:0006732 coenzyme metabolic process; GO:0006766 vitamin metabolic process; GO:0006767 water-soluble vitamin metabolic process; GO:0006768 biotin metabolic process; GO:0006790 sulfur compound metabolic process; GO:0006807 nitroge…	GO:0002169 3-methylcrotonyl-CoA carboxylase complex, mitochondrial; GO:0005622 intracellular; GO:0005623 cell; GO:0005737 cytoplasm; GO:0005739 mitochondrion; GO:0005759 mitochondrial matrix; GO:0005829 cytosol; GO:0031974 membrane-enclosed lumen; GO:0032991 protein-containing complex; GO:0043226 organelle; GO:0043227 membrane-bounded organelle; GO:0043229 intracellular organelle; GO:0043231 intr…	GO:0003824 catalytic activity; GO:0004075 biotin carboxylase activity; GO:0005488 binding; GO:0008144 drug binding; GO:0009374 biotin binding; GO:0016874 ligase activity; GO:0016879 ligase activity, forming carbon-nitrogen bonds; GO:0019842 vitamin binding; GO:0031406 carboxylic acid binding; GO:0033218 amide binding; GO:0033293 monocarboxylic acid binding; GO:0036094 small molecule binding; GO:0…	PF00289; PF02786; PF02785; PF00364	Carbamoyl-phosphate synthase L chain, N-terminal domain; Carbamoyl-phosphate synthase L chain, ATP binding domain; Biotin carboxylase C-terminal domain; Biotin-requiring enzyme	EI	KOG0238	3-Methylcrotonyl-CoA carboxylase, biotin-containing subunit/Propionyl-CoA carboxylase, alpha chain/Acetyl-CoA carboxylase, biotin carboxylase subunit
D4ADC2	Helicase with zinc finger 2 OS=Rattus norvegicus OX=10116 GN=Helz2 PE=1 SV=2	Helz2	0.3312	8.74389e-05	Down	10	18	113	18	302.4	3.21915e+06	4.26875e+06	3.95796e+06	4.17137e+06	4.36727e+06	2.41091e+06	2.10595e+06	1.03468e+06	2.24996e+06	2.68876e+06	1.422	1.65	1.608	1.708	1.707	0.608	0.487	0.29	0.598	0.698	nucleus	K25165			GO:0006355 regulation of transcription, DNA-templated; GO:0006357 regulation of transcription by RNA polymerase II; GO:0009889 regulation of biosynthetic process; GO:0009891 positive regulation of biosynthetic process; GO:0009893 positive regulation of metabolic process; GO:0010468 regulation of gene expression; GO:0010556 regulation of macromolecule biosynthetic process; GO:0010557 positive regu…	GO:0005622 intracellular; GO:0005623 cell; GO:0005634 nucleus; GO:0005654 nucleoplasm; GO:0031974 membrane-enclosed lumen; GO:0031981 nuclear lumen; GO:0043226 organelle; GO:0043227 membrane-bounded organelle; GO:0043229 intracellular organelle; GO:0043231 intracellular membrane-bounded organelle; GO:0043233 organelle lumen; GO:0070013 intracellular organelle lumen;	GO:0003712 transcription coregulator activity; GO:0003713 transcription coactivator activity; GO:0030374 nuclear receptor transcription coactivator activity; GO:0140110 transcription regulator activity;	PF13086; PF13087; PF00773	AAA domain; AAA domain; RNB domain	L	KOG2102	Exosomal 3'-5' exoribonuclease complex, subunit Rrp44/Dis3
D4A626	Calmin OS=Rattus norvegicus OX=10116 GN=Clmn PE=1 SV=1	Clmn	0.6074	0.0011549	Down	20	14	189	14	113.8	1.01662e+07	1.63426e+07	1.02839e+07	1.01807e+07	1.06967e+07	1.31022e+07	1.01509e+07	9.65792e+06	1.0253e+07	1.19e+07	1.22	1.716	1.135	1.133	1.136	0.898	0.638	0.735	0.74	0.84	plasma membrane				GO:0007275 multicellular organism development; GO:0007399 nervous system development; GO:0008285 negative regulation of cell population proliferation; GO:0009987 cellular process; GO:0016043 cellular component organization; GO:0022008 neurogenesis; GO:0030030 cell projection organization; GO:0030154 cell differentiation; GO:0030182 neuron differentiation; GO:0031175 neuron projection development;…	GO:0005622 intracellular; GO:0005623 cell; GO:0005737 cytoplasm; GO:0016020 membrane;		PF00307	Calponin homology (CH) domain	Z	KOG0516	Dystonin, GAS (Growth-arrest-specific protein), and related proteins
M0R567	Probable E3 ubiquitin-protein ligase IRF2BPL OS=Rattus norvegicus OX=10116 GN=Irf2bpl PE=1 SV=1	Irf2bpl	1.7731	0.000218134	Up	4	2	20	2	81.3	452912	619337	563027	463206	538684	1.61146e+06	1.62744e+06	1.60457e+06	1.05949e+06	1.46148e+06	0.7	0.837	0.8	0.664	0.736	1.422	1.318	1.573	0.985	1.328	mitochondria	K22383			GO:0000003 reproduction; GO:0000122 negative regulation of transcription by RNA polymerase II; GO:0003006 developmental process involved in reproduction; GO:0006355 regulation of transcription, DNA-templated; GO:0006357 regulation of transcription by RNA polymerase II; GO:0009889 regulation of biosynthetic process; GO:0009890 negative regulation of biosynthetic process; GO:0009891 positive regula…	GO:0005622 intracellular; GO:0005623 cell; GO:0005634 nucleus; GO:0005654 nucleoplasm; GO:0031974 membrane-enclosed lumen; GO:0031981 nuclear lumen; GO:0043226 organelle; GO:0043227 membrane-bounded organelle; GO:0043229 intracellular organelle; GO:0043231 intracellular membrane-bounded organelle; GO:0043233 organelle lumen; GO:0070013 intracellular organelle lumen;		PF11261	Interferon regulatory factor 2-binding protein zinc finger	K	KOG3579	Predicted E3 ubiquitin ligase
A0A0G2JXZ3	ATP-dependent helicase ATRX OS=Rattus norvegicus OX=10116 GN=Atrx PE=1 SV=1	Atrx	0.3193	0.00114057	Down	3	5	22	5	279.2	893186	988661	1.4511e+06	1.26732e+06	1.70047e+06	273588	753020	470458	923569	744706	1.394	1.35	2.083	1.833	2.348	0.244	0.616	0.466	0.867	0.683	nucleus	K10779			GO:0000003 reproduction; GO:0000122 negative regulation of transcription by RNA polymerase II; GO:0000212 meiotic spindle organization; GO:0000226 microtubule cytoskeleton organization; GO:0002064 epithelial cell development; GO:0003006 developmental process involved in reproduction; GO:0006139 nucleobase-containing compound metabolic process; GO:0006259 DNA metabolic process; GO:0006260 DNA repl…	GO:0000228 nuclear chromosome; GO:0000775 chromosome, centromeric region; GO:0000779 condensed chromosome, centromeric region; GO:0000780 condensed nuclear chromosome, centromeric region; GO:0000781 chromosome, telomeric region; GO:0000784 nuclear chromosome, telomeric region; GO:0000785 chromatin; GO:0000790 nuclear chromatin; GO:0000792 heterochromatin; GO:0000793 condensed chromosome; GO:00007…	GO:0003682 chromatin binding; GO:0003824 catalytic activity; GO:0005488 binding; GO:0005515 protein binding; GO:0008094 DNA-dependent ATPase activity; GO:0015616 DNA translocase activity; GO:0016462 pyrophosphatase activity; GO:0016787 hydrolase activity; GO:0016817 hydrolase activity, acting on acid anhydrides; GO:0016818 hydrolase activity, acting on acid anhydrides, in phosphorus-containing an…			K	KOG1015	Transcription regulator XNP/ATRX, DEAD-box superfamily
D4A1Y0	SCY1-like pseudokinase 2 OS=Rattus norvegicus OX=10116 GN=Scyl2 PE=1 SV=1	Scyl2	2.1052	3.46186e-05	Up	9	6	19	6	103.3	524890	858465	647015	656282	710762	2.11388e+06	3.20041e+06	2.05393e+06	2.05218e+06	1.90969e+06	0.599	0.857	0.679	0.694	0.717	1.377	1.913	1.486	1.408	1.281	cytoplasm	K17541			GO:0002090 regulation of receptor internalization; GO:0002092 positive regulation of receptor internalization; GO:0006810 transport; GO:0006897 endocytosis; GO:0006898 receptor-mediated endocytosis; GO:0007034 vacuolar transport; GO:0007041 lysosomal transport; GO:0007154 cell communication; GO:0007165 signal transduction; GO:0007166 cell surface receptor signaling pathway; GO:0007267 cell-cell s…	GO:0000139 Golgi membrane; GO:0005622 intracellular; GO:0005623 cell; GO:0005737 cytoplasm; GO:0005768 endosome; GO:0005794 Golgi apparatus; GO:0005802 trans-Golgi network; GO:0010008 endosome membrane; GO:0012505 endomembrane system; GO:0016020 membrane; GO:0030135 coated vesicle; GO:0030136 clathrin-coated vesicle; GO:0031090 organelle membrane; GO:0031410 cytoplasmic vesicle; GO:0031982 vesicl…	GO:0005102 signaling receptor binding; GO:0005488 binding; GO:0005515 protein binding;	PF00069	Protein kinase domain	T	KOG2137	Protein kinase
D3ZAC0	Integrin subunit alpha 2b OS=Rattus norvegicus OX=10116 GN=Itga2b PE=1 SV=2	Itga2b	0.4824	8.10434e-05	Down	23	15	130	15	112.6	1.94436e+07	2.60856e+07	1.66191e+07	1.69252e+07	2.23891e+07	1.8161e+07	1.48283e+07	1.62995e+07	1.42165e+07	1.33853e+07	1.488	1.747	1.17	1.201	1.516	0.794	0.595	0.791	0.654	0.602	extracellular	K06476	ITGA2B; integrin alpha 2B	rno05200 Pathways in cancer; rno04512 ECM-receptor interaction; rno05222 Small cell lung cancer; rno05418 Fluid shear stress and atherosclerosis; rno05412 Arrhythmogenic right ventricular cardiomyopathy; rno04640 Hematopoietic cell lineage; rno04510 Focal adhesion; rno04015 Rap1 signaling pathway; rno05414 Dilated cardiomyopathy; rno04151 PI3K-Akt signaling pathway; rno05410 Hypertrophic cardiomy…	GO:0001775 cell activation; GO:0002576 platelet degranulation; GO:0002682 regulation of immune system process; GO:0002684 positive regulation of immune system process; GO:0002685 regulation of leukocyte migration; GO:0002687 positive regulation of leukocyte migration; GO:0006810 transport; GO:0006887 exocytosis; GO:0006950 response to stress; GO:0007155 cell adhesion; GO:0007160 cell-matrix adhes…	GO:0005576 extracellular region; GO:0005615 extracellular space; GO:0005622 intracellular; GO:0005623 cell; GO:0005737 cytoplasm; GO:0005886 plasma membrane; GO:0005912 adherens junction; GO:0005925 focal adhesion; GO:0009897 external side of plasma membrane; GO:0009986 cell surface; GO:0012505 endomembrane system; GO:0012506 vesicle membrane; GO:0016020 membrane; GO:0030054 cell junction; GO:003…	GO:0005488 binding; GO:0005515 protein binding; GO:0042802 identical protein binding; GO:0044877 protein-containing complex binding; GO:0050840 extracellular matrix binding; GO:0070051 fibrinogen binding;			W	KOG3637	Vitronectin receptor, alpha subunit
A0A0G2JSU3	Protein SET OS=Rattus norvegicus OX=10116 GN=Set PE=1 SV=1	Set	2.6114	7.16576e-05	Up	28	10	191	9	33.4	7.36748e+06	1.20513e+07	1.27827e+07	8.74844e+06	1.03372e+07	4.64047e+07	5.20912e+07	4.74901e+07	2.98573e+07	3.51567e+07	0.478	0.685	0.763	0.527	0.594	1.721	1.772	1.956	1.166	1.342	nucleus	K11290			GO:0006355 regulation of transcription, DNA-templated; GO:0009889 regulation of biosynthetic process; GO:0009890 negative regulation of biosynthetic process; GO:0009892 negative regulation of metabolic process; GO:0010468 regulation of gene expression; GO:0010556 regulation of macromolecule biosynthetic process; GO:0010558 negative regulation of macromolecule biosynthetic process; GO:0010605 nega…	GO:0005622 intracellular; GO:0005623 cell; GO:0005634 nucleus; GO:0005654 nucleoplasm; GO:0005737 cytoplasm; GO:0005783 endoplasmic reticulum; GO:0005811 lipid droplet; GO:0012505 endomembrane system; GO:0031974 membrane-enclosed lumen; GO:0031981 nuclear lumen; GO:0032991 protein-containing complex; GO:0043226 organelle; GO:0043227 membrane-bounded organelle; GO:0043228 non-membrane-bounded orga…				L	KOG1508	DNA replication factor/protein phosphatase inhibitor SET/SPR-2
D4ADX8	Ras association (RalGDS/AF-6) and pleckstrin homology domains 1 OS=Rattus norvegicus OX=10116 GN=Raph1 PE=1 SV=2	Raph1	4.6324	0.000299238	Up	13	11	47	10	136.5	1.36249e+06	1.21462e+06	1.15445e+06	668902	424252	5.84824e+06	8.46369e+06	4.35513e+06	7.87459e+06	9.32993e+06	0.512	0.399	0.399	0.233	0.141	1.255	1.666	1.038	1.78	2.062	nucleus	K23488				GO:0005622 intracellular; GO:0005623 cell; GO:0005634 nucleus; GO:0005654 nucleoplasm; GO:0005737 cytoplasm; GO:0005829 cytosol; GO:0005886 plasma membrane; GO:0016020 membrane; GO:0016604 nuclear body; GO:0031974 membrane-enclosed lumen; GO:0031981 nuclear lumen; GO:0043226 organelle; GO:0043227 membrane-bounded organelle; GO:0043229 intracellular organelle; GO:0043231 intracellular membrane-bou…		PF00788; PF00169	Ras association (RalGDS/AF-6) domain; PH domain	T	KOG3751	Growth factor receptor-bound proteins (GRB7, GRB10, GRB14)
D3ZJR7	Desmocollin 2 OS=Rattus norvegicus OX=10116 GN=Dsc2 PE=1 SV=3	Dsc2	0.6271	0.0254785	Down	18	10	101	10	100	3.11735e+07	2.7309e+07	2.59561e+07	3.17705e+07	2.36527e+07	2.08204e+07	1.91892e+07	2.10254e+07	4.31724e+07	3.37962e+07	1.343	1.03	1.029	1.269	0.902	0.512	0.433	0.575	1.119	0.856	peroxisome	K07601	DSC2; desmocollin 2	rno05412 Arrhythmogenic right ventricular cardiomyopathy	GO:0002027 regulation of heart rate; GO:0006937 regulation of muscle contraction; GO:0006942 regulation of striated muscle contraction; GO:0006950 response to stress; GO:0007154 cell communication; GO:0007155 cell adhesion; GO:0007275 multicellular organism development; GO:0008016 regulation of heart contraction; GO:0008219 cell death; GO:0008544 epidermis development; GO:0009267 cellular respons…	GO:0001533 cornified envelope; GO:0005622 intracellular; GO:0005623 cell; GO:0005737 cytoplasm; GO:0005886 plasma membrane; GO:0005911 cell-cell junction; GO:0005912 adherens junction; GO:0014704 intercalated disc; GO:0016020 membrane; GO:0030054 cell junction; GO:0030057 desmosome; GO:0031410 cytoplasmic vesicle; GO:0031982 vesicle; GO:0043226 organelle; GO:0043227 membrane-bounded organelle; GO…	GO:0005488 binding; GO:0005515 protein binding; GO:0086080 protein binding involved in heterotypic cell-cell adhesion; GO:0086083 cell adhesive protein binding involved in bundle of His cell-Purkinje myocyte communication; GO:0098631 cell adhesion mediator activity; GO:0098632 cell-cell adhesion mediator activity;	PF08758; PF00028	Cadherin prodomain like; Cadherin domain	S	KOG3594	FOG: Cadherin repeats
F1LM87	C-type lectin domain family 4 member M OS=Rattus norvegicus OX=10116 GN=Clec4m PE=1 SV=2	Clec4m	0.0472	0.00119249	Down	10	2	6	2	36.7		1.17076e+06	363846		438118	53906.1		41183		43085.5		2.77	0.905		1.048	0.083		0.071		0.069	plasma membrane	K06563	CLEC4M; C-type lectin domain family 4 member M	rno04625 C-type lectin receptor signaling pathway; rno05162 Measles; rno04145 Phagosome; rno05152 Tuberculosis	GO:0001817 regulation of cytokine production; GO:0001819 positive regulation of cytokine production; GO:0001878 response to yeast; GO:0001879 detection of yeast; GO:0002218 activation of innate immune response; GO:0002220 innate immune response activating cell surface receptor signaling pathway; GO:0002223 stimulatory C-type lectin receptor signaling pathway; GO:0002253 activation of immune respo…	GO:0005622 intracellular; GO:0005623 cell; GO:0005737 cytoplasm; GO:0005886 plasma membrane; GO:0005887 integral component of plasma membrane; GO:0009897 external side of plasma membrane; GO:0009986 cell surface; GO:0016020 membrane; GO:0016021 integral component of membrane; GO:0031224 intrinsic component of membrane; GO:0031226 intrinsic component of plasma membrane; GO:0071944 cell periphery; …	GO:0001618 virus receptor activity; GO:0001872 (1->3)-beta-D-glucan binding; GO:0003823 antigen binding; GO:0004888 transmembrane signaling receptor activity; GO:0005488 binding; GO:0005515 protein binding; GO:0005537 mannose binding; GO:0030246 carbohydrate binding; GO:0030247 polysaccharide binding; GO:0030369 ICAM-3 receptor activity; GO:0033218 amide binding; GO:0036094 small molecule binding…	PF00059	Lectin C-type domain	TV	KOG4297	C-type lectin
F1LTD0	G protein-coupled receptor 89B OS=Rattus norvegicus OX=10116 GN=Gpr89b PE=1 SV=2	Gpr89b	0.5621	0.00468305	Down	11	4	39	4	52.7	2.04993e+06	2.8313e+06	3.10744e+06	3.29111e+06	2.73264e+06	2.94504e+06	2.07897e+06	3.20252e+06	2.45046e+06	1.6112e+06	1.087	1.314	1.516	1.619	1.283	0.892	0.578	1.078	0.782	0.503	plasma membrane	K22193			GO:0006810 transport; GO:0006811 ion transport; GO:0006820 anion transport; GO:0006873 cellular ion homeostasis; GO:0006885 regulation of pH; GO:0007275 multicellular organism development; GO:0009987 cellular process; GO:0015698 inorganic anion transport; GO:0019725 cellular homeostasis; GO:0030003 cellular cation homeostasis; GO:0030004 cellular monovalent inorganic cation homeostasis; GO:003064…	GO:0000139 Golgi membrane; GO:0005622 intracellular; GO:0005623 cell; GO:0005737 cytoplasm; GO:0005794 Golgi apparatus; GO:0005795 Golgi stack; GO:0005798 Golgi-associated vesicle; GO:0012505 endomembrane system; GO:0016020 membrane; GO:0030660 Golgi-associated vesicle membrane; GO:0031090 organelle membrane; GO:0031410 cytoplasmic vesicle; GO:0031982 vesicle; GO:0031984 organelle subcompartment;…	GO:0005215 transporter activity; GO:0005216 ion channel activity; GO:0005244 voltage-gated ion channel activity; GO:0005253 anion channel activity; GO:0008308 voltage-gated anion channel activity; GO:0008509 anion transmembrane transporter activity; GO:0015075 ion transmembrane transporter activity; GO:0015103 inorganic anion transmembrane transporter activity; GO:0015267 channel activity; GO:001…			T	KOG2417	Predicted G-protein coupled receptor
D3ZF16	Lipase maturation factor OS=Rattus norvegicus OX=10116 GN=Lmf1 PE=1 SV=3	Lmf1	0.4863	0.00065172	Down	7	4	36	4	65.9	679869	1.26621e+06	850161	996886	1.02668e+06	903520	871045	480843	858219	590489	1.156	1.884	1.33	1.571	1.544	0.877	0.776	0.519	0.878	0.59	plasma membrane	K23555			GO:0002790 peptide secretion; GO:0006464 cellular protein modification process; GO:0006486 protein glycosylation; GO:0006629 lipid metabolic process; GO:0006638 neutral lipid metabolic process; GO:0006639 acylglycerol metabolic process; GO:0006641 triglyceride metabolic process; GO:0006807 nitrogen compound metabolic process; GO:0006810 transport; GO:0006888 endoplasmic reticulum to Golgi vesicle…	GO:0005622 intracellular; GO:0005623 cell; GO:0005737 cytoplasm; GO:0005783 endoplasmic reticulum; GO:0005789 endoplasmic reticulum membrane; GO:0012505 endomembrane system; GO:0016020 membrane; GO:0031984 organelle subcompartment; GO:0042175 nuclear outer membrane-endoplasmic reticulum membrane network; GO:0043226 organelle; GO:0043227 membrane-bounded organelle; GO:0043229 intracellular organel…
D3Z8F1	Villin-like OS=Rattus norvegicus OX=10116 GN=Vill PE=1 SV=2	Vill	0.4533	8.21856e-06	Down	21	14	108	14	96.3	1.27059e+07	1.25078e+07	1.36406e+07	1.16452e+07	1.14183e+07	1.00096e+07	8.29505e+06	7.49644e+06	1.03397e+07	8.21811e+06	1.648	1.419	1.627	1.4	1.31	0.741	0.564	0.617	0.807	0.627	nucleus				GO:0006996 organelle organization; GO:0007010 cytoskeleton organization; GO:0009987 cellular process; GO:0016043 cellular component organization; GO:0071840 cellular component organization or biogenesis;	GO:0005622 intracellular; GO:0005623 cell; GO:0005856 cytoskeleton; GO:0015629 actin cytoskeleton; GO:0043226 organelle; GO:0043228 non-membrane-bounded organelle; GO:0043229 intracellular organelle; GO:0043232 intracellular non-membrane-bounded organelle;	GO:0005198 structural molecule activity; GO:0005200 structural constituent of cytoskeleton;	PF00626; PF02209	Gelsolin repeat; Villin headpiece domain	Z	KOG0443	Actin regulatory proteins (gelsolin/villin family)
D3ZCT5	Phosphatase domain-containing, paladin 1 OS=Rattus norvegicus OX=10116 GN=Pald1 PE=1 SV=1	Pald1	1.8157	0.00296349	Up	5	4	23	4	96.8	294625	506607	295349	326516	326833	923836	852062	807077	945291	1.44775e+06	0.675	1.015	0.622	0.693	0.662	1.209	1.023	1.173	1.303	1.95	cytoplasm				GO:0006464 cellular protein modification process; GO:0006470 protein dephosphorylation; GO:0006793 phosphorus metabolic process; GO:0006796 phosphate-containing compound metabolic process; GO:0006807 nitrogen compound metabolic process; GO:0008152 metabolic process; GO:0009987 cellular process; GO:0016311 dephosphorylation; GO:0019538 protein metabolic process; GO:0035335 peptidyl-tyrosine dephos…	GO:0005622 intracellular; GO:0005623 cell; GO:0005634 nucleus; GO:0005737 cytoplasm; GO:0005829 cytosol; GO:0043226 organelle; GO:0043227 membrane-bounded organelle; GO:0043229 intracellular organelle; GO:0043231 intracellular membrane-bounded organelle;	GO:0003824 catalytic activity; GO:0004721 phosphoprotein phosphatase activity; GO:0004722 protein serine/threonine phosphatase activity; GO:0004725 protein tyrosine phosphatase activity; GO:0008138 protein tyrosine/serine/threonine phosphatase activity; GO:0016787 hydrolase activity; GO:0016788 hydrolase activity, acting on ester bonds; GO:0016791 phosphatase activity; GO:0042578 phosphoric ester…
F1M1W1	Acyl-coenzyme A synthetase ACSM2, mitochondrial OS=Rattus norvegicus OX=10116 GN=Acsm1 PE=1 SV=3	Acsm1	0.3472	0.000102422	Down	64	31	1131	30	65.3	3.87885e+08	6.865e+08	5.70137e+08	3.84787e+08	4.13889e+08	2.86769e+08	2.09767e+08	2.56682e+08	3.41678e+08	2.28352e+08	1.317	2.04	1.781	1.211	1.243	0.556	0.373	0.553	0.698	0.456	mitochondria	K23756	ACSM1; medium-chain acyl-CoA ligase / lipoate-activating enzyme [EC:6.2.1.2]	rno01100 Metabolic pathways; rno00785 Lipoic acid metabolism; rno00650 Butanoate metabolism	GO:0006082 organic acid metabolic process; GO:0006091 generation of precursor metabolites and energy; GO:0006139 nucleobase-containing compound metabolic process; GO:0006163 purine nucleotide metabolic process; GO:0006629 lipid metabolic process; GO:0006631 fatty acid metabolic process; GO:0006633 fatty acid biosynthetic process; GO:0006637 acyl-CoA metabolic process; GO:0006725 cellular aromatic…	GO:0005622 intracellular; GO:0005623 cell; GO:0005737 cytoplasm; GO:0005739 mitochondrion; GO:0005759 mitochondrial matrix; GO:0031974 membrane-enclosed lumen; GO:0043226 organelle; GO:0043227 membrane-bounded organelle; GO:0043229 intracellular organelle; GO:0043231 intracellular membrane-bounded organelle; GO:0043233 organelle lumen; GO:0070013 intracellular organelle lumen;	GO:0003824 catalytic activity; GO:0003996 acyl-CoA ligase activity; GO:0004321 fatty-acyl-CoA synthase activity; GO:0015645 fatty acid ligase activity; GO:0016405 CoA-ligase activity; GO:0016408 C-acyltransferase activity; GO:0016740 transferase activity; GO:0016746 transferase activity, transferring acyl groups; GO:0016747 transferase activity, transferring acyl groups other than amino-acyl grou…	PF13193	Domain of unknown function (DUF4009)	I	KOG1175	Acyl-CoA synthetase
F1M403	Ubiquitin-conjugating enzyme E2O OS=Rattus norvegicus OX=10116 GN=Ube2o PE=1 SV=2	Ube2o	4.0342	1.26117e-08	Up	7	5	18	5	125.2	238053	215674	259234	250137	222232	1.58223e+06	1.58958e+06	1.55917e+06	1.37852e+06	1.46168e+06	0.464	0.368	0.465	0.452	0.383	1.76	1.623	1.927	1.616	1.675	nucleus	K10581	UBE2O; ubiquitin-conjugating enzyme E2 O [EC:2.3.2.24]	rno04120 Ubiquitin mediated proteolysis	GO:0000209 protein polyubiquitination; GO:0006355 regulation of transcription, DNA-templated; GO:0006357 regulation of transcription by RNA polymerase II; GO:0006464 cellular protein modification process; GO:0006513 protein monoubiquitination; GO:0006807 nitrogen compound metabolic process; GO:0006810 transport; GO:0008152 metabolic process; GO:0009889 regulation of biosynthetic process; GO:00099…	GO:0005622 intracellular; GO:0005623 cell; GO:0005634 nucleus; GO:0005654 nucleoplasm; GO:0005737 cytoplasm; GO:0016604 nuclear body; GO:0031974 membrane-enclosed lumen; GO:0031981 nuclear lumen; GO:0043226 organelle; GO:0043227 membrane-bounded organelle; GO:0043229 intracellular organelle; GO:0043231 intracellular membrane-bounded organelle; GO:0043233 organelle lumen; GO:0070013 intracellular …	GO:0003824 catalytic activity; GO:0004842 ubiquitin-protein transferase activity; GO:0005488 binding; GO:0005515 protein binding; GO:0016740 transferase activity; GO:0019787 ubiquitin-like protein transferase activity; GO:0019899 enzyme binding; GO:0031625 ubiquitin protein ligase binding; GO:0044389 ubiquitin-like protein ligase binding; GO:0061630 ubiquitin protein ligase activity; GO:0061631 u…	PF00179	Ubiquitin-conjugating enzyme	O	KOG0895	Ubiquitin-conjugating enzyme
F1LNM0	Disks large homolog 1 OS=Rattus norvegicus OX=10116 GN=Dlg1 PE=1 SV=1	Dlg1	0.6297	5.60206e-05	Down	23	14	171	13	100.5	1.13626e+07	1.43864e+07	1.18752e+07	1.14057e+07	1.2286e+07	1.13912e+07	1.18556e+07	1.32396e+07	1.1931e+07	1.22107e+07	1.16	1.286	1.116	1.08	1.11	0.664	0.634	0.858	0.733	0.733	nucleus	K12076	DLG1; disks large protein 1	rno04390 Hippo signaling pathway; rno04530 Tight junction; rno04660 T cell receptor signaling pathway; rno05166 Human T-cell leukemia virus 1 infection; rno05203 Viral carcinogenesis; rno05165 Human papillomavirus infection	GO:0000003 reproduction; GO:0000075 cell cycle checkpoint; GO:0000122 negative regulation of transcription by RNA polymerase II; GO:0000226 microtubule cytoskeleton organization; GO:0000278 mitotic cell cycle; GO:0001501 skeletal system development; GO:0001654 eye development; GO:0001655 urogenital system development; GO:0001657 ureteric bud development; GO:0001658 branching involved in ureteric …	GO:0001772 immunological synapse; GO:0005576 extracellular region; GO:0005604 basement membrane; GO:0005622 intracellular; GO:0005623 cell; GO:0005634 nucleus; GO:0005737 cytoplasm; GO:0005783 endoplasmic reticulum; GO:0005794 Golgi apparatus; GO:0005829 cytosol; GO:0005856 cytoskeleton; GO:0005874 microtubule; GO:0005886 plasma membrane; GO:0005902 microvillus; GO:0005911 cell-cell junction; GO:…	GO:0003824 catalytic activity; GO:0004385 guanylate kinase activity; GO:0004721 phosphoprotein phosphatase activity; GO:0005102 signaling receptor binding; GO:0005198 structural molecule activity; GO:0005215 transporter activity; GO:0005216 ion channel activity; GO:0005488 binding; GO:0005515 protein binding; GO:0008022 protein C-terminus binding; GO:0008092 cytoskeletal protein binding; GO:00150…	PF09058; PF10608; PF00595; PF10600; PF00018; PF00625	L27_1; Polyubiquitination (PEST) N-terminal domain of MAGUK; PDZ domain (Also known as DHR or GLGF); PDZ-associated domain of NMDA receptors; SH3 domain; Guanylate kinase	F	KOG0708	Membrane-associated guanylate kinase MAGUK (contains PDZ, SH3, HOOK and GUK domains)
D4A6P3	Shootin-1 OS=Rattus norvegicus OX=10116 GN=Shtn1 PE=1 SV=3	Shtn1	1.6106	0.0014257	Up	14	7	21	7	71.4	1.42242e+06	1.82629e+06	2.01599e+06	1.18831e+06	1.87771e+06	3.80536e+06	4.35953e+06	3.72427e+06	4.29297e+06	4.92003e+06	0.713	0.801	0.93	0.552	0.833	1.09	1.146	1.185	1.295	1.451	nucleus				GO:0000902 cell morphogenesis; GO:0000904 cell morphogenesis involved in differentiation; GO:0001558 regulation of cell growth; GO:0006928 movement of cell or subcellular component; GO:0006929 substrate-dependent cell migration; GO:0006930 substrate-dependent cell migration, cell extension; GO:0006996 organelle organization; GO:0007010 cytoskeleton organization; GO:0007015 actin filament organiza…	GO:0005622 intracellular; GO:0005623 cell; GO:0005737 cytoplasm; GO:0005829 cytosol; GO:0005856 cytoskeleton; GO:0005874 microtubule; GO:0005875 microtubule associated complex; GO:0015630 microtubule cytoskeleton; GO:0030027 lamellipodium; GO:0030175 filopodium; GO:0030424 axon; GO:0030426 growth cone; GO:0030427 site of polarized growth; GO:0031252 cell leading edge; GO:0032991 protein-containin…	GO:0003779 actin binding; GO:0005488 binding; GO:0005515 protein binding; GO:0008092 cytoskeletal protein binding; GO:0019894 kinesin binding; GO:0044877 protein-containing complex binding; GO:0050839 cell adhesion molecule binding; GO:0051015 actin filament binding;
A0A0G2K9Q8	Ubiquitin protein ligase E3 component n-recognin 7 OS=Rattus norvegicus OX=10116 GN=Ubr7 PE=1 SV=1	Ubr7	1.9171	0.0279181	Up	7	3	7	3	50.2				142047	225981	500594	823305	376115	445808	622713				0.498	0.756	1.08	1.63	0.902	1.014	1.384	cytoplasm	K11979								S	KOG2752	Uncharacterized conserved protein, contains N-recognin-type Zn-finger
F1M124	Cordon-bleu WH2 repeat protein-like 1 OS=Rattus norvegicus OX=10116 GN=Cobll1 PE=1 SV=2	Cobll1	0.2874	6.65914e-07	Down	28	24	219	24	130.8	8.52629e+06	1.02026e+07	1.31712e+07	1.03115e+07	1.1117e+07	4.57358e+06	4.3965e+06	5.33748e+06	5.06242e+06	4.62935e+06	1.298	1.359	1.844	1.455	1.497	0.398	0.351	0.515	0.464	0.414	nucleus	K24046			GO:0006996 organelle organization; GO:0007010 cytoskeleton organization; GO:0007015 actin filament organization; GO:0008154 actin polymerization or depolymerization; GO:0009987 cellular process; GO:0016043 cellular component organization; GO:0022607 cellular component assembly; GO:0030029 actin filament-based process; GO:0030036 actin cytoskeleton organization; GO:0030041 actin filament polymeriz…		GO:0003779 actin binding; GO:0003785 actin monomer binding; GO:0005488 binding; GO:0005515 protein binding; GO:0008092 cytoskeletal protein binding;	PF09469	Cordon-bleu domain	S	KOG3751	Growth factor receptor-bound proteins (GRB7, GRB10, GRB14)
F1LM84	Nidogen-1 OS=Rattus norvegicus OX=10116 GN=Nid1 PE=1 SV=1	Nid1	3.4846	5.69729e-06	Up	30	21	122	21	137	4.70962e+06	2.88309e+06	4.09028e+06	3.65165e+06	4.1384e+06	2.1932e+07	2.27204e+07	1.94008e+07	1.74688e+07	2.65198e+07	0.637	0.341	0.509	0.458	0.496	1.695	1.612	1.666	1.422	2.111	extracellular	K06826			GO:0001655 urogenital system development; GO:0001822 kidney development; GO:0007155 cell adhesion; GO:0007160 cell-matrix adhesion; GO:0007275 multicellular organism development; GO:0009987 cellular process; GO:0010810 regulation of cell-substrate adhesion; GO:0010811 positive regulation of cell-substrate adhesion; GO:0016043 cellular component organization; GO:0022610 biological adhesion; GO:003…	GO:0005576 extracellular region; GO:0005604 basement membrane; GO:0005623 cell; GO:0031012 extracellular matrix; GO:0062023 collagen-containing extracellular matrix; GO:0071944 cell periphery;	GO:0005488 binding; GO:0005515 protein binding; GO:0005518 collagen binding; GO:0043236 laminin binding; GO:0043237 laminin-1 binding; GO:0043394 proteoglycan binding; GO:0044877 protein-containing complex binding; GO:0050840 extracellular matrix binding; GO:0097367 carbohydrate derivative binding;	PF07474; PF07645; PF12662; PF12947; PF00086	G2F domain; Calcium-binding EGF domain; Complement Clr-like EGF-like; EGF domain; Thyroglobulin type-1 repeat	T	KOG1214	Nidogen and related basement membrane protein proteins
A0A0G2K1S6	Malic enzyme OS=Rattus norvegicus OX=10116 GN=Me1 PE=1 SV=1	Me1	2.3762	0.000135934	Up	38	17	256	17	63.8	5.50662e+06	1.15088e+07	1.11985e+07	8.32384e+06	1.10755e+07	3.74175e+07	4.16686e+07	2.62525e+07	3.51872e+07	3.75074e+07	0.382	0.698	0.714	0.535	0.68	1.482	1.515	1.155	1.468	1.53	nucleus	K00029	E1.1.1.40; malate dehydrogenase (oxaloacetate-decarboxylating)(NADP+) [EC:1.1.1.40]	rno01100 Metabolic pathways; rno00620 Pyruvate metabolism; rno01200 Carbon metabolism; rno03320 PPAR signaling pathway	GO:0005975 carbohydrate metabolic process; GO:0006082 organic acid metabolic process; GO:0006090 pyruvate metabolic process; GO:0006091 generation of precursor metabolites and energy; GO:0006108 malate metabolic process; GO:0006139 nucleobase-containing compound metabolic process; GO:0006140 regulation of nucleotide metabolic process; GO:0006725 cellular aromatic compound metabolic process; GO:00…	GO:0005622 intracellular; GO:0005623 cell; GO:0005737 cytoplasm; GO:0005739 mitochondrion; GO:0005829 cytosol; GO:0043226 organelle; GO:0043227 membrane-bounded organelle; GO:0043229 intracellular organelle; GO:0043231 intracellular membrane-bounded organelle;	GO:0000166 nucleotide binding; GO:0003824 catalytic activity; GO:0004470 malic enzyme activity; GO:0004473 malate dehydrogenase (decarboxylating) (NADP+) activity; GO:0005488 binding; GO:0009055 electron transfer activity; GO:0016491 oxidoreductase activity; GO:0016614 oxidoreductase activity, acting on CH-OH group of donors; GO:0016615 malate dehydrogenase activity; GO:0016616 oxidoreductase act…	PF00390; PF03949	Malic enzyme, N-terminal domain; Malic enzyme, NAD binding domain	C	KOG1257	NADP+-dependent malic enzyme
A0A0G2JWB6	Peroxidase OS=Rattus norvegicus OX=10116 GN=Pxdn PE=4 SV=1	Pxdn	6.1621	3.24104e-06	Up	15	17	81	17	165.3	979338	1.3109e+06	1.0725e+06	1.35894e+06	606991	1.24482e+07	1.04918e+07	7.96101e+06	9.56517e+06	1.16107e+07	0.313	0.366	0.315	0.402	0.171	2.27	1.756	1.613	1.837	2.18	extracellular	K19511			GO:0008152 metabolic process; GO:0009056 catabolic process; GO:0009636 response to toxic substance; GO:0009987 cellular process; GO:0016043 cellular component organization; GO:0016999 antibiotic metabolic process; GO:0017001 antibiotic catabolic process; GO:0017144 drug metabolic process; GO:0030198 extracellular matrix organization; GO:0042221 response to chemical; GO:0042737 drug catabolic proc…	GO:0005576 extracellular region; GO:0005622 intracellular; GO:0005623 cell; GO:0005737 cytoplasm; GO:0005783 endoplasmic reticulum; GO:0012505 endomembrane system; GO:0031012 extracellular matrix; GO:0043226 organelle; GO:0043227 membrane-bounded organelle; GO:0043229 intracellular organelle; GO:0043231 intracellular membrane-bounded organelle;	GO:0003824 catalytic activity; GO:0004601 peroxidase activity; GO:0005198 structural molecule activity; GO:0005201 extracellular matrix structural constituent; GO:0005488 binding; GO:0016209 antioxidant activity; GO:0016491 oxidoreductase activity; GO:0016684 oxidoreductase activity, acting on peroxide as acceptor; GO:0020037 heme binding; GO:0046906 tetrapyrrole binding; GO:0048037 cofactor bind…	PF07679; PF03098	Immunoglobulin I-set domain; Animal haem peroxidase	T	KOG2408	Peroxidase/oxygenase
M0RCH6	Uncharacterized protein OS=Rattus norvegicus OX=10116 GN=Chmp4b PE=1 SV=2	Chmp4b	1.6984	0.0356571	Up	40	7	81	7	24.8	1.9429e+06	4.29993e+06	1.89154e+06	1.7071e+06	3.26347e+06	6.31989e+06	7.90206e+06	3.76281e+06	7.43389e+06	9.5685e+06	0.576	1.116	0.516	0.47	0.857	1.071	1.228	0.708	1.327	1.67	nucleus	K12194	CHMP4A_B; charged multivesicular body protein 4A/B	rno04217 Necroptosis; rno04144 Endocytosis	GO:0000070 mitotic sister chromatid segregation; GO:0000278 mitotic cell cycle; GO:0000280 nuclear division; GO:0000281 mitotic cytokinesis; GO:0000819 sister chromatid segregation; GO:0000910 cytokinesis; GO:0000920 septum digestion after cytokinesis; GO:0001894 tissue homeostasis; GO:0006508 proteolysis; GO:0006605 protein targeting; GO:0006612 protein targeting to membrane; GO:0006620 posttran…	GO:0000815 ESCRT III complex; GO:0005622 intracellular; GO:0005623 cell; GO:0005634 nucleus; GO:0005635 nuclear envelope; GO:0005737 cytoplasm; GO:0005768 endosome; GO:0005829 cytosol; GO:0005886 plasma membrane; GO:0009898 cytoplasmic side of plasma membrane; GO:0010008 endosome membrane; GO:0012505 endomembrane system; GO:0016020 membrane; GO:0030117 membrane coat; GO:0030496 midbody; GO:003109…	GO:0005488 binding; GO:0005515 protein binding; GO:0042802 identical protein binding; GO:0042803 protein homodimerization activity; GO:0046983 protein dimerization activity;			U	KOG1656	Protein involved in glucose derepression and pre-vacuolar endosome protein sorting
A0A0G2JVW3	Ankyrin repeat domain 17 OS=Rattus norvegicus OX=10116 GN=Ankrd17 PE=1 SV=1	Ankrd17	0.3819	0.000432099	Down	4	8	47	4	267.1	5.16897e+07	4.13527e+07	3.9558e+07	3.86179e+07	4.87584e+07	3.28878e+07	2.05159e+07	3.10786e+07	3.14288e+07	1.60638e+07	2.031	1.422	1.43	1.407	1.696	0.738	0.423	0.775	0.743	0.371	plasma membrane				GO:0001568 blood vessel development; GO:0001817 regulation of cytokine production; GO:0001819 positive regulation of cytokine production; GO:0001944 vasculature development; GO:0001955 blood vessel maturation; GO:0002376 immune system process; GO:0002682 regulation of immune system process; GO:0002684 positive regulation of immune system process; GO:0002697 regulation of immune effector process; …	GO:0000785 chromatin; GO:0005622 intracellular; GO:0005623 cell; GO:0005634 nucleus; GO:0005635 nuclear envelope; GO:0005694 chromosome; GO:0005737 cytoplasm; GO:0012505 endomembrane system; GO:0016020 membrane; GO:0031090 organelle membrane; GO:0031965 nuclear membrane; GO:0031967 organelle envelope; GO:0031975 envelope; GO:0043226 organelle; GO:0043227 membrane-bounded organelle; GO:0043228 non…	GO:0003682 chromatin binding; GO:0005488 binding;	PF00013	KH domain	T	KOG4369	RTK signaling protein MASK/UNC-44
F1LTB8	UDP-glucuronosyltransferase OS=Rattus norvegicus OX=10116 GN=RGD1559459 PE=1 SV=2	RGD1559459	0.3829	0.00106986	Down	30	15	514	6	60.3	3.23686e+07	4.03391e+07	4.19626e+07	8.70694e+07	4.83978e+07	3.18614e+07	2.71599e+07	3.6807e+07	2.53215e+07	2.88799e+07	1.19	1.297	1.419	2.967	1.574	0.669	0.523	0.858	0.56	0.624	peroxisome	K00699	UGT; glucuronosyltransferase [EC:2.4.1.17]	rno01240 Biosynthesis of cofactors; rno01100 Metabolic pathways; rno00140 Steroid hormone biosynthesis; rno05204 Chemical carcinogenesis - DNA adducts; rno00980 Metabolism of xenobiotics by cytochrome P450; rno00860 Porphyrin and chlorophyll metabolism; rno00982 Drug metabolism - cytochrome P450; rno00983 Drug metabolism - other enzymes; rno04976 Bile secretion; rno00053 Ascorbate and aldarate me…						CG	KOG1192	UDP-glucuronosyl and UDP-glucosyl transferase
F7EPH4	Inorganic diphosphatase OS=Rattus norvegicus OX=10116 GN=Ppa1 PE=1 SV=1	Ppa1	0.6481	0.00282435	Down	80	19	564	19	32.8	1.64345e+08	2.09759e+08	2.02556e+08	2.27355e+08	2.14893e+08	2.10436e+08	2.01502e+08	2.72721e+08	1.76798e+08	1.71324e+08	1.13	1.262	1.281	1.45	1.308	0.827	0.726	1.19	0.732	0.693	cytoplasm	K01507	ppa; inorganic pyrophosphatase [EC:3.6.1.1]	rno00190 Oxidative phosphorylation	GO:0006793 phosphorus metabolic process; GO:0006796 phosphate-containing compound metabolic process; GO:0008152 metabolic process; GO:0009987 cellular process; GO:0044237 cellular metabolic process;	GO:0005622 intracellular; GO:0005623 cell; GO:0005737 cytoplasm;	GO:0003824 catalytic activity; GO:0004427 inorganic diphosphatase activity; GO:0016462 pyrophosphatase activity; GO:0016787 hydrolase activity; GO:0016817 hydrolase activity, acting on acid anhydrides; GO:0016818 hydrolase activity, acting on acid anhydrides, in phosphorus-containing anhydrides;	PF00719	Inorganic pyrophosphatase	C	KOG1626	Inorganic pyrophosphatase/Nucleosome remodeling factor, subunit NURF38
D3ZIC2	Imidazolonepropionate hydrolase OS=Rattus norvegicus OX=10116 GN=Uroc1 PE=1 SV=2	Uroc1	0.4309	5.16179e-05	Down	56	31	1135	31	74.6	4.87175e+08	6.83368e+08	6.59868e+08	5.54671e+08	6.11957e+08	3.63279e+08	3.39437e+08	3.31975e+08	4.83161e+08	5.0616e+08	1.219	1.496	1.519	1.287	1.355	0.519	0.445	0.527	0.727	0.745	nucleus	K01712	hutU; urocanate hydratase [EC:4.2.1.49]	rno01100 Metabolic pathways; rno00340 Histidine metabolism	GO:0006082 organic acid metabolic process; GO:0006520 cellular amino acid metabolic process; GO:0006547 histidine metabolic process; GO:0006548 histidine catabolic process; GO:0006725 cellular aromatic compound metabolic process; GO:0006807 nitrogen compound metabolic process; GO:0008152 metabolic process; GO:0009056 catabolic process; GO:0009063 cellular amino acid catabolic process; GO:0009987 …	GO:0005622 intracellular; GO:0005623 cell; GO:0005737 cytoplasm; GO:0005829 cytosol;	GO:0003824 catalytic activity; GO:0016153 urocanate hydratase activity; GO:0016829 lyase activity; GO:0016835 carbon-oxygen lyase activity; GO:0016836 hydro-lyase activity;	PF01175	Urocanase
F1M8E6	DNA ligase OS=Rattus norvegicus OX=10116 GN=LOC100911727 PE=3 SV=2	LOC100911727	5.2653	0.0123919	Up	5	2	2	2	92.9	48375.4	43536.3			29841.5	347663	730662	352882	101760	210685	0.399	0.314			0.218	1.638	3.158	1.847	0.505	1.022	nucleus				GO:0000278 mitotic cell cycle; GO:0000302 response to reactive oxygen species; GO:0000726 non-recombinational repair; GO:0006139 nucleobase-containing compound metabolic process; GO:0006259 DNA metabolic process; GO:0006260 DNA replication; GO:0006261 DNA-dependent DNA replication; GO:0006266 DNA ligation; GO:0006271 DNA strand elongation involved in DNA replication; GO:0006273 lagging strand elo…	GO:0005622 intracellular; GO:0005623 cell; GO:0005634 nucleus; GO:0005654 nucleoplasm; GO:0005737 cytoplasm; GO:0005739 mitochondrion; GO:0031974 membrane-enclosed lumen; GO:0031981 nuclear lumen; GO:0043226 organelle; GO:0043227 membrane-bounded organelle; GO:0043229 intracellular organelle; GO:0043231 intracellular membrane-bounded organelle; GO:0043233 organelle lumen; GO:0070013 intracellular…	GO:0003676 nucleic acid binding; GO:0003677 DNA binding; GO:0003824 catalytic activity; GO:0003909 DNA ligase activity; GO:0003910 DNA ligase (ATP) activity; GO:0005488 binding; GO:0016874 ligase activity; GO:0016886 ligase activity, forming phosphoric ester bonds; GO:0097159 organic cyclic compound binding; GO:0140097 catalytic activity, acting on DNA; GO:1901363 heterocyclic compound binding;	PF01068	ATP dependent DNA ligase domain	L	KOG0967	ATP-dependent DNA ligase I
A0A0G2K382	Misshapen-like kinase 1 OS=Rattus norvegicus OX=10116 GN=Mink1 PE=1 SV=1	Mink1	3.6182	3.00087e-06	Up	2	2	8	2	149.8	90429.4	122587	144878	128578	140955	622768	892576	489947	771042	820723	0.347	0.412	0.512	0.458	0.479	1.366	1.796	1.193	1.781	1.853	nucleus	K04413			GO:0000165 MAPK cascade; GO:0000185 activation of MAPKKK activity; GO:0000902 cell morphogenesis; GO:0000904 cell morphogenesis involved in differentiation; GO:0001775 cell activation; GO:0001932 regulation of protein phosphorylation; GO:0001934 positive regulation of protein phosphorylation; GO:0001952 regulation of cell-matrix adhesion; GO:0002376 immune system process; GO:0002520 immune system…	GO:0005622 intracellular; GO:0005623 cell; GO:0005737 cytoplasm; GO:0005794 Golgi apparatus; GO:0005829 cytosol; GO:0012505 endomembrane system; GO:0043226 organelle; GO:0043227 membrane-bounded organelle; GO:0043229 intracellular organelle; GO:0043231 intracellular membrane-bounded organelle;	GO:0000166 nucleotide binding; GO:0003824 catalytic activity; GO:0004672 protein kinase activity; GO:0004674 protein serine/threonine kinase activity; GO:0005488 binding; GO:0005524 ATP binding; GO:0008144 drug binding; GO:0008349 MAP kinase kinase kinase kinase activity; GO:0016301 kinase activity; GO:0016740 transferase activity; GO:0016772 transferase activity, transferring phosphorus-containi…	PF00069	Protein kinase domain	T	KOG0587	Traf2- and Nck-interacting kinase and related germinal center kinase (GCK) family protein kinases
D3ZFC5	Phospholipid-transporting ATPase OS=Rattus norvegicus OX=10116 GN=Atp11c PE=1 SV=3	Atp11c	0.4238	9.89401e-07	Down	21	22	380	22	129.1	3.92856e+07	4.73317e+07	4.41084e+07	4.67873e+07	4.67335e+07	3.24185e+07	2.61783e+07	2.9239e+07	3.26888e+07	2.86675e+07	1.445	1.523	1.492	1.596	1.521	0.681	0.505	0.682	0.723	0.62	plasma membrane	K01530			GO:0001775 cell activation; GO:0002327 immature B cell differentiation; GO:0002329 pre-B cell differentiation; GO:0002376 immune system process; GO:0002520 immune system development; GO:0002521 leukocyte differentiation; GO:0002682 regulation of immune system process; GO:0002684 positive regulation of immune system process; GO:0002694 regulation of leukocyte activation; GO:0002696 positive regula…	GO:0005622 intracellular; GO:0005623 cell; GO:0005737 cytoplasm; GO:0005768 endosome; GO:0005783 endoplasmic reticulum; GO:0005886 plasma membrane; GO:0012505 endomembrane system; GO:0016020 membrane; GO:0031410 cytoplasmic vesicle; GO:0031982 vesicle; GO:0043226 organelle; GO:0043227 membrane-bounded organelle; GO:0043229 intracellular organelle; GO:0043231 intracellular membrane-bounded organel…	GO:0003824 catalytic activity; GO:0005215 transporter activity; GO:0005319 lipid transporter activity; GO:0005548 phospholipid transporter activity; GO:0016462 pyrophosphatase activity; GO:0016787 hydrolase activity; GO:0016817 hydrolase activity, acting on acid anhydrides; GO:0016818 hydrolase activity, acting on acid anhydrides, in phosphorus-containing anhydrides; GO:0016887 ATPase activity; G…			P	KOG0206	P-type ATPase
A0A0A0MXY5	ATP-dependent 6-phosphofructokinase OS=Rattus norvegicus OX=10116 GN=Pfkp PE=1 SV=2	Pfkp	6.7461	2.44934e-05	Up	23	15	82	13	81.7	989226	680655	316400	606529	691705	7.53296e+06	7.51222e+06	4.56375e+06	6.04953e+06	9.8656e+06	0.414	0.249	0.122	0.235	0.256	1.8	1.647	1.211	1.523	2.427	mitochondria				GO:0005975 carbohydrate metabolic process; GO:0005996 monosaccharide metabolic process; GO:0006002 fructose 6-phosphate metabolic process; GO:0006006 glucose metabolic process; GO:0006007 glucose catabolic process; GO:0006082 organic acid metabolic process; GO:0006090 pyruvate metabolic process; GO:0006091 generation of precursor metabolites and energy; GO:0006096 glycolytic process; GO:0006139 n…	GO:0005622 intracellular; GO:0005623 cell; GO:0005737 cytoplasm; GO:0005829 cytosol; GO:0005945 6-phosphofructokinase complex; GO:0032991 protein-containing complex; GO:0061695 transferase complex, transferring phosphorus-containing groups; GO:1902494 catalytic complex; GO:1990234 transferase complex;	GO:0000166 nucleotide binding; GO:0003824 catalytic activity; GO:0003872 6-phosphofructokinase activity; GO:0005488 binding; GO:0005515 protein binding; GO:0005524 ATP binding; GO:0008144 drug binding; GO:0008443 phosphofructokinase activity; GO:0016301 kinase activity; GO:0016740 transferase activity; GO:0016772 transferase activity, transferring phosphorus-containing groups; GO:0016773 phosphot…	PF00365	Phosphofructokinase	F	KOG2440	Pyrophosphate-dependent phosphofructo-1-kinase
D4A105	Transmembrane protein 63B OS=Rattus norvegicus OX=10116 GN=Tmem63b PE=1 SV=2	Tmem63b	1.6148	0.0361546	Up	5	3	13	3	94.7	340659	406650	873859	286530	473792	1.31454e+06		1.07101e+06	1.24751e+06	1.09112e+06	0.579	0.604	1.365	0.451	0.712	1.275		1.154	1.275	1.09	plasma membrane	K21989				GO:0005622 intracellular; GO:0005623 cell; GO:0005856 cytoskeleton; GO:0005886 plasma membrane; GO:0015629 actin cytoskeleton; GO:0016020 membrane; GO:0043226 organelle; GO:0043228 non-membrane-bounded organelle; GO:0043229 intracellular organelle; GO:0043232 intracellular non-membrane-bounded organelle; GO:0071944 cell periphery;				S	KOG1134	Uncharacterized conserved protein
F1LR36	Transcription elongation factor spt6 OS=Rattus norvegicus OX=10116 GN=Supt6h PE=1 SV=2	Supt6h	1.5404	0.00303853	Up	11	13	84	13	198.9	3.89811e+06	3.44234e+06	2.67328e+06	3.5858e+06	4.88772e+06	8.63065e+06	1.05944e+07	9.24398e+06	7.74202e+06	8.86853e+06	0.886	0.685	0.559	0.756	0.983	1.12	1.262	1.333	1.059	1.186	cytoplasm	K11292			GO:0000018 regulation of DNA recombination; GO:0002637 regulation of immunoglobulin production; GO:0002682 regulation of immune system process; GO:0002694 regulation of leukocyte activation; GO:0002697 regulation of immune effector process; GO:0002700 regulation of production of molecular mediator of immune response; GO:0002703 regulation of leukocyte mediated immunity; GO:0002706 regulation of l…	GO:0000785 chromatin; GO:0005622 intracellular; GO:0005623 cell; GO:0005634 nucleus; GO:0005654 nucleoplasm; GO:0005694 chromosome; GO:0008023 transcription elongation factor complex; GO:0031974 membrane-enclosed lumen; GO:0031981 nuclear lumen; GO:0032991 protein-containing complex; GO:0035327 transcriptionally active chromatin; GO:0043226 organelle; GO:0043227 membrane-bounded organelle; GO:004…	GO:0003682 chromatin binding; GO:0003700 DNA-binding transcription factor activity; GO:0005488 binding; GO:0005515 protein binding; GO:0031491 nucleosome binding; GO:0042393 histone binding; GO:0044877 protein-containing complex binding; GO:0140110 transcription regulator activity;	PF00575	S1 RNA binding domain	K	KOG1856	Transcription elongation factor SPT6
A0A0G2K191	Tubulin-folding cofactor E OS=Rattus norvegicus OX=10116 GN=Tbce PE=1 SV=1	Tbce	2.8321	0.00336597	Up	18	8	29	8	62.4	254717	698227	779994	375447	837029	2.7e+06	3.07018e+06	1.25257e+06	2.97211e+06	3.11866e+06	0.241	0.578	0.678	0.329	0.7	1.458	1.521	0.751	1.69	1.734	cytoplasm	K21768			GO:0000226 microtubule cytoskeleton organization; GO:0000278 mitotic cell cycle; GO:0000902 cell morphogenesis; GO:0000904 cell morphogenesis involved in differentiation; GO:0003008 system process; GO:0003012 muscle system process; GO:0006457 protein folding; GO:0006996 organelle organization; GO:0007010 cytoskeleton organization; GO:0007017 microtubule-based process; GO:0007021 tubulin complex a…	GO:0005622 intracellular; GO:0005623 cell; GO:0005737 cytoplasm; GO:0005829 cytosol; GO:0005856 cytoskeleton; GO:0005874 microtubule; GO:0015630 microtubule cytoskeleton; GO:0043226 organelle; GO:0043228 non-membrane-bounded organelle; GO:0043229 intracellular organelle; GO:0043232 intracellular non-membrane-bounded organelle; GO:0099080 supramolecular complex; GO:0099081 supramolecular polymer; …	GO:0005488 binding; GO:0005515 protein binding; GO:0051082 unfolded protein binding; GO:0051087 chaperone binding;	PF01302	CAP-Gly domain	O	KOG3207	Beta-tubulin folding cofactor E
A0A0G2JWK7	Transgelin OS=Rattus norvegicus OX=10116 GN=Tagln PE=1 SV=1	Tagln	4.8252	1.34742e-06	Up	53	11	286	11	23.3	1.41425e+07	1.27949e+07	1.08745e+07	1.30025e+07	1.99051e+07	9.31999e+07	1.24231e+08	1.00474e+08	8.73412e+07	1.34585e+08	0.396	0.313	0.28	0.337	0.493	1.489	1.821	1.783	1.47	2.214	cytoplasm	K20526			GO:0009888 tissue development; GO:0009987 cellular process; GO:0030154 cell differentiation; GO:0030855 epithelial cell differentiation; GO:0032502 developmental process; GO:0048856 anatomical structure development; GO:0048869 cellular developmental process; GO:0060429 epithelium development;		GO:0003779 actin binding; GO:0005488 binding; GO:0005515 protein binding; GO:0008092 cytoskeletal protein binding; GO:0030674 protein-macromolecule adaptor activity; GO:0044877 protein-containing complex binding; GO:0051015 actin filament binding; GO:0060090 molecular adaptor activity;	PF00307	Calponin homology (CH) domain	Z	KOG2046	Calponin
F1LPR6	Immunoglobulin heavy constant mu OS=Rattus norvegicus OX=10116 GN=Ighm PE=1 SV=3	Ighm	2.709	0.00882249	Up	41	10	138	10	51.4	6.94065e+06	1.45574e+07	5.84042e+06	7.30999e+06	1.39294e+07	7.8152e+07	2.62286e+07	4.39867e+07	2.57558e+07	3.0338e+07	0.427	0.784	0.331	0.417	0.759	2.747	0.846	1.718	0.954	1.098	nucleus							PF07686; PF07654; PF00047	Immunoglobulin V-set domain; Immunoglobulin C1-set domain; Immunoglobulin domain
D3ZHG3	Protein tyrosine kinase 7 OS=Rattus norvegicus OX=10116 GN=Ptk7 PE=3 SV=3	Ptk7	3.6752	0.0328471	Up	21	9	33	9	86.2		1.67082e+06	221117			6.66799e+06	4.9393e+06	2.77057e+06	5.55241e+06	6.4625e+06		0.602	0.084			1.569	1.067	0.724	1.377	1.566	mitochondria	K05127			GO:0001101 response to acid chemical; GO:0001568 blood vessel development; GO:0001736 establishment of planar polarity; GO:0001738 morphogenesis of a polarized epithelium; GO:0001838 embryonic epithelial tube formation; GO:0001841 neural tube formation; GO:0001843 neural tube closure; GO:0001944 vasculature development; GO:0002009 morphogenesis of an epithelium; GO:0003205 cardiac chamber develop…	GO:0005623 cell; GO:0005886 plasma membrane; GO:0005887 integral component of plasma membrane; GO:0005911 cell-cell junction; GO:0016020 membrane; GO:0016021 integral component of membrane; GO:0030054 cell junction; GO:0031224 intrinsic component of membrane; GO:0031226 intrinsic component of plasma membrane; GO:0071944 cell periphery;	GO:0015026 coreceptor activity; GO:0038023 signaling receptor activity; GO:0060089 molecular transducer activity; GO:0071936 coreceptor activity involved in Wnt signaling pathway; GO:1904929 coreceptor activity involved in Wnt signaling pathway, planar cell polarity pathway;	PF07679; PF13927; PF07714	Immunoglobulin I-set domain; Immunoglobulin domain; Protein tyrosine kinase	T	KOG4475	FOG: Immunoglobin and related proteins
D4A9N5	Tripartite motif-containing 25 OS=Rattus norvegicus OX=10116 GN=Trim25 PE=1 SV=3	Trim25	0.5174	4.81709e-07	Down	42	19	362	19	71.9	7.32784e+07	6.72803e+07	7.68163e+07	6.95473e+07	8.08649e+07	6.30557e+07	6.33633e+07	5.59688e+07	5.61522e+07	6.24748e+07	1.457	1.17	1.405	1.282	1.422	0.716	0.66	0.706	0.672	0.731	nucleus	K10652	TRIM25; tripartite motif-containing protein 25 [EC:2.3.2.27]	rno04064 NF-kappa B signaling pathway; rno05164 Influenza A; rno04622 RIG-I-like receptor signaling pathway	GO:0000731 DNA synthesis involved in DNA repair; GO:0001817 regulation of cytokine production; GO:0001818 negative regulation of cytokine production; GO:0002376 immune system process; GO:0006139 nucleobase-containing compound metabolic process; GO:0006259 DNA metabolic process; GO:0006281 DNA repair; GO:0006301 postreplication repair; GO:0006355 regulation of transcription, DNA-templated; GO:0006…	GO:0005622 intracellular; GO:0005623 cell; GO:0005634 nucleus; GO:0005654 nucleoplasm; GO:0005737 cytoplasm; GO:0005829 cytosol; GO:0016604 nuclear body; GO:0031974 membrane-enclosed lumen; GO:0031981 nuclear lumen; GO:0043226 organelle; GO:0043227 membrane-bounded organelle; GO:0043229 intracellular organelle; GO:0043231 intracellular membrane-bounded organelle; GO:0043233 organelle lumen; GO:00…	GO:0003700 DNA-binding transcription factor activity; GO:0003824 catalytic activity; GO:0004842 ubiquitin-protein transferase activity; GO:0016740 transferase activity; GO:0019787 ubiquitin-like protein transferase activity; GO:0061630 ubiquitin protein ligase activity; GO:0061659 ubiquitin-like protein ligase activity; GO:0140096 catalytic activity, acting on a protein; GO:0140110 transcription …	PF13445	RING-type zinc-finger, LisH dimerisation motif	O	KOG2177	Predicted E3 ubiquitin ligase
M0R6E0	Phospholipid-transporting ATPase OS=Rattus norvegicus OX=10116 GN=Atp9a PE=1 SV=2	Atp9a	2.3582	0.0147502	Up	6	4	14	4	90.8	286613	266857	361942	221920	330801	1.33898e+06	1.90411e+06	1.02135e+06	877218	422916	0.675	0.55	0.784	0.485	0.689	1.801	2.35	1.526	1.243	0.586	plasma membrane	K01530			GO:0006810 transport; GO:0006811 ion transport; GO:0006820 anion transport; GO:0006869 lipid transport; GO:0006890 retrograde vesicle-mediated transport, Golgi to endoplasmic reticulum; GO:0006897 endocytosis; GO:0009987 cellular process; GO:0010876 lipid localization; GO:0015711 organic anion transport; GO:0015748 organophosphate ester transport; GO:0015914 phospholipid transport; GO:0016043 cel…	GO:0005622 intracellular; GO:0005623 cell; GO:0005737 cytoplasm; GO:0005768 endosome; GO:0005769 early endosome; GO:0005794 Golgi apparatus; GO:0005802 trans-Golgi network; GO:0005886 plasma membrane; GO:0012505 endomembrane system; GO:0016020 membrane; GO:0031410 cytoplasmic vesicle; GO:0031982 vesicle; GO:0031984 organelle subcompartment; GO:0043226 organelle; GO:0043227 membrane-bounded organe…	GO:0003824 catalytic activity; GO:0005215 transporter activity; GO:0005319 lipid transporter activity; GO:0005548 phospholipid transporter activity; GO:0016462 pyrophosphatase activity; GO:0016787 hydrolase activity; GO:0016817 hydrolase activity, acting on acid anhydrides; GO:0016818 hydrolase activity, acting on acid anhydrides, in phosphorus-containing anhydrides; GO:0016887 ATPase activity; G…	PF00702	haloacid dehalogenase-like hydrolase	P	KOG0210	P-type ATPase
F1LZH9	Ankyrin repeat domain 44 OS=Rattus norvegicus OX=10116 GN=Ankrd44 PE=1 SV=3	Ankrd44	1.8219	0.000236409	Up	10	7	63	7	107.2	849159	1.24824e+06	1.61664e+06	1.13027e+06	1.35358e+06	3.69483e+06	3.50395e+06	3.13091e+06	3.67703e+06	3.72491e+06	0.509	0.655	0.892	0.628	0.718	1.265	1.101	1.191	1.327	1.314	cytoplasm	K15503								M	KOG4177	Ankyrin
A0A0G2JWR5	TATA-binding protein-associated factor 2N-like OS=Rattus norvegicus OX=10116 GN=LOC103694865 PE=3 SV=1	LOC103694865	2.2287	2.71167e-05	Up	22	7	157	5	58.4	1.09825e+06	1.64942e+06	1.37164e+06	1.15261e+06	1.23066e+06	4.54861e+06	5.25681e+06	5.16689e+06	4.29207e+06	3.52353e+06	0.597	0.784	0.686	0.581	0.592	1.412	1.497	1.782	1.404	1.126	nucleus							PF00076; PF00641	RNA recognition motif. (a.k.a. RRM, RBD, or RNP domain); Zn-finger in Ran binding protein and others	A	KOG1995	Conserved Zn-finger protein
F1M7N8	UDP-glucuronosyltransferase OS=Rattus norvegicus OX=10116 GN=Ugt2b37 PE=1 SV=2	Ugt2b37	0.252	2.92473e-07	Down	42	20	1002	2	60.6	5.71729e+08	6.22566e+08	5.59438e+08	5.45198e+08	5.31287e+08	2.4826e+08	1.9346e+08	2.32049e+08	2.56962e+08	1.90395e+08	1.852	1.765	1.667	1.637	1.523	0.459	0.328	0.477	0.501	0.363	peroxisome	K00699	UGT; glucuronosyltransferase [EC:2.4.1.17]	rno01240 Biosynthesis of cofactors; rno01100 Metabolic pathways; rno00140 Steroid hormone biosynthesis; rno05204 Chemical carcinogenesis - DNA adducts; rno00980 Metabolism of xenobiotics by cytochrome P450; rno00860 Porphyrin and chlorophyll metabolism; rno00982 Drug metabolism - cytochrome P450; rno00983 Drug metabolism - other enzymes; rno04976 Bile secretion; rno00053 Ascorbate and aldarate me…	GO:0006725 cellular aromatic compound metabolic process; GO:0008152 metabolic process; GO:0009056 catabolic process; GO:0009987 cellular process; GO:0019439 aromatic compound catabolic process; GO:0042221 response to chemical; GO:0042493 response to drug; GO:0044237 cellular metabolic process; GO:0044248 cellular catabolic process; GO:0050896 response to stimulus;	GO:0005622 intracellular; GO:0005623 cell; GO:0005634 nucleus; GO:0005635 nuclear envelope; GO:0005640 nuclear outer membrane; GO:0005737 cytoplasm; GO:0005783 endoplasmic reticulum; GO:0012505 endomembrane system; GO:0016020 membrane; GO:0019867 outer membrane; GO:0031090 organelle membrane; GO:0031965 nuclear membrane; GO:0031967 organelle envelope; GO:0031968 organelle outer membrane; GO:00319…	GO:0003824 catalytic activity; GO:0008194 UDP-glycosyltransferase activity; GO:0015020 glucuronosyltransferase activity; GO:0016740 transferase activity; GO:0016757 transferase activity, transferring glycosyl groups; GO:0016758 transferase activity, transferring hexosyl groups;			G	KOG1192	UDP-glucuronosyl and UDP-glucosyl transferase
D3ZC54	Ig-like domain-containing protein OS=Rattus norvegicus OX=10116 PE=1 SV=2	--	2.7351	0.00945407	Up	50	4	33	4	13.1	420757	1.08777e+06	1.12525e+06	1.15021e+06	768514	2.83828e+06	1.85469e+06	5.43929e+06	4.50559e+06	4.42764e+06	0.302	0.683	0.743	0.766	0.488	1.164	0.698	2.478	1.946	1.87	extracellular							PF07686	Immunoglobulin V-set domain
F1M8K0	Alpha-dystroglycan OS=Rattus norvegicus OX=10116 GN=Dag1 PE=1 SV=1	Dag1	1.6531	0.0189101	Up	6	4	47	4	96.6	990100	1.07073e+06	933194	1.9667e+06	912565	2.42968e+06	3.01126e+06	3.34589e+06	3.94796e+06	2.53698e+06	0.688	0.651	0.596	1.266	0.561	0.964	1.096	1.474	1.649	1.036	extracellular	K06265	DAG1; dystroglycan 1	rno05414 Dilated cardiomyopathy; rno04512 ECM-receptor interaction; rno05410 Hypertrophic cardiomyopathy; rno05412 Arrhythmogenic right ventricular cardiomyopathy; rno05416 Viral myocarditis	GO:0000226 microtubule cytoskeleton organization; GO:0000902 cell morphogenesis; GO:0000904 cell morphogenesis involved in differentiation; GO:0001763 morphogenesis of a branching structure; GO:0001932 regulation of protein phosphorylation; GO:0001933 negative regulation of protein phosphorylation; GO:0001934 positive regulation of protein phosphorylation; GO:0001952 regulation of cell-matrix adh…	GO:0005576 extracellular region; GO:0005604 basement membrane; GO:0005615 extracellular space; GO:0005622 intracellular; GO:0005623 cell; GO:0005634 nucleus; GO:0005654 nucleoplasm; GO:0005737 cytoplasm; GO:0005783 endoplasmic reticulum; GO:0005788 endoplasmic reticulum lumen; GO:0005794 Golgi apparatus; GO:0005796 Golgi lumen; GO:0005829 cytosol; GO:0005856 cytoskeleton; GO:0005886 plasma membra…	GO:0002162 dystroglycan binding; GO:0003779 actin binding; GO:0005198 structural molecule activity; GO:0005488 binding; GO:0005515 protein binding; GO:0008092 cytoskeletal protein binding; GO:0008307 structural constituent of muscle; GO:0015631 tubulin binding; GO:0017166 vinculin binding; GO:0019904 protein domain specific binding; GO:0042169 SH2 domain binding; GO:0042802 identical protein bind…			W	KOG3781	Dystroglycan
A0A0G2K0L0	3'-phosphoadenosine-5'-phosphosulfate synthase OS=Rattus norvegicus OX=10116 GN=Papss1 PE=1 SV=1	Papss1	11.4658	3.13967e-05	Up	8	4	24	4	70.5	83441	55140.5	132843		75111.1	1.13371e+06	2.40341e+06	930433	1.256e+06	2.27882e+06	0.154	0.089	0.225		0.122	1.192	2.319	1.087	1.391	2.467	nucleus	K13811	PAPSS; 3'-phosphoadenosine 5'-phosphosulfate synthase [EC:2.7.7.4 2.7.1.25]	rno01100 Metabolic pathways; rno00450 Selenocompound metabolism; rno00230 Purine metabolism; rno00920 Sulfur metabolism	GO:0000103 sulfate assimilation; GO:0001501 skeletal system development; GO:0006082 organic acid metabolic process; GO:0006139 nucleobase-containing compound metabolic process; GO:0006163 purine nucleotide metabolic process; GO:0006164 purine nucleotide biosynthetic process; GO:0006725 cellular aromatic compound metabolic process; GO:0006753 nucleoside phosphate metabolic process; GO:0006790 sulf…	GO:0005622 intracellular; GO:0005623 cell; GO:0005737 cytoplasm; GO:0005829 cytosol; GO:0009336 sulfate adenylyltransferase complex (ATP); GO:0032991 protein-containing complex; GO:0061695 transferase complex, transferring phosphorus-containing groups; GO:1902494 catalytic complex; GO:1902503 adenylyltransferase complex; GO:1990234 transferase complex;	GO:0003824 catalytic activity; GO:0004020 adenylylsulfate kinase activity; GO:0004779 sulfate adenylyltransferase activity; GO:0004781 sulfate adenylyltransferase (ATP) activity; GO:0005488 binding; GO:0005515 protein binding; GO:0016301 kinase activity; GO:0016740 transferase activity; GO:0016772 transferase activity, transferring phosphorus-containing groups; GO:0016773 phosphotransferase activ…	PF01583; PF14306; PF01747	Adenylylsulphate kinase; PUA-like domain; ATP-sulfurylase	F	KOG4238	Bifunctional ATP sulfurylase/adenosine 5'-phosphosulfate kinase
A0A0G2JUK2	LSM14A mRNA-processing body assembly factor OS=Rattus norvegicus OX=10116 GN=Lsm14a PE=1 SV=1	Lsm14a	1.5386	0.028599	Up	11	3	20	3	50.6	434925	1.05159e+06	636465	597443	424460	1.6941e+06	1.55818e+06	1.80469e+06	1.25194e+06	1.24422e+06	0.595	1.259	0.801	0.758	0.514	1.324	1.118	1.567	1.031	1.002	nucleus	K18749			GO:0001817 regulation of cytokine production; GO:0001819 positive regulation of cytokine production; GO:0001959 regulation of cytokine-mediated signaling pathway; GO:0001961 positive regulation of cytokine-mediated signaling pathway; GO:0002218 activation of innate immune response; GO:0002221 pattern recognition receptor signaling pathway; GO:0002252 immune effector process; GO:0002253 activation…	GO:0000932 P-body; GO:0005622 intracellular; GO:0005623 cell; GO:0005737 cytoplasm; GO:0005829 cytosol; GO:0010494 cytoplasmic stress granule; GO:0032991 protein-containing complex; GO:0035770 ribonucleoprotein granule; GO:0036464 cytoplasmic ribonucleoprotein granule; GO:0043226 organelle; GO:0043228 non-membrane-bounded organelle; GO:0043229 intracellular organelle; GO:0043232 intracellular non…	GO:0003676 nucleic acid binding; GO:0003677 DNA binding; GO:0003690 double-stranded DNA binding; GO:0003723 RNA binding; GO:0003725 double-stranded RNA binding; GO:0003727 single-stranded RNA binding; GO:0005488 binding; GO:0097159 organic cyclic compound binding; GO:1901363 heterocyclic compound binding;	PF12701; PF09532	Scd6-like Sm domain; FDF domain	U	KOG1073	Uncharacterized mRNA-associated protein RAP55
D3ZT03	UPF2, regulator of nonsense mediated mRNA decay OS=Rattus norvegicus OX=10116 GN=Upf2 PE=1 SV=3	Upf2	0.3768	9.18799e-05	Down	5	6	18	6	148.5	1.43199e+07	1.84744e+07	2.01342e+07	1.68354e+07	1.26649e+07	9.44115e+06	8.41283e+06	7.02487e+06	1.26346e+07	1.13903e+07	1.233	1.392	1.595	1.344	0.965	0.464	0.38	0.384	0.655	0.577	nucleus	K14327	UPF2; regulator of nonsense transcripts 2	rno03015 mRNA surveillance pathway; rno03013 RNA transport						A	KOG2051	Nonsense-mediated mRNA decay 2 protein
F1MAK9	Sphingomyelin phosphodiesterase 4 OS=Rattus norvegicus OX=10116 GN=Smpd4 PE=1 SV=3	Smpd4	1.9473	0.00234263	Up	3	2	7	2	93.3	187020	288967		306879	215602	769178	1.17859e+06	628970	712190	583365	0.529	0.715		0.805	0.54	1.243	1.747	1.129	1.212	0.971	plasma membrane	K12353	SMPD4; sphingomyelin phosphodiesterase 4 [EC:3.1.4.12]	rno01100 Metabolic pathways; rno00600 Sphingolipid metabolism	GO:0006629 lipid metabolic process; GO:0006643 membrane lipid metabolic process; GO:0006644 phospholipid metabolic process; GO:0006650 glycerophospholipid metabolic process; GO:0006665 sphingolipid metabolic process; GO:0006672 ceramide metabolic process; GO:0006684 sphingomyelin metabolic process; GO:0006685 sphingomyelin catabolic process; GO:0006793 phosphorus metabolic process; GO:0006796 pho…	GO:0005622 intracellular; GO:0005623 cell; GO:0005737 cytoplasm; GO:0005783 endoplasmic reticulum; GO:0005794 Golgi apparatus; GO:0005802 trans-Golgi network; GO:0012505 endomembrane system; GO:0031984 organelle subcompartment; GO:0043226 organelle; GO:0043227 membrane-bounded organelle; GO:0043229 intracellular organelle; GO:0043231 intracellular membrane-bounded organelle; GO:0098791 Golgi appa…	GO:0003824 catalytic activity; GO:0004620 phospholipase activity; GO:0008081 phosphoric diester hydrolase activity; GO:0016298 lipase activity; GO:0016787 hydrolase activity; GO:0016788 hydrolase activity, acting on ester bonds; GO:0042578 phosphoric ester hydrolase activity; GO:0050290 sphingomyelin phosphodiesterase D activity;			S	KOG4396	Predicted membrane-anchored protein
A0A0G2K953	Selenoprotein S OS=Rattus norvegicus OX=10116 GN=Selenos PE=1 SV=1	Selenos	2.1804	0.000712325	Up	37	4	32	4	21.2	255325	307313	361812	498375	383685	1.46147e+06	1.04497e+06	1.22512e+06	1.48966e+06	953286	0.49	0.516	0.638	0.886	0.651	1.601	1.05	1.491	1.719	1.075	extracellular	K14025	SELS; selenoprotein S	rno04141 Protein processing in endoplasmic reticulum	GO:0001505 regulation of neurotransmitter levels; GO:0001817 regulation of cytokine production; GO:0001818 negative regulation of cytokine production; GO:0002237 response to molecule of bacterial origin; GO:0002673 regulation of acute inflammatory response; GO:0002674 negative regulation of acute inflammatory response; GO:0002682 regulation of immune system process; GO:0002683 negative regulation…	GO:0005576 extracellular region; GO:0005615 extracellular space; GO:0005622 intracellular; GO:0005623 cell; GO:0005737 cytoplasm; GO:0005783 endoplasmic reticulum; GO:0005789 endoplasmic reticulum membrane; GO:0005856 cytoskeleton; GO:0005874 microtubule; GO:0005881 cytoplasmic microtubule; GO:0005886 plasma membrane; GO:0012505 endomembrane system; GO:0015630 microtubule cytoskeleton; GO:0016020…	GO:0002020 protease binding; GO:0005488 binding; GO:0005515 protein binding; GO:0016209 antioxidant activity; GO:0019899 enzyme binding; GO:0038023 signaling receptor activity; GO:0051117 ATPase binding; GO:0060089 molecular transducer activity; GO:1990381 ubiquitin-specific protease binding;
D4AA31	Prolylcarboxypeptidase OS=Rattus norvegicus OX=10116 GN=Prcp PE=1 SV=1	Prcp	3.0556	0.00122249	Up	19	5	55	5	55.5	610964	2.22726e+06	883464	851180	971610	6.0929e+06	6.96641e+06	2.81951e+06	4.5724e+06	6.25394e+06	0.319	1.019	0.425	0.413	0.45	1.819	1.909	0.935	1.438	1.923	extracellular	K01285	PRCP; lysosomal Pro-X carboxypeptidase [EC:3.4.16.2]	rno04614 Renin-angiotensin system; rno04974 Protein digestion and absorption	GO:0001525 angiogenesis; GO:0001568 blood vessel development; GO:0001775 cell activation; GO:0001944 vasculature development; GO:0002155 regulation of thyroid hormone mediated signaling pathway; GO:0002252 immune effector process; GO:0002254 kinin cascade; GO:0002263 cell activation involved in immune response; GO:0002274 myeloid leukocyte activation; GO:0002275 myeloid cell activation involved i…	GO:0000323 lytic vacuole; GO:0005622 intracellular; GO:0005623 cell; GO:0005737 cytoplasm; GO:0005764 lysosome; GO:0005765 lysosomal membrane; GO:0005766 primary lysosome; GO:0005773 vacuole; GO:0005774 vacuolar membrane; GO:0005886 plasma membrane; GO:0012505 endomembrane system; GO:0012506 vesicle membrane; GO:0016020 membrane; GO:0030141 secretory granule; GO:0030659 cytoplasmic vesicle membra…	GO:0003824 catalytic activity; GO:0004177 aminopeptidase activity; GO:0004180 carboxypeptidase activity; GO:0004185 serine-type carboxypeptidase activity; GO:0008233 peptidase activity; GO:0008236 serine-type peptidase activity; GO:0008238 exopeptidase activity; GO:0008239 dipeptidyl-peptidase activity; GO:0016787 hydrolase activity; GO:0017171 serine hydrolase activity; GO:0070008 serine-type ex…	PF05577	Serine carboxypeptidase S28	O	KOG2183	Prolylcarboxypeptidase (angiotensinase C)
A0A0H2UHQ3	Microtubule-associated protein 1S OS=Rattus norvegicus OX=10116 GN=Map1s PE=1 SV=1	Map1s	2.2092	0.00338319	Up	2	2	6	2	102.4	285034	529161		352205	304609	1.60265e+06	1.96715e+06	836722	1.05688e+06	1.01912e+06	0.569	0.924		0.652	0.538	1.827	2.057	1.06	1.269	1.196	extracellular	K10429			GO:0000226 microtubule cytoskeleton organization; GO:0000902 cell morphogenesis; GO:0001578 microtubule bundle formation; GO:0001672 regulation of chromatin assembly or disassembly; GO:0006810 transport; GO:0006914 autophagy; GO:0006928 movement of cell or subcellular component; GO:0006996 organelle organization; GO:0007010 cytoskeleton organization; GO:0007017 microtubule-based process; GO:00070…	GO:0005622 intracellular; GO:0005623 cell; GO:0005634 nucleus; GO:0005730 nucleolus; GO:0005737 cytoplasm; GO:0005819 spindle; GO:0005829 cytosol; GO:0005856 cytoskeleton; GO:0005874 microtubule; GO:0015630 microtubule cytoskeleton; GO:0030054 cell junction; GO:0030425 dendrite; GO:0031974 membrane-enclosed lumen; GO:0031981 nuclear lumen; GO:0036477 somatodendritic compartment; GO:0042995 cell p…	GO:0003676 nucleic acid binding; GO:0003677 DNA binding; GO:0003779 actin binding; GO:0005488 binding; GO:0005515 protein binding; GO:0008017 microtubule binding; GO:0008092 cytoskeletal protein binding; GO:0015631 tubulin binding; GO:0042802 identical protein binding; GO:0044877 protein-containing complex binding; GO:0048487 beta-tubulin binding; GO:0051015 actin filament binding; GO:0097159 org…			Z	KOG3592	Microtubule-associated proteins
M0RDG7	Cytokine receptor-like factor 3 OS=Rattus norvegicus OX=10116 GN=Crlf3 PE=1 SV=2	Crlf3	2.3427	0.01819	Up	19	4	9	4	44.2	160960	204247	61566	287434	263923	684990	1.26884e+06	411428	595167	721187	0.584	0.648	0.205	0.967	0.847	1.419	2.412	0.947	1.299	1.539	cytoplasm	K24482			GO:0000082 G1/S transition of mitotic cell cycle; GO:0000278 mitotic cell cycle; GO:0001558 regulation of cell growth; GO:0006355 regulation of transcription, DNA-templated; GO:0006357 regulation of transcription by RNA polymerase II; GO:0007049 cell cycle; GO:0009889 regulation of biosynthetic process; GO:0009891 positive regulation of biosynthetic process; GO:0009893 positive regulation of meta…	GO:0005622 intracellular; GO:0005623 cell; GO:0005737 cytoplasm; GO:0005829 cytosol; GO:0005886 plasma membrane; GO:0016020 membrane; GO:0071944 cell periphery;	GO:0005488 binding; GO:0005515 protein binding; GO:0042802 identical protein binding;
A0A0G2JUA5	AHNAK nucleoprotein OS=Rattus norvegicus OX=10116 GN=Ahnak PE=1 SV=1	Ahnak	3.5851	1.29762e-09	Up	57	125	1271	125	580.8	5.99229e+07	6.87328e+07	6.41568e+07	6.3457e+07	7.02461e+07	4.0691e+08	4.21559e+08	3.02663e+08	3.29705e+08	3.94925e+08	0.42	0.422	0.414	0.412	0.436	1.629	1.549	1.346	1.391	1.628	nucleus	K23934	AHNAK; neuroblast differentiation-associated protein AHNAK	rno05132 Salmonella infection				PF00595	PDZ domain (Also known as DHR or GLGF)
E9PT82	Striatin-3 OS=Rattus norvegicus OX=10116 GN=Strn3 PE=1 SV=1	Strn3	2.1003	0.0392147	Up	9	5	45	3	77.6		217464		436448	529073	947495	936511	1.17536e+06	1.25635e+06	2.01829e+06		0.309		0.657	0.76	0.879	0.797	1.211	1.227	1.928	nucleus				GO:0000122 negative regulation of transcription by RNA polymerase II; GO:0006355 regulation of transcription, DNA-templated; GO:0006357 regulation of transcription by RNA polymerase II; GO:0009719 response to endogenous stimulus; GO:0009725 response to hormone; GO:0009889 regulation of biosynthetic process; GO:0009890 negative regulation of biosynthetic process; GO:0009891 positive regulation of …	GO:0005622 intracellular; GO:0005623 cell; GO:0005634 nucleus; GO:0005654 nucleoplasm; GO:0005737 cytoplasm; GO:0005794 Golgi apparatus; GO:0005886 plasma membrane; GO:0012505 endomembrane system; GO:0016020 membrane; GO:0030425 dendrite; GO:0031974 membrane-enclosed lumen; GO:0031981 nuclear lumen; GO:0032991 protein-containing complex; GO:0036477 somatodendritic compartment; GO:0042995 cell pro…	GO:0003700 DNA-binding transcription factor activity; GO:0005488 binding; GO:0005515 protein binding; GO:0005516 calmodulin binding; GO:0017016 Ras GTPase binding; GO:0017048 Rho GTPase binding; GO:0019899 enzyme binding; GO:0019902 phosphatase binding; GO:0019903 protein phosphatase binding; GO:0019904 protein domain specific binding; GO:0031267 small GTPase binding; GO:0044877 protein-containin…			D	KOG0642	Cell-cycle nuclear protein, contains WD-40 repeats
M0RB22	Protein-tyrosine-phosphatase OS=Rattus norvegicus OX=10116 GN=Ptprd PE=1 SV=2	Ptprd	0.4669	0.00235718	Down	6	9	51	5	217.1	2.22505e+06	2.57716e+06	1.70229e+06	2.48877e+06	3.07408e+06	1.45338e+06	2.38391e+06	913547	2.19476e+06	2.0239e+06	1.23	1.246	0.865	1.275	1.503	0.459	0.69	0.32	0.73	0.658	plasma membrane	K06777			GO:0002682 regulation of immune system process; GO:0007155 cell adhesion; GO:0007157 heterophilic cell-cell adhesion via plasma membrane cell adhesion molecules; GO:0007275 multicellular organism development; GO:0007399 nervous system development; GO:0007416 synapse assembly; GO:0009966 regulation of signal transduction; GO:0009968 negative regulation of signal transduction; GO:0009987 cellular p…	GO:0016020 membrane;	GO:0005102 signaling receptor binding; GO:0005488 binding; GO:0005515 protein binding; GO:0050839 cell adhesion molecule binding;	PF07679; PF13927; PF00041; PF00102	Immunoglobulin I-set domain; Immunoglobulin domain; Fibronectin type III domain; Protein-tyrosine phosphatase	T	KOG4228	Protein tyrosine phosphatase
F1M609	Acyl-coenzyme A oxidase OS=Rattus norvegicus OX=10116 GN=Acox1 PE=1 SV=3	Acox1	0.4378	0.000582268	Down	72	26	695	2	66	7.40887e+06	1.40694e+07	1.53267e+07	1.49399e+07	1.19537e+07	9.36128e+06	7.9065e+06	9.22183e+06	1.02782e+07	6.76394e+06	0.993	1.65	1.889	1.856	1.417	0.716	0.555	0.784	0.829	0.533	cytoplasm				GO:0000003 reproduction; GO:0000038 very long-chain fatty acid metabolic process; GO:0001676 long-chain fatty acid metabolic process; GO:0006082 organic acid metabolic process; GO:0006091 generation of precursor metabolites and energy; GO:0006605 protein targeting; GO:0006625 protein targeting to peroxisome; GO:0006629 lipid metabolic process; GO:0006631 fatty acid metabolic process; GO:0006635 f…	GO:0005622 intracellular; GO:0005623 cell; GO:0005634 nucleus; GO:0005654 nucleoplasm; GO:0005730 nucleolus; GO:0005737 cytoplasm; GO:0005777 peroxisome; GO:0005778 peroxisomal membrane; GO:0005782 peroxisomal matrix; GO:0005829 cytosol; GO:0005886 plasma membrane; GO:0016020 membrane; GO:0031090 organelle membrane; GO:0031903 microbody membrane; GO:0031907 microbody lumen; GO:0031974 membrane-en…	GO:0000166 nucleotide binding; GO:0003824 catalytic activity; GO:0003995 acyl-CoA dehydrogenase activity; GO:0003997 acyl-CoA oxidase activity; GO:0005102 signaling receptor binding; GO:0005488 binding; GO:0005504 fatty acid binding; GO:0005515 protein binding; GO:0008289 lipid binding; GO:0016401 palmitoyl-CoA oxidase activity; GO:0016491 oxidoreductase activity; GO:0016627 oxidoreductase activi…	PF02770	Acyl-CoA dehydrogenase, middle domain	I	KOG0136	Acyl-CoA oxidase
D4ABM1	Cytochrome P450 2C7 OS=Rattus norvegicus OX=10116 GN=Cyp2c7 PE=1 SV=2	Cyp2c7	0.1589	0.00565476	Down	55	29	726	16	56.2	1.23791e+08	9.87633e+07	4.31678e+07	2.18765e+08	1.65164e+08	1.5038e+07	5.03815e+06	7.61166e+07	4.43084e+07	1.53077e+07	2.354	1.643	0.755	3.857	2.779	0.163	0.05	0.918	0.507	0.171	endoplasmic reticulum	K07413	CYP2C; cytochrome P450 family 2 subfamily C [EC:1.14.14.1]	rno01100 Metabolic pathways; rno00140 Steroid hormone biosynthesis; rno05204 Chemical carcinogenesis - DNA adducts; rno04750 Inflammatory mediator regulation of TRP channels; rno00590 Arachidonic acid metabolism; rno00591 Linoleic acid metabolism; rno04726 Serotonergic synapse; rno00830 Retinol metabolism	GO:0001101 response to acid chemical; GO:0001676 long-chain fatty acid metabolic process; GO:0002237 response to molecule of bacterial origin; GO:0002933 lipid hydroxylation; GO:0006082 organic acid metabolic process; GO:0006629 lipid metabolic process; GO:0006631 fatty acid metabolic process; GO:0006633 fatty acid biosynthetic process; GO:0006690 icosanoid metabolic process; GO:0006720 isoprenoi…	GO:0005622 intracellular; GO:0005623 cell; GO:0005737 cytoplasm; GO:0005783 endoplasmic reticulum; GO:0005789 endoplasmic reticulum membrane; GO:0012505 endomembrane system; GO:0016020 membrane; GO:0031090 organelle membrane; GO:0031984 organelle subcompartment; GO:0042175 nuclear outer membrane-endoplasmic reticulum membrane network; GO:0043226 organelle; GO:0043227 membrane-bounded organelle; G…	GO:0003824 catalytic activity; GO:0004497 monooxygenase activity; GO:0005488 binding; GO:0005515 protein binding; GO:0008144 drug binding; GO:0008391 arachidonic acid monooxygenase activity; GO:0008392 arachidonic acid epoxygenase activity; GO:0008395 steroid hydroxylase activity; GO:0016491 oxidoreductase activity; GO:0016705 oxidoreductase activity, acting on paired donors, with incorporation o…	PF00067	Cytochrome P450	Q	KOG0156	Cytochrome P450 CYP2 subfamily
A0A0H2UHZ6	60 kDa poly(U)-binding-splicing factor OS=Rattus norvegicus OX=10116 GN=Puf60 PE=1 SV=1	Puf60	1.5131	9.0881e-05	Up	41	18	225	18	60.1	1.22148e+07	1.34281e+07	1.23185e+07	1.12607e+07	1.17008e+07	2.9089e+07	3.81059e+07	2.69344e+07	2.68859e+07	2.55321e+07	0.915	0.88	0.849	0.782	0.776	1.245	1.496	1.28	1.212	1.125	nucleus	K12838	PUF60; poly(U)-binding-splicing factor PUF60	rno03040 Spliceosome	GO:0000375 RNA splicing, via transesterification reactions; GO:0000377 RNA splicing, via transesterification reactions with bulged adenosine as nucleophile; GO:0000398 mRNA splicing, via spliceosome; GO:0006139 nucleobase-containing compound metabolic process; GO:0006396 RNA processing; GO:0006397 mRNA processing; GO:0006725 cellular aromatic compound metabolic process; GO:0006807 nitrogen compou…	GO:0005622 intracellular; GO:0005623 cell; GO:0005634 nucleus; GO:0005654 nucleoplasm; GO:0030054 cell junction; GO:0031974 membrane-enclosed lumen; GO:0031981 nuclear lumen; GO:0043226 organelle; GO:0043227 membrane-bounded organelle; GO:0043229 intracellular organelle; GO:0043231 intracellular membrane-bounded organelle; GO:0043233 organelle lumen; GO:0070013 intracellular organelle lumen;	GO:0005488 binding; GO:0005515 protein binding; GO:0042802 identical protein binding;	PF00076	RNA recognition motif. (a.k.a. RRM, RBD, or RNP domain)	A	KOG0124	Polypyrimidine tract-binding protein PUF60 (RRM superfamily)
M0R8V0	UHRF1-binding protein 1-like OS=Rattus norvegicus OX=10116 GN=Uhrf1bp1l PE=1 SV=2	Uhrf1bp1l	0.3652	0.0466748	Down	3	3	21	3	162.8	382836	537957	838908	585536	2.53423e+06	660358	710401	650640	456482	296155	0.657	0.808	1.324	0.932	3.848	0.647	0.639	0.708	0.471	0.299	plasma membrane					GO:0005622 intracellular; GO:0005623 cell; GO:0005737 cytoplasm; GO:0005768 endosome; GO:0005769 early endosome; GO:0005829 cytosol; GO:0012505 endomembrane system; GO:0031410 cytoplasmic vesicle; GO:0031982 vesicle; GO:0043226 organelle; GO:0043227 membrane-bounded organelle; GO:0043229 intracellular organelle; GO:0097708 intracellular vesicle;	GO:0005488 binding; GO:0005515 protein binding; GO:0042802 identical protein binding; GO:0042803 protein homodimerization activity; GO:0046983 protein dimerization activity;			P	KOG2955	Uncharacterized conserved protein
D3ZRX9	Calponin (Fragment) OS=Rattus norvegicus OX=10116 GN=Cnn2 PE=1 SV=3	Cnn2	2.7497	1.04647e-05	Up	42	7	61	6	24.1	2.53956e+06	2.81209e+06	3.22115e+06	2.40192e+06	2.51082e+06	1.21195e+07	1.23375e+07	7.7527e+06	1.24666e+07	1.4125e+07	0.546	0.529	0.637	0.479	0.478	1.489	1.391	1.058	1.614	1.787	cytoplasm				GO:0001775 cell activation; GO:0002252 immune effector process; GO:0002263 cell activation involved in immune response; GO:0002274 myeloid leukocyte activation; GO:0002275 myeloid cell activation involved in immune response; GO:0002283 neutrophil activation involved in immune response; GO:0002366 leukocyte activation involved in immune response; GO:0002376 immune system process; GO:0002443 leukoc…	GO:0001725 stress fiber; GO:0005576 extracellular region; GO:0005622 intracellular; GO:0005623 cell; GO:0005737 cytoplasm; GO:0005856 cytoskeleton; GO:0005911 cell-cell junction; GO:0012505 endomembrane system; GO:0015629 actin cytoskeleton; GO:0030054 cell junction; GO:0030141 secretory granule; GO:0031410 cytoplasmic vesicle; GO:0031974 membrane-enclosed lumen; GO:0031982 vesicle; GO:0031983 ve…	GO:0003779 actin binding; GO:0005488 binding; GO:0005515 protein binding; GO:0008092 cytoskeletal protein binding;	PF00307	Calponin homology (CH) domain	Z	KOG2046	Calponin
A0A0G2JSI1	4-trimethylaminobutyraldehyde dehydrogenase OS=Rattus norvegicus OX=10116 GN=Aldh9a1 PE=1 SV=1	Aldh9a1	0.4399	3.13721e-07	Down	71	30	1380	30	54	9.82101e+08	1.12865e+09	1.23326e+09	9.96233e+08	1.06379e+09	8.06117e+08	7.18754e+08	7.06431e+08	7.14834e+08	8.00691e+08	1.37	1.378	1.583	1.289	1.313	0.642	0.526	0.625	0.6	0.657	cytoplasm	K00149	ALDH9A1; aldehyde dehydrogenase family 9 member A1 [EC:1.2.1.47 1.2.1.3]	rno00010 Glycolysis / Gluconeogenesis; rno01100 Metabolic pathways; rno00410 beta-Alanine metabolism; rno00280 Valine, leucine and isoleucine degradation; rno00620 Pyruvate metabolism; rno00310 Lysine degradation; rno00380 Tryptophan metabolism; rno00330 Arginine and proline metabolism; rno00053 Ascorbate and aldarate metabolism; rno00561 Glycerolipid metabolism; rno00340 Histidine metabolism; rn…	GO:0001505 regulation of neurotransmitter levels; GO:0001655 urogenital system development; GO:0001822 kidney development; GO:0001889 liver development; GO:0006081 cellular aldehyde metabolic process; GO:0006575 cellular modified amino acid metabolic process; GO:0006577 amino-acid betaine metabolic process; GO:0006578 amino-acid betaine biosynthetic process; GO:0006807 nitrogen compound metabolic…	GO:0005622 intracellular; GO:0005623 cell; GO:0005737 cytoplasm; GO:0005829 cytosol;	GO:0000166 nucleotide binding; GO:0003824 catalytic activity; GO:0004028 3-chloroallyl aldehyde dehydrogenase activity; GO:0004029 aldehyde dehydrogenase (NAD+) activity; GO:0005488 binding; GO:0005515 protein binding; GO:0016491 oxidoreductase activity; GO:0016620 oxidoreductase activity, acting on the aldehyde or oxo group of donors, NAD or NADP as acceptor; GO:0016903 oxidoreductase activity, …			C	KOG2450	Aldehyde dehydrogenase
A0A0G2KAI8	Developmentally-regulated GTP-binding protein 2 OS=Rattus norvegicus OX=10116 GN=Drg2 PE=1 SV=1	Drg2	1.692	0.00333883	Up	16	5	62	5	40.5	2.06952e+06	2.16119e+06	1.61751e+06	2.39272e+06	1.95013e+06	6.48834e+06	7.59208e+06	3.79145e+06	4.12112e+06	5.66106e+06	0.86	0.786	0.618	0.922	0.717	1.539	1.653	0.999	1.03	1.383	cytoplasm	K06944			GO:0007154 cell communication; GO:0007165 signal transduction; GO:0009987 cellular process; GO:0023052 signaling; GO:0050789 regulation of biological process; GO:0050794 regulation of cellular process; GO:0050896 response to stimulus; GO:0051716 cellular response to stimulus; GO:0065007 biological regulation;	GO:0005622 intracellular; GO:0005623 cell; GO:0005634 nucleus; GO:0005654 nucleoplasm; GO:0005737 cytoplasm; GO:0005829 cytosol; GO:0031974 membrane-enclosed lumen; GO:0031981 nuclear lumen; GO:0043226 organelle; GO:0043227 membrane-bounded organelle; GO:0043229 intracellular organelle; GO:0043231 intracellular membrane-bounded organelle; GO:0043233 organelle lumen; GO:0070013 intracellular organ…	GO:0000166 nucleotide binding; GO:0001882 nucleoside binding; GO:0001883 purine nucleoside binding; GO:0005488 binding; GO:0005525 GTP binding; GO:0017076 purine nucleotide binding; GO:0019001 guanyl nucleotide binding; GO:0032549 ribonucleoside binding; GO:0032550 purine ribonucleoside binding; GO:0032553 ribonucleotide binding; GO:0032555 purine ribonucleotide binding; GO:0032561 guanyl ribonuc…			T	KOG1486	GTP-binding protein DRG2 (ODN superfamily)
F1LNW3	Acyl-coenzyme A oxidase OS=Rattus norvegicus OX=10116 GN=Acox2 PE=1 SV=1	Acox2	0.6506	0.000510792	Down	71	40	1390	3	76.7	2.80458e+08	2.74654e+08	3.2036e+08	3.01432e+08	3.11652e+08	3.44303e+08	2.64897e+08	3.26737e+08	3.00283e+08	2.85935e+08	1.312	1.124	1.378	1.307	1.29	0.92	0.649	0.97	0.845	0.787	cytoplasm	K10214	ACOX2; 3alpha,7alpha,12alpha-trihydroxy-5beta-cholestanoyl-CoA 24-hydroxylase [EC:1.17.99.3]	rno01100 Metabolic pathways; rno04146 Peroxisome; rno03320 PPAR signaling pathway; rno00120 Primary bile acid biosynthesis	GO:0006082 organic acid metabolic process; GO:0006605 protein targeting; GO:0006625 protein targeting to peroxisome; GO:0006629 lipid metabolic process; GO:0006631 fatty acid metabolic process; GO:0006635 fatty acid beta-oxidation; GO:0006694 steroid biosynthetic process; GO:0006699 bile acid biosynthetic process; GO:0006810 transport; GO:0006886 intracellular protein transport; GO:0006996 organe…	GO:0005622 intracellular; GO:0005623 cell; GO:0005737 cytoplasm; GO:0005777 peroxisome; GO:0005782 peroxisomal matrix; GO:0005829 cytosol; GO:0031907 microbody lumen; GO:0031974 membrane-enclosed lumen; GO:0042579 microbody; GO:0043226 organelle; GO:0043227 membrane-bounded organelle; GO:0043229 intracellular organelle; GO:0043231 intracellular membrane-bounded organelle; GO:0043233 organelle lum…	GO:0000166 nucleotide binding; GO:0003824 catalytic activity; GO:0003995 acyl-CoA dehydrogenase activity; GO:0003997 acyl-CoA oxidase activity; GO:0005102 signaling receptor binding; GO:0005488 binding; GO:0005504 fatty acid binding; GO:0005515 protein binding; GO:0008289 lipid binding; GO:0016402 pristanoyl-CoA oxidase activity; GO:0016491 oxidoreductase activity; GO:0016627 oxidoreductase activ…	PF02770	Acyl-CoA dehydrogenase, middle domain	I	KOG0136	Acyl-CoA oxidase
A0A0G2QC04	Plastin 1 OS=Rattus norvegicus OX=10116 GN=Pls1 PE=1 SV=1	Pls1	1.6004	0.00961715	Up	36	20	327	16	70.3	8.35447e+06	1.26935e+07	1.14769e+07	8.63876e+06	8.28592e+06	1.8859e+07	2.39278e+07	2.82102e+07	2.0937e+07	3.19842e+07	0.703	0.934	0.888	0.674	0.617	0.906	1.055	1.505	1.059	1.582	cytoplasm				GO:0001951 intestinal D-glucose absorption; GO:0003008 system process; GO:0006810 transport; GO:0006996 organelle organization; GO:0007010 cytoskeleton organization; GO:0007015 actin filament organization; GO:0007586 digestion; GO:0008643 carbohydrate transport; GO:0009987 cellular process; GO:0016043 cellular component organization; GO:0022600 digestive system process; GO:0022607 cellular compon…	GO:0005622 intracellular; GO:0005623 cell; GO:0005737 cytoplasm; GO:0005856 cytoskeleton; GO:0005884 actin filament; GO:0005903 brush border; GO:0005938 cell cortex; GO:0015629 actin cytoskeleton; GO:0030863 cortical cytoskeleton; GO:0030864 cortical actin cytoskeleton; GO:0032432 actin filament bundle; GO:0043226 organelle; GO:0043228 non-membrane-bounded organelle; GO:0043229 intracellular orga…	GO:0003779 actin binding; GO:0005198 structural molecule activity; GO:0005200 structural constituent of cytoskeleton; GO:0005488 binding; GO:0005515 protein binding; GO:0008092 cytoskeletal protein binding; GO:0044877 protein-containing complex binding; GO:0051015 actin filament binding;	PF13499; PF00307	EF-hand domain pair; Calponin homology (CH) domain	Z	KOG0046	Ca2+-binding actin-bundling protein (fimbrin/plastin), EF-Hand protein superfamily
A0A0G2JUC7	Dynactin subunit 2 OS=Rattus norvegicus OX=10116 GN=Dctn2 PE=1 SV=1	Dctn2	1.542	0.00036773	Up	32	11	210	11	46.2	5.15446e+06	6.31219e+06	7.34324e+06	5.52694e+06	6.34832e+06	1.53226e+07	1.65111e+07	1.16862e+07	1.37546e+07	1.76069e+07	0.714	0.765	0.935	0.71	0.778	1.212	1.198	1.027	1.146	1.434	cytoplasm	K10424	DCTN2; dynactin 2	rno05022 Pathways of neurodegeneration - multiple diseases; rno05132 Salmonella infection; rno05016 Huntington disease; rno04962 Vasopressin-regulated water reabsorption; rno05014 Amyotrophic lateral sclerosis	GO:0000086 G2/M transition of mitotic cell cycle; GO:0000226 microtubule cytoskeleton organization; GO:0000278 mitotic cell cycle; GO:0002376 immune system process; GO:0002478 antigen processing and presentation of exogenous peptide antigen; GO:0002495 antigen processing and presentation of peptide antigen via MHC class II; GO:0002504 antigen processing and presentation of peptide or polysacchari…	GO:0000775 chromosome, centromeric region; GO:0000776 kinetochore; GO:0005622 intracellular; GO:0005623 cell; GO:0005694 chromosome; GO:0005737 cytoplasm; GO:0005813 centrosome; GO:0005815 microtubule organizing center; GO:0005829 cytosol; GO:0005856 cytoskeleton; GO:0005869 dynactin complex; GO:0005875 microtubule associated complex; GO:0015629 actin cytoskeleton; GO:0015630 microtubule cytoskel…	GO:0005488 binding; GO:0005515 protein binding; GO:0008092 cytoskeletal protein binding; GO:0019899 enzyme binding; GO:0019900 kinase binding; GO:0019901 protein kinase binding; GO:0030507 spectrin binding; GO:0042802 identical protein binding;			Z	KOG3958	Putative dynamitin
E9PSU8	Ig-like domain-containing protein OS=Rattus norvegicus OX=10116 PE=1 SV=3	--	3.7255	0.0112951	Up	31	2	14	2	15.2	582909	552485	1.32247e+06	443860	390885	4.3377e+06	2.01463e+06	7.91e+06	3.06848e+06	1.58714e+06	0.47	0.39	0.981	0.332	0.279	1.997	0.851	4.046	1.488	0.753	extracellular							PF07686	Immunoglobulin V-set domain
F1MAA7	Laminin subunit gamma 1 OS=Rattus norvegicus OX=10116 GN=Lamc1 PE=1 SV=1	Lamc1	4.9927	0.000328509	Up	16	16	57	16	177.3	311977	1.3632e+06	497897	1.26818e+06	1.27675e+06	7.16069e+06	7.78369e+06	6.13258e+06	6.31673e+06	9.24576e+06	0.13	0.498	0.191	0.491	0.472	1.708	1.704	1.625	1.588	2.272	extracellular	K05635	LAMC1; laminin, gamma 1	rno05200 Pathways in cancer; rno05145 Toxoplasmosis; rno05020 Prion disease; rno04512 ECM-receptor interaction; rno05222 Small cell lung cancer; rno04510 Focal adhesion; rno05146 Amoebiasis; rno04151 PI3K-Akt signaling pathway; rno05165 Human papillomavirus infection	GO:0000902 cell morphogenesis; GO:0000904 cell morphogenesis involved in differentiation; GO:0006464 cellular protein modification process; GO:0006807 nitrogen compound metabolic process; GO:0006928 movement of cell or subcellular component; GO:0007044 cell-substrate junction assembly; GO:0007155 cell adhesion; GO:0007275 multicellular organism development; GO:0007399 nervous system development; …	GO:0005576 extracellular region; GO:0005604 basement membrane; GO:0005606 laminin-1 complex; GO:0005615 extracellular space; GO:0005622 intracellular; GO:0005623 cell; GO:0005737 cytoplasm; GO:0005783 endoplasmic reticulum; GO:0005788 endoplasmic reticulum lumen; GO:0012505 endomembrane system; GO:0031012 extracellular matrix; GO:0031974 membrane-enclosed lumen; GO:0032991 protein-containing comp…	GO:0005198 structural molecule activity; GO:0005201 extracellular matrix structural constituent; GO:0005488 binding; GO:0008289 lipid binding; GO:0043208 glycosphingolipid binding; GO:0046625 sphingolipid binding; GO:0051861 glycolipid binding; GO:0097367 carbohydrate derivative binding;	PF00053	Laminin EGF-like (Domains III and V)	W	KOG1836	Extracellular matrix glycoprotein Laminin subunits alpha and gamma
F7F163	NudC domain-containing protein 1 OS=Rattus norvegicus OX=10116 GN=Nudcd1 PE=1 SV=1	Nudcd1	2.4244	0.0186138	Up	19	6	40	6	66.2	432089	648267	378983	826866	1.95314e+06	3.79525e+06	4.49025e+06	4.07322e+06	1.75755e+06	1.96201e+06	0.348	0.457	0.281	0.618	1.392	1.746	1.896	2.082	0.852	0.93	cytoplasm					GO:0005622 intracellular; GO:0005623 cell; GO:0005634 nucleus; GO:0005654 nucleoplasm; GO:0005737 cytoplasm; GO:0005829 cytosol; GO:0031974 membrane-enclosed lumen; GO:0031981 nuclear lumen; GO:0043226 organelle; GO:0043227 membrane-bounded organelle; GO:0043229 intracellular organelle; GO:0043231 intracellular membrane-bounded organelle; GO:0043233 organelle lumen; GO:0070013 intracellular organ…		PF04969	CS domain	S	KOG4379	Uncharacterized conserved protein (tumor antigen CML66 in humans)
F1MA10	NAD(P)(+)--arginine ADP-ribosyltransferase OS=Rattus norvegicus OX=10116 GN=Art4 PE=1 SV=2	Art4	5.9322	0.00569924	Up	8	2	11	2	34.2	18928.5			27046		104814	435084	214732	178143	206589	0.208			0.276		0.658	2.507	1.498	1.179	1.336	plasma membrane	K06717			GO:0006082 organic acid metabolic process; GO:0006464 cellular protein modification process; GO:0006471 protein ADP-ribosylation; GO:0006520 cellular amino acid metabolic process; GO:0006525 arginine metabolic process; GO:0006807 nitrogen compound metabolic process; GO:0008152 metabolic process; GO:0009064 glutamine family amino acid metabolic process; GO:0009987 cellular process; GO:0019538 prot…	GO:0005576 extracellular region; GO:0005623 cell; GO:0005886 plasma membrane; GO:0016020 membrane; GO:0071944 cell periphery;	GO:0003824 catalytic activity; GO:0003956 NAD(P)+-protein-arginine ADP-ribosyltransferase activity; GO:0016740 transferase activity; GO:0016757 transferase activity, transferring glycosyl groups; GO:0016763 transferase activity, transferring pentosyl groups;
A0A0G2K6A9	Protein RUFY3 OS=Rattus norvegicus OX=10116 GN=Rufy3 PE=1 SV=1	Rufy3	0.4307	0.00132099	Down	15	9	77	8	72	1.52224e+07	1.04464e+07	1.41707e+07	1.29253e+07	8.65424e+06	9.06278e+06	7.85245e+06	5.22009e+06	1.15423e+07	8.52997e+06	1.874	1.125	1.605	1.476	0.943	0.637	0.507	0.408	0.855	0.618	cytoplasm									T	KOG4381	RUN domain-containing protein
A0A096MJX9	Negative elongation factor complex member E (Fragment) OS=Rattus norvegicus OX=10116 GN=Nelfe PE=1 SV=6	Nelfe	2.0052	0.000642861	Up	14	2	7	2	19.5		55813.8	64953.8	71258.4	56429.5	200494	212404	137812	167692	253291		0.549	0.671	0.742	0.561	1.286	1.25	0.982	1.133	1.673	nucleus	K15182			GO:0000122 negative regulation of transcription by RNA polymerase II; GO:0006139 nucleobase-containing compound metabolic process; GO:0006351 transcription, DNA-templated; GO:0006354 DNA-templated transcription, elongation; GO:0006355 regulation of transcription, DNA-templated; GO:0006357 regulation of transcription by RNA polymerase II; GO:0006366 transcription by RNA polymerase II; GO:0006368 t…	GO:0005622 intracellular; GO:0005623 cell; GO:0005634 nucleus; GO:0005654 nucleoplasm; GO:0005886 plasma membrane; GO:0008023 transcription elongation factor complex; GO:0016020 membrane; GO:0016604 nuclear body; GO:0031974 membrane-enclosed lumen; GO:0031981 nuclear lumen; GO:0032021 NELF complex; GO:0032991 protein-containing complex; GO:0043226 organelle; GO:0043227 membrane-bounded organelle;…
F1LMP9	Disabled homolog 2 OS=Rattus norvegicus OX=10116 GN=Dab2 PE=1 SV=3	Dab2	2.4169	0.000960996	Up	7	4	43	4	82.2	1.02755e+06	1.02995e+06	1.24666e+06	968098	1.29853e+06	3.19431e+06	7.23027e+06	2.91062e+06	3.04754e+06	5.24164e+06	0.658	0.577	0.735	0.575	0.736	1.169	2.428	1.183	1.175	1.975	nucleus	K12475	DAB2; disabled homolog 2	rno04144 Endocytosis	GO:0000165 MAPK cascade; GO:0000187 activation of MAPK activity; GO:0000902 cell morphogenesis; GO:0000904 cell morphogenesis involved in differentiation; GO:0001558 regulation of cell growth; GO:0001701 in utero embryonic development; GO:0001919 regulation of receptor recycling; GO:0001921 positive regulation of receptor recycling; GO:0001932 regulation of protein phosphorylation; GO:0001933 neg…	GO:0000323 lytic vacuole; GO:0001650 fibrillar center; GO:0005622 intracellular; GO:0005623 cell; GO:0005634 nucleus; GO:0005730 nucleolus; GO:0005737 cytoplasm; GO:0005764 lysosome; GO:0005765 lysosomal membrane; GO:0005773 vacuole; GO:0005774 vacuolar membrane; GO:0005829 cytosol; GO:0005886 plasma membrane; GO:0005905 clathrin-coated pit; GO:0012505 endomembrane system; GO:0012506 vesicle memb…	GO:0005102 signaling receptor binding; GO:0005178 integrin binding; GO:0005488 binding; GO:0005515 protein binding; GO:0005543 phospholipid binding; GO:0005546 phosphatidylinositol-4,5-bisphosphate binding; GO:0008022 protein C-terminus binding; GO:0008289 lipid binding; GO:0030276 clathrin binding; GO:0030674 protein-macromolecule adaptor activity; GO:0035091 phosphatidylinositol binding; GO:003…	PF00640	Phosphotyrosine interaction domain (PTB/PID)	T	KOG3535	Adaptor protein Disabled
D3ZG48	RNA helicase OS=Rattus norvegicus OX=10116 GN=Ddx50 PE=1 SV=1	Ddx50	1.8901	0.000172564	Up	5	3	17	3	82.1	326959	359372	247853	277879	367209	823113	1.31686e+06	809890	871160	930100	0.789	0.759	0.55	0.622	0.784	1.134	1.665	1.24	1.264	1.32	nucleus	K13183			GO:0006139 nucleobase-containing compound metabolic process; GO:0006725 cellular aromatic compound metabolic process; GO:0006807 nitrogen compound metabolic process; GO:0008152 metabolic process; GO:0009987 cellular process; GO:0010501 RNA secondary structure unwinding; GO:0016070 RNA metabolic process; GO:0034641 cellular nitrogen compound metabolic process; GO:0043170 macromolecule metabolic pr…	GO:0005622 intracellular; GO:0005623 cell; GO:0005634 nucleus; GO:0005730 nucleolus; GO:0005737 cytoplasm; GO:0005886 plasma membrane; GO:0016020 membrane; GO:0031974 membrane-enclosed lumen; GO:0031981 nuclear lumen; GO:0043226 organelle; GO:0043227 membrane-bounded organelle; GO:0043228 non-membrane-bounded organelle; GO:0043229 intracellular organelle; GO:0043231 intracellular membrane-bounded…	GO:0003724 RNA helicase activity; GO:0003824 catalytic activity; GO:0004386 helicase activity; GO:0008186 RNA-dependent ATPase activity; GO:0016462 pyrophosphatase activity; GO:0016787 hydrolase activity; GO:0016817 hydrolase activity, acting on acid anhydrides; GO:0016818 hydrolase activity, acting on acid anhydrides, in phosphorus-containing anhydrides; GO:0016887 ATPase activity; GO:0017111 nu…	PF00270; PF08152	DEAD/DEAH box helicase; GUCT (NUC152) domain	A	KOG0331	ATP-dependent RNA helicase
F7EVX2	Translation initiation factor eIF-2B subunit beta OS=Rattus norvegicus OX=10116 GN=Eif2b2 PE=1 SV=1	Eif2b2	1.5182	0.0104382	Up	29	8	70	8	42	2.11779e+06	4.9314e+06	3.85375e+06	3.39516e+06	3.47156e+06	8.75188e+06	9.70836e+06	9.29851e+06	6.92918e+06	7.54037e+06	0.545	1.111	0.913	0.81	0.791	1.287	1.31	1.519	1.073	1.142	cytoskeleton	K03754	EIF2B2; translation initiation factor eIF-2B subunit beta	rno05168 Herpes simplex virus 1 infection; rno03013 RNA transport	GO:0000003 reproduction; GO:0001541 ovarian follicle development; GO:0001558 regulation of cell growth; GO:0002253 activation of immune response; GO:0002376 immune system process; GO:0002429 immune response-activating cell surface receptor signaling pathway; GO:0002682 regulation of immune system process; GO:0002684 positive regulation of immune system process; GO:0002757 immune response-activati…	GO:0005622 intracellular; GO:0005623 cell; GO:0005737 cytoplasm; GO:0005829 cytosol; GO:0005851 eukaryotic translation initiation factor 2B complex; GO:0030424 axon; GO:0032991 protein-containing complex; GO:0042995 cell projection; GO:0043005 neuron projection; GO:0120025 plasma membrane bounded cell projection;	GO:0000166 nucleotide binding; GO:0001882 nucleoside binding; GO:0001883 purine nucleoside binding; GO:0005488 binding; GO:0005524 ATP binding; GO:0005525 GTP binding; GO:0008144 drug binding; GO:0017076 purine nucleotide binding; GO:0019001 guanyl nucleotide binding; GO:0030554 adenyl nucleotide binding; GO:0032549 ribonucleoside binding; GO:0032550 purine ribonucleoside binding; GO:0032553 ribo…			J	KOG1465	Translation initiation factor 2B, beta subunit (eIF-2Bbeta/GCD7)
A0A0G2K401	Propanoyl-CoA:carbon dioxide ligase subunit alpha OS=Rattus norvegicus OX=10116 GN=Pcca PE=1 SV=1	Pcca	0.4867	0.000118653	Down	41	27	898	5	79.8	1.76619e+08	1.69635e+08	1.63377e+08	1.58794e+08	1.67122e+08	1.15653e+08	1.05847e+08	1.29794e+08	1.66562e+08	1.20452e+08	1.452	1.22	1.235	1.21	1.216	0.543	0.456	0.677	0.824	0.582	mitochondria	K01965	PCCA; propionyl-CoA carboxylase alpha chain [EC:6.4.1.3]	rno00630 Glyoxylate and dicarboxylate metabolism; rno01100 Metabolic pathways; rno00640 Propanoate metabolism; rno00280 Valine, leucine and isoleucine degradation; rno01200 Carbon metabolism	GO:0006082 organic acid metabolic process; GO:0006520 cellular amino acid metabolic process; GO:0006629 lipid metabolic process; GO:0006631 fatty acid metabolic process; GO:0006807 nitrogen compound metabolic process; GO:0008152 metabolic process; GO:0009056 catabolic process; GO:0009062 fatty acid catabolic process; GO:0009063 cellular amino acid catabolic process; GO:0009987 cellular process; G…	GO:0005622 intracellular; GO:0005623 cell; GO:0005737 cytoplasm; GO:0005739 mitochondrion; GO:0005759 mitochondrial matrix; GO:0031974 membrane-enclosed lumen; GO:0043226 organelle; GO:0043227 membrane-bounded organelle; GO:0043229 intracellular organelle; GO:0043231 intracellular membrane-bounded organelle; GO:0043233 organelle lumen; GO:0070013 intracellular organelle lumen;	GO:0003824 catalytic activity; GO:0004658 propionyl-CoA carboxylase activity; GO:0005488 binding; GO:0005515 protein binding; GO:0016421 CoA carboxylase activity; GO:0016874 ligase activity; GO:0016885 ligase activity, forming carbon-carbon bonds; GO:0019899 enzyme binding;	PF00289; PF02786; PF02785; PF00364	Carbamoyl-phosphate synthase L chain, N-terminal domain; Carbamoyl-phosphate synthase L chain, ATP binding domain; Biotin carboxylase C-terminal domain; Biotin-requiring enzyme	C	KOG0238	3-Methylcrotonyl-CoA carboxylase, biotin-containing subunit/Propionyl-CoA carboxylase, alpha chain/Acetyl-CoA carboxylase, biotin carboxylase subunit
F1M9A7	Acyl-coenzyme A oxidase OS=Rattus norvegicus OX=10116 GN=Acox3 PE=1 SV=2	Acox3	0.6465	0.00189881	Down	40	22	475	2	78.2	8.21099e+07	9.66278e+07	8.13339e+07	7.92841e+07	1.05436e+08	1.06455e+08	8.83192e+07	1.01547e+08	8.75836e+07	6.75138e+07	1.284	1.322	1.17	1.15	1.459	0.951	0.724	1.008	0.824	0.621	cytoplasm	K00232	E1.3.3.6; acyl-CoA oxidase [EC:1.3.3.6]	rno01100 Metabolic pathways; rno00410 beta-Alanine metabolism; rno01212 Fatty acid metabolism; rno03320 PPAR signaling pathway; rno00640 Propanoate metabolism; rno01040 Biosynthesis of unsaturated fatty acids; rno01200 Carbon metabolism; rno04146 Peroxisome; rno04024 cAMP signaling pathway; rno00592 alpha-Linolenic acid metabolism; rno00071 Fatty acid degradation	GO:0006082 organic acid metabolic process; GO:0006605 protein targeting; GO:0006625 protein targeting to peroxisome; GO:0006629 lipid metabolic process; GO:0006631 fatty acid metabolic process; GO:0006635 fatty acid beta-oxidation; GO:0006810 transport; GO:0006886 intracellular protein transport; GO:0006996 organelle organization; GO:0007031 peroxisome organization; GO:0008104 protein localizatio…	GO:0005622 intracellular; GO:0005623 cell; GO:0005737 cytoplasm; GO:0005777 peroxisome; GO:0005782 peroxisomal matrix; GO:0005829 cytosol; GO:0031907 microbody lumen; GO:0031974 membrane-enclosed lumen; GO:0042579 microbody; GO:0043226 organelle; GO:0043227 membrane-bounded organelle; GO:0043229 intracellular organelle; GO:0043231 intracellular membrane-bounded organelle; GO:0043233 organelle lum…	GO:0000166 nucleotide binding; GO:0003824 catalytic activity; GO:0003995 acyl-CoA dehydrogenase activity; GO:0003997 acyl-CoA oxidase activity; GO:0005102 signaling receptor binding; GO:0005488 binding; GO:0005504 fatty acid binding; GO:0005515 protein binding; GO:0008289 lipid binding; GO:0016402 pristanoyl-CoA oxidase activity; GO:0016491 oxidoreductase activity; GO:0016627 oxidoreductase activ…	PF02770; PF00441	Acyl-CoA dehydrogenase, middle domain; Acyl-CoA dehydrogenase, C-terminal domain	IQ	KOG0135	Pristanoyl-CoA/acyl-CoA oxidase
A0A0G2JZ75	Plasmalemma vesicle-associated protein OS=Rattus norvegicus OX=10116 GN=Plvap PE=4 SV=1	Plvap	3.1347	0.0193422	Up	9	3	73	2	50.1	125798	142041	200916	96417.3	221573	653278	441766	1.25118e+06	261654	1.19372e+06	0.434	0.429	0.638	0.309	0.677	1.288	0.799	2.741	0.544	2.424	cytoplasm	K17309			GO:0000165 MAPK cascade; GO:0002682 regulation of immune system process; GO:0002684 positive regulation of immune system process; GO:0002685 regulation of leukocyte migration; GO:0002687 positive regulation of leukocyte migration; GO:0002691 regulation of cellular extravasation; GO:0002693 positive regulation of cellular extravasation; GO:0006464 cellular protein modification process; GO:0006468 …	GO:0005623 cell; GO:0005886 plasma membrane; GO:0005901 caveola; GO:0009986 cell surface; GO:0016020 membrane; GO:0016021 integral component of membrane; GO:0031224 intrinsic component of membrane; GO:0044853 plasma membrane raft; GO:0045121 membrane raft; GO:0071944 cell periphery; GO:0098589 membrane region; GO:0098590 plasma membrane region; GO:0098805 whole membrane; GO:0098857 membrane micro…	GO:0005488 binding; GO:0005515 protein binding; GO:0042802 identical protein binding; GO:0042803 protein homodimerization activity; GO:0046983 protein dimerization activity;
A0A0G2JZV8	Synaptic functional regulator FMR1 OS=Rattus norvegicus OX=10116 GN=Fmr1 PE=1 SV=1	Fmr1	1.9645	0.000130959	Up	8	5	89	4	68.9	660398	509073	554279	564952	597817	1.53509e+06	2.46074e+06	1.45057e+06	1.61131e+06	2.01772e+06	0.837	0.565	0.647	0.664	0.671	1.112	1.635	1.167	1.229	1.505	cytoplasm	K15516	FMR; fragile X mental retardation protein	rno03013 RNA transport	GO:0000003 reproduction; GO:0000381 regulation of alternative mRNA splicing, via spliceosome; GO:0001505 regulation of neurotransmitter levels; GO:0001541 ovarian follicle development; GO:0001932 regulation of protein phosphorylation; GO:0001934 positive regulation of protein phosphorylation; GO:0002090 regulation of receptor internalization; GO:0002091 negative regulation of receptor internaliza…	GO:0005622 intracellular; GO:0005623 cell; GO:0005634 nucleus; GO:0005654 nucleoplasm; GO:0005694 chromosome; GO:0005730 nucleolus; GO:0005737 cytoplasm; GO:0005783 endoplasmic reticulum; GO:0005790 smooth endoplasmic reticulum; GO:0005791 rough endoplasmic reticulum; GO:0005829 cytosol; GO:0005844 polysome; GO:0005845 mRNA cap binding complex; GO:0005886 plasma membrane; GO:0010369 chromocenter;…	GO:0000339 RNA cap binding; GO:0000340 RNA 7-methylguanosine cap binding; GO:0002151 G-quadruplex RNA binding; GO:0003676 nucleic acid binding; GO:0003682 chromatin binding; GO:0003723 RNA binding; GO:0003725 double-stranded RNA binding; GO:0003727 single-stranded RNA binding; GO:0003729 mRNA binding; GO:0003730 mRNA 3'-UTR binding; GO:0005488 binding; GO:0005515 protein binding; GO:0008017 micro…	PF05641; PF00013	Agenet domain; KH domain
A0A0A0MY43	Activating signal cointegrator 1 complex subunit 3 OS=Rattus norvegicus OX=10116 GN=Ascc3 PE=1 SV=1	Ascc3	0.3013	6.91128e-07	Down	11	18	92	18	250.4	7.06666e+07	8.56064e+07	7.1209e+07	7.36319e+07	8.12331e+07	3.26936e+07	3.40965e+07	2.87146e+07	4.48173e+07	4.09631e+07	1.385	1.468	1.284	1.338	1.409	0.366	0.35	0.357	0.529	0.472	mitochondria	K18663			GO:0006139 nucleobase-containing compound metabolic process; GO:0006259 DNA metabolic process; GO:0006281 DNA repair; GO:0006304 DNA modification; GO:0006307 DNA dealkylation involved in DNA repair; GO:0006725 cellular aromatic compound metabolic process; GO:0006807 nitrogen compound metabolic process; GO:0006950 response to stress; GO:0006974 cellular response to DNA damage stimulus; GO:0006996 …	GO:0005622 intracellular; GO:0005623 cell; GO:0005634 nucleus; GO:0005737 cytoplasm; GO:0005829 cytosol; GO:0032991 protein-containing complex; GO:0043226 organelle; GO:0043227 membrane-bounded organelle; GO:0043229 intracellular organelle; GO:0043231 intracellular membrane-bounded organelle; GO:0099053 activating signal cointegrator 1 complex;	GO:0003678 DNA helicase activity; GO:0003824 catalytic activity; GO:0004386 helicase activity; GO:0008094 DNA-dependent ATPase activity; GO:0016462 pyrophosphatase activity; GO:0016787 hydrolase activity; GO:0016817 hydrolase activity, acting on acid anhydrides; GO:0016818 hydrolase activity, acting on acid anhydrides, in phosphorus-containing anhydrides; GO:0016887 ATPase activity; GO:0017111 nu…	PF00270	DEAD/DEAH box helicase	A	KOG0952	DNA/RNA helicase MER3/SLH1, DEAD-box superfamily
A0A0G2KB55	SUMO-conjugating enzyme UBC9-like OS=Rattus norvegicus OX=10116 GN=LOC102553386 PE=3 SV=1	LOC102553386	2.1564	0.00101099	Up	59	6	72	6	17.3	3.02833e+06	4.36914e+06	3.21262e+06	2.59934e+06	5.13045e+06	8.81367e+06	1.62061e+07	1.43855e+07	1.04881e+07	1.21961e+07	0.604	0.763	0.589	0.481	0.906	1.004	1.694	1.821	1.259	1.431	extracellular	K10577	UBE2I; ubiquitin-conjugating enzyme E2 I	rno05206 MicroRNAs in cancer; rno04064 NF-kappa B signaling pathway; rno04120 Ubiquitin mediated proteolysis; rno03013 RNA transport	GO:0000122 negative regulation of transcription by RNA polymerase II; GO:0006355 regulation of transcription, DNA-templated; GO:0006357 regulation of transcription by RNA polymerase II; GO:0006464 cellular protein modification process; GO:0006508 proteolysis; GO:0006511 ubiquitin-dependent protein catabolic process; GO:0006807 nitrogen compound metabolic process; GO:0008152 metabolic process; GO:…	GO:0000228 nuclear chromosome; GO:0000793 condensed chromosome; GO:0000794 condensed nuclear chromosome; GO:0000795 synaptonemal complex; GO:0001650 fibrillar center; GO:0005622 intracellular; GO:0005623 cell; GO:0005634 nucleus; GO:0005635 nuclear envelope; GO:0005654 nucleoplasm; GO:0005694 chromosome; GO:0005730 nucleolus; GO:0005737 cytoplasm; GO:0005829 cytosol; GO:0012505 endomembrane syste…	GO:0003824 catalytic activity; GO:0004842 ubiquitin-protein transferase activity; GO:0005488 binding; GO:0005515 protein binding; GO:0008022 protein C-terminus binding; GO:0008134 transcription factor binding; GO:0016740 transferase activity; GO:0019787 ubiquitin-like protein transferase activity; GO:0019789 SUMO transferase activity; GO:0019899 enzyme binding; GO:0019904 protein domain specific …	PF00179	Ubiquitin-conjugating enzyme	O	KOG0424	Ubiquitin-protein ligase
D3ZS72	Phosphatidylinositol-3,4,5-trisphosphate-dependent Rac exchange factor 1 OS=Rattus norvegicus OX=10116 GN=Prex1 PE=1 SV=3	Prex1	5.5457	6.64771e-07	Up	2	2	7	2	184.3	33515.7	27659.3	36854.8	45462.6	27931.8	336374	394267	253612	237298	300136	0.34	0.246	0.344	0.428	0.251	1.95	2.098	1.634	1.449	1.792	nucleus	K12365	PREX1; phosphatidylinositol-3,4,5-trisphosphate-dependent Rac exchanger 1 protein	rno05167 Kaposi sarcoma-associated herpesvirus infection; rno04062 Chemokine signaling pathway	GO:0001775 cell activation; GO:0001932 regulation of protein phosphorylation; GO:0001933 negative regulation of protein phosphorylation; GO:0002274 myeloid leukocyte activation; GO:0002376 immune system process; GO:0002520 immune system development; GO:0002521 leukocyte differentiation; GO:0006469 negative regulation of protein kinase activity; GO:0006801 superoxide metabolic process; GO:0006928 …	GO:0005622 intracellular; GO:0005623 cell; GO:0005737 cytoplasm; GO:0005829 cytosol; GO:0005886 plasma membrane; GO:0016020 membrane; GO:0030424 axon; GO:0030425 dendrite; GO:0030426 growth cone; GO:0030427 site of polarized growth; GO:0036477 somatodendritic compartment; GO:0042995 cell projection; GO:0043005 neuron projection; GO:0043198 dendritic shaft; GO:0048471 perinuclear region of cytopla…	GO:0005085 guanyl-nucleotide exchange factor activity; GO:0005088 Ras guanyl-nucleotide exchange factor activity; GO:0005089 Rho guanyl-nucleotide exchange factor activity; GO:0005096 GTPase activator activity; GO:0005488 binding; GO:0005515 protein binding; GO:0005543 phospholipid binding; GO:0008047 enzyme activator activity; GO:0008289 lipid binding; GO:0017016 Ras GTPase binding; GO:0017048 R…	PF00621; PF00610	RhoGEF domain; Domain found in Dishevelled, Egl-10, and Pleckstrin (DEP)	T	KOG3519	Invasion-inducing protein TIAM1/CDC24 and related RhoGEF GTPases
F1LML6	Divergent protein kinase domain 1A OS=Rattus norvegicus OX=10116 GN=Dipk1a PE=1 SV=2	Dipk1a	0.6217	0.00537626	Down	8	3	14	3	48.9	978266	723820	740499	870128	802166	1.02965e+06	840308	932430	623806	632963	1.668	1.08	1.161	1.376	1.21	1.003	0.751	1.009	0.64	0.635	plasma membrane
A0A096MJP9	DNA damage-inducible 1 homolog 2 OS=Rattus norvegicus OX=10116 GN=Ddi2 PE=1 SV=1	Ddi2	0.579	2.66965e-05	Down	19	13	142	13	106	1.41822e+07	1.71305e+07	1.68622e+07	1.35494e+07	1.3861e+07	1.4248e+07	1.6437e+07	1.41144e+07	1.22625e+07	1.21727e+07	1.286	1.359	1.406	1.139	1.112	0.738	0.781	0.812	0.669	0.649	nucleus	K11885			GO:0003008 system process; GO:0006508 proteolysis; GO:0006807 nitrogen compound metabolic process; GO:0006810 transport; GO:0007586 digestion; GO:0008152 metabolic process; GO:0010467 gene expression; GO:0010827 regulation of glucose transmembrane transport; GO:0010829 negative regulation of glucose transmembrane transport; GO:0016485 protein processing; GO:0019538 protein metabolic process; GO:0…	GO:0005622 intracellular; GO:0005623 cell; GO:0005634 nucleus; GO:0005654 nucleoplasm; GO:0005737 cytoplasm; GO:0005829 cytosol; GO:0005903 brush border; GO:0016020 membrane; GO:0030054 cell junction; GO:0031974 membrane-enclosed lumen; GO:0031981 nuclear lumen; GO:0043226 organelle; GO:0043227 membrane-bounded organelle; GO:0043229 intracellular organelle; GO:0043231 intracellular membrane-bound…	GO:0003824 catalytic activity; GO:0004175 endopeptidase activity; GO:0004190 aspartic-type endopeptidase activity; GO:0005488 binding; GO:0005515 protein binding; GO:0008200 ion channel inhibitor activity; GO:0008233 peptidase activity; GO:0016247 channel regulator activity; GO:0016248 channel inhibitor activity; GO:0016787 hydrolase activity; GO:0017080 sodium channel regulator activity; GO:0019…	PF00240	Ubiquitin family	L	KOG0012	DNA damage inducible protein
E9PU01	DNA helicase OS=Rattus norvegicus OX=10116 GN=Chd4 PE=1 SV=3	Chd4	1.5122	5.83836e-06	Up	18	25	247	19	218	6.12209e+06	7.98023e+06	7.63043e+06	8.04182e+06	7.68066e+06	1.7412e+07	1.96496e+07	1.74593e+07	1.79525e+07	1.67774e+07	0.76	0.867	0.871	0.926	0.844	1.235	1.278	1.375	1.341	1.225	nucleus	K11643	CHD4; chromodomain-helicase-DNA-binding protein 4 [EC:3.6.4.12]	rno05203 Viral carcinogenesis; rno05165 Human papillomavirus infection	GO:0000122 negative regulation of transcription by RNA polymerase II; GO:0006325 chromatin organization; GO:0006355 regulation of transcription, DNA-templated; GO:0006357 regulation of transcription by RNA polymerase II; GO:0006464 cellular protein modification process; GO:0006476 protein deacetylation; GO:0006807 nitrogen compound metabolic process; GO:0006996 organelle organization; GO:0008152 …	GO:0000118 histone deacetylase complex; GO:0000228 nuclear chromosome; GO:0000785 chromatin; GO:0000790 nuclear chromatin; GO:0005622 intracellular; GO:0005623 cell; GO:0005634 nucleus; GO:0005654 nucleoplasm; GO:0005694 chromosome; GO:0005737 cytoplasm; GO:0005813 centrosome; GO:0005815 microtubule organizing center; GO:0005856 cytoskeleton; GO:0015630 microtubule cytoskeleton; GO:0016581 NuRD c…	GO:0001085 RNA polymerase II transcription factor binding; GO:0001103 RNA polymerase II repressing transcription factor binding; GO:0003676 nucleic acid binding; GO:0003677 DNA binding; GO:0003678 DNA helicase activity; GO:0003824 catalytic activity; GO:0004386 helicase activity; GO:0004407 histone deacetylase activity; GO:0005488 binding; GO:0005515 protein binding; GO:0008094 DNA-dependent ATPa…	PF08073; PF00628; PF00385; PF06465; PF06461; PF08074	CHDNT (NUC034) domain; PHD-finger; Chromo (CHRromatin Organisation MOdifier) domain; Domain of Unknown Function (DUF1087); Domain of Unknown Function (DUF1086); CHDCT2 (NUC038) domain	B	KOG0383	Predicted helicase
A0A0G2K4R1	Protein phosphatase 1 regulatory subunit OS=Rattus norvegicus OX=10116 GN=Ppp1r12c PE=1 SV=1	Ppp1r12c	1.8177	0.00770268	Up	5	3	19	3	84.7	283631	273930	173742	141109	316956	742253	838252	446268	646372	771066	0.9	0.761	0.507	0.415	0.89	1.346	1.394	0.899	1.234	1.44	nucleus	K17457	PPP1R12C; protein phosphatase 1 regulatory subunit 12C	rno04921 Oxytocin signaling pathway; rno05205 Proteoglycans in cancer; rno04510 Focal adhesion; rno04810 Regulation of actin cytoskeleton; rno04270 Vascular smooth muscle contraction						OT	KOG0505	Myosin phosphatase, regulatory subunit
A0A0G2K463	Myomegalin OS=Rattus norvegicus OX=10116 GN=Pde4dip PE=1 SV=1	Pde4dip	2.0176	0.0253321	Up	2	2	7	2	264.8		271277	266911	409138	397940	1.04935e+06	1.29254e+06	1.47303e+06	908965	516977		0.524	0.542	0.837	0.777	1.323	1.495	2.063	1.207	0.671	nucleus	K16549			GO:0009987 cellular process; GO:0016043 cellular component organization; GO:0022607 cellular component assembly; GO:0033043 regulation of organelle organization; GO:0034622 cellular protein-containing complex assembly; GO:0043933 protein-containing complex subunit organization; GO:0044085 cellular component biogenesis; GO:0050789 regulation of biological process; GO:0050794 regulation of cellular…	GO:0005622 intracellular; GO:0005623 cell; GO:0005634 nucleus; GO:0005737 cytoplasm; GO:0005794 Golgi apparatus; GO:0005813 centrosome; GO:0005815 microtubule organizing center; GO:0005856 cytoskeleton; GO:0012505 endomembrane system; GO:0015630 microtubule cytoskeleton; GO:0030016 myofibril; GO:0043226 organelle; GO:0043227 membrane-bounded organelle; GO:0043228 non-membrane-bounded organelle; G…	GO:0005198 structural molecule activity; GO:0005488 binding; GO:0005515 protein binding; GO:0019899 enzyme binding;	PF06758	Repeat of unknown function (DUF1220)
F1M8V2	Ubiquitination factor E4B OS=Rattus norvegicus OX=10116 GN=Ube4b PE=1 SV=3	Ube4b	1.8536	0.00138982	Up	12	9	68	9	133.2	1.33936e+06	1.80918e+06	1.52926e+06	1.44112e+06	1.89276e+06	4.98981e+06	6.3266e+06	4.85439e+06	2.84239e+06	4.50887e+06	0.64	0.757	0.673	0.639	0.801	1.362	1.585	1.473	0.818	1.268	cytoplasm,nucleus	K10597	UBE4B; ubiquitin conjugation factor E4 B [EC:2.3.2.27]	rno04141 Protein processing in endoplasmic reticulum; rno04120 Ubiquitin mediated proteolysis	GO:0000209 protein polyubiquitination; GO:0003007 heart morphogenesis; GO:0003205 cardiac chamber development; GO:0003206 cardiac chamber morphogenesis; GO:0003208 cardiac ventricle morphogenesis; GO:0003222 ventricular trabecula myocardium morphogenesis; GO:0003229 ventricular cardiac muscle tissue development; GO:0003231 cardiac ventricle development; GO:0006457 protein folding; GO:0006464 cell…	GO:0000151 ubiquitin ligase complex; GO:0005622 intracellular; GO:0005623 cell; GO:0005634 nucleus; GO:0005737 cytoplasm; GO:0032991 protein-containing complex; GO:0043226 organelle; GO:0043227 membrane-bounded organelle; GO:0043229 intracellular organelle; GO:0043231 intracellular membrane-bounded organelle; GO:1902494 catalytic complex; GO:1990234 transferase complex;	GO:0000166 nucleotide binding; GO:0003824 catalytic activity; GO:0004842 ubiquitin-protein transferase activity; GO:0005488 binding; GO:0005515 protein binding; GO:0005524 ATP binding; GO:0008144 drug binding; GO:0016740 transferase activity; GO:0017076 purine nucleotide binding; GO:0019787 ubiquitin-like protein transferase activity; GO:0019899 enzyme binding; GO:0030554 adenyl nucleotide bindin…	PF04564	U-box domain	O	KOG2042	Ubiquitin fusion degradation protein-2
A0A0G2JU01	Rho guanine nucleotide exchange factor 1 OS=Rattus norvegicus OX=10116 GN=Arhgef1 PE=1 SV=1	Arhgef1	1.5549	0.0128359	Up	21	13	130	13	96.6	1.91403e+06	4.18671e+06	3.77037e+06	3.52537e+06	3.88975e+06	7.96356e+06	1.1598e+07	6.0076e+06	7.94656e+06	8.9771e+06	0.462	0.885	0.838	0.79	0.831	1.099	1.468	0.921	1.155	1.275	cytoplasm,nucleus	K12330	ARHGEF1; Rho guanine nucleotide exchange factor 1	rno04928 Parathyroid hormone synthesis, secretion and action; rno05200 Pathways in cancer; rno05135 Yersinia infection; rno05417 Lipid and atherosclerosis; rno04270 Vascular smooth muscle contraction; rno05205 Proteoglycans in cancer; rno04810 Regulation of actin cytoskeleton; rno05163 Human cytomegalovirus infection; rno04611 Platelet activation	GO:0007154 cell communication; GO:0007165 signal transduction; GO:0007186 G protein-coupled receptor signaling pathway; GO:0007264 small GTPase mediated signal transduction; GO:0007265 Ras protein signal transduction; GO:0007266 Rho protein signal transduction; GO:0008283 cell population proliferation; GO:0009966 regulation of signal transduction; GO:0009987 cellular process; GO:0010646 regulatio…	GO:0005622 intracellular; GO:0005623 cell; GO:0005737 cytoplasm; GO:0005829 cytosol; GO:0005886 plasma membrane; GO:0016020 membrane; GO:0071944 cell periphery;	GO:0005085 guanyl-nucleotide exchange factor activity; GO:0005088 Ras guanyl-nucleotide exchange factor activity; GO:0005089 Rho guanyl-nucleotide exchange factor activity; GO:0005488 binding; GO:0005515 protein binding; GO:0017016 Ras GTPase binding; GO:0017048 Rho GTPase binding; GO:0019899 enzyme binding; GO:0031267 small GTPase binding; GO:0051020 GTPase binding; GO:0098772 molecular function…	PF09128; PF00621	Regulator of G protein signalling-like domain; RhoGEF domain	T	KOG3520	Predicted guanine nucleotide exchange factor
A0A096MKE2	Sorting nexin 12 OS=Rattus norvegicus OX=10116 GN=Snx12 PE=1 SV=1	Snx12	2.4158	0.000335689	Up	40	7	84	6	18.9	1.35709e+06	1.06337e+06	1.32944e+06	945744	2.0887e+06	5.38961e+06	5.32316e+06	3.71175e+06	5.7461e+06	5.76433e+06	0.658	0.451	0.593	0.425	0.896	1.492	1.352	1.141	1.675	1.643	cytoplasm				GO:0006810 transport; GO:0006897 endocytosis; GO:0006996 organelle organization; GO:0009892 negative regulation of metabolic process; GO:0009894 regulation of catabolic process; GO:0009895 negative regulation of catabolic process; GO:0009987 cellular process; GO:0010468 regulation of gene expression; GO:0010605 negative regulation of macromolecule metabolic process; GO:0010629 negative regulation…	GO:0005622 intracellular; GO:0005623 cell; GO:0005737 cytoplasm; GO:0005768 endosome; GO:0005769 early endosome; GO:0012505 endomembrane system; GO:0016020 membrane; GO:0019898 extrinsic component of membrane; GO:0031410 cytoplasmic vesicle; GO:0031982 vesicle; GO:0043226 organelle; GO:0043227 membrane-bounded organelle; GO:0043229 intracellular organelle; GO:0097708 intracellular vesicle;	GO:0005488 binding; GO:0005515 protein binding; GO:0005543 phospholipid binding; GO:0008289 lipid binding; GO:0019899 enzyme binding; GO:0035091 phosphatidylinositol binding; GO:0043167 ion binding; GO:0043168 anion binding;	PF00787	PX domain	U	KOG2527	Sorting nexin SNX11
F1MAC0	Interferon gamma-inducible protein 47 OS=Rattus norvegicus OX=10116 GN=Ifi47 PE=1 SV=1	Ifi47	3.2734	5.8355e-05	Up	41	15	133	14	47.4	3.52235e+06	3.03204e+06	2.25921e+06	2.82204e+06	4.88085e+06	1.37575e+07	2.325e+07	1.89293e+07	1.3886e+07	1.58524e+07	0.557	0.42	0.329	0.414	0.683	1.243	1.927	1.9	1.321	1.475	cytoskeleton	K17072	IFI47; interferon gamma inducible protein 47	rno04668 TNF signaling pathway
A0A140TAF7	Protein O-glucosyltransferase 1 OS=Rattus norvegicus OX=10116 GN=Poglut1 PE=1 SV=1	Poglut1	0.505	4.46754e-05	Down	13	6	87	6	52.8	3.56998e+06	2.87739e+06	2.96674e+06	3.05359e+06	2.87697e+06	2.4214e+06	2.36795e+06	2.02608e+06	2.69875e+06	2.77566e+06	1.877	1.324	1.435	1.489	1.339	0.727	0.653	0.676	0.854	0.859	cytoplasm	K13667	POGLUT1; EGF-domain serine glucosyl/xylosyltransferase [EC:2.4.1.376 2.4.2.63]	rno00514 Other types of O-glycan biosynthesis	GO:0001756 somitogenesis; GO:0003002 regionalization; GO:0006464 cellular protein modification process; GO:0006486 protein glycosylation; GO:0006493 protein O-linked glycosylation; GO:0006629 lipid metabolic process; GO:0006643 membrane lipid metabolic process; GO:0006664 glycolipid metabolic process; GO:0006807 nitrogen compound metabolic process; GO:0007275 multicellular organism development; G…	GO:0005622 intracellular; GO:0005623 cell; GO:0005737 cytoplasm; GO:0005783 endoplasmic reticulum; GO:0005788 endoplasmic reticulum lumen; GO:0012505 endomembrane system; GO:0031974 membrane-enclosed lumen; GO:0043226 organelle; GO:0043227 membrane-bounded organelle; GO:0043229 intracellular organelle; GO:0043231 intracellular membrane-bounded organelle; GO:0043233 organelle lumen; GO:0070013 int…	GO:0003824 catalytic activity; GO:0008194 UDP-glycosyltransferase activity; GO:0016740 transferase activity; GO:0016757 transferase activity, transferring glycosyl groups; GO:0016758 transferase activity, transferring hexosyl groups; GO:0016763 transferase activity, transferring pentosyl groups; GO:0035251 UDP-glucosyltransferase activity; GO:0035252 UDP-xylosyltransferase activity; GO:0042285 xy…			S	KOG2458	Endoplasmic reticulum protein EP58, contains filamin rod domain and KDEL motif
A0A0G2JUB0	Protein FAM3C OS=Rattus norvegicus OX=10116 GN=Fam3c PE=1 SV=1	Fam3c	4.0328	0.000245855	Up	16	4	25	4	24.7	396684		504934	765151	545010	2.9025e+06	4.72077e+06	1.89779e+06	4.48042e+06	3.9407e+06	0.306		0.359	0.548	0.373	1.281	1.911	0.93	2.082	1.791	extracellular				GO:0002576 platelet degranulation; GO:0006810 transport; GO:0006887 exocytosis; GO:0009966 regulation of signal transduction; GO:0009987 cellular process; GO:0010469 regulation of signaling receptor activity; GO:0010646 regulation of cell communication; GO:0016192 vesicle-mediated transport; GO:0023051 regulation of signaling; GO:0032940 secretion by cell; GO:0045055 regulated exocytosis; GO:0046…	GO:0005576 extracellular region; GO:0005622 intracellular; GO:0005623 cell; GO:0005737 cytoplasm; GO:0005794 Golgi apparatus; GO:0012505 endomembrane system; GO:0030141 secretory granule; GO:0031089 platelet dense granule lumen; GO:0031410 cytoplasmic vesicle; GO:0031974 membrane-enclosed lumen; GO:0031982 vesicle; GO:0031983 vesicle lumen; GO:0034774 secretory granule lumen; GO:0042827 platelet …	GO:0005102 signaling receptor binding; GO:0005125 cytokine activity; GO:0005488 binding; GO:0005515 protein binding; GO:0030545 receptor regulator activity; GO:0048018 receptor ligand activity; GO:0098772 molecular function regulator;
D3ZYK9	Nucleophosmin/nucleoplasmin, 3 OS=Rattus norvegicus OX=10116 GN=Npm3 PE=1 SV=1	Npm3	1.9835	0.000235817	Up	33	3	22	3	18.9	562303	872266	1.12694e+06	908246	942614	2.80135e+06	3.4822e+06	2.41713e+06	2.25123e+06	2.88239e+06	0.558	0.757	1.028	0.835	0.827	1.587	1.81	1.521	1.344	1.682	extracellular	K11278			GO:0006139 nucleobase-containing compound metabolic process; GO:0006351 transcription, DNA-templated; GO:0006364 rRNA processing; GO:0006396 RNA processing; GO:0006725 cellular aromatic compound metabolic process; GO:0006807 nitrogen compound metabolic process; GO:0008152 metabolic process; GO:0009058 biosynthetic process; GO:0009059 macromolecule biosynthetic process; GO:0009303 rRNA transcripti…	GO:0005622 intracellular; GO:0005623 cell; GO:0005634 nucleus; GO:0005730 nucleolus; GO:0005737 cytoplasm; GO:0005829 cytosol; GO:0005856 cytoskeleton; GO:0015629 actin cytoskeleton; GO:0031974 membrane-enclosed lumen; GO:0031981 nuclear lumen; GO:0043226 organelle; GO:0043227 membrane-bounded organelle; GO:0043228 non-membrane-bounded organelle; GO:0043229 intracellular organelle; GO:0043231 int…		PF03066	Nucleoplasmin
A0A0G2JVM2	Uncharacterized protein OS=Rattus norvegicus OX=10116 GN=Mia3 PE=1 SV=1	Mia3	0.6552	0.00112466	Down	29	38	483	38	153.4	4.19928e+07	3.72573e+07	3.17629e+07	3.59372e+07	3.4819e+07	3.90591e+07	4.36691e+07	2.81544e+07	4.24702e+07	3.64505e+07	1.452	1.127	1.01	1.152	1.065	0.771	0.791	0.618	0.883	0.741	cytoplasm	K23704			GO:0001501 skeletal system development; GO:0002062 chondrocyte differentiation; GO:0002063 chondrocyte development; GO:0002682 regulation of immune system process; GO:0002684 positive regulation of immune system process; GO:0002685 regulation of leukocyte migration; GO:0002687 positive regulation of leukocyte migration; GO:0006464 cellular protein modification process; GO:0006807 nitrogen compoun…	GO:0005622 intracellular; GO:0005623 cell; GO:0005737 cytoplasm; GO:0005783 endoplasmic reticulum; GO:0005788 endoplasmic reticulum lumen; GO:0005789 endoplasmic reticulum membrane; GO:0012505 endomembrane system; GO:0016020 membrane; GO:0016021 integral component of membrane; GO:0031224 intrinsic component of membrane; GO:0031974 membrane-enclosed lumen; GO:0031984 organelle subcompartment; GO:0…	GO:0005215 transporter activity;
F1LM47	Succinate--CoA ligase [ADP-forming] subunit beta, mitochondrial OS=Rattus norvegicus OX=10116 GN=Sucla2 PE=1 SV=1	Sucla2	0.4394	1.42277e-06	Down	41	19	732	19	50.3	1.89765e+08	1.77562e+08	1.84404e+08	1.85541e+08	1.79935e+08	1.20652e+08	1.2124e+08	1.35407e+08	1.35368e+08	1.22461e+08	1.518	1.243	1.357	1.377	1.274	0.551	0.508	0.687	0.652	0.576	mitochondria	K01900	LSC2; succinyl-CoA synthetase beta subunit [EC:6.2.1.4 6.2.1.5]	rno01100 Metabolic pathways; rno00640 Propanoate metabolism; rno00020 Citrate cycle (TCA cycle); rno01200 Carbon metabolism	GO:0006082 organic acid metabolic process; GO:0006091 generation of precursor metabolites and energy; GO:0006099 tricarboxylic acid cycle; GO:0006101 citrate metabolic process; GO:0006104 succinyl-CoA metabolic process; GO:0006105 succinate metabolic process; GO:0006139 nucleobase-containing compound metabolic process; GO:0006163 purine nucleotide metabolic process; GO:0006637 acyl-CoA metabolic …	GO:0005622 intracellular; GO:0005623 cell; GO:0005737 cytoplasm; GO:0005739 mitochondrion; GO:0005759 mitochondrial matrix; GO:0031974 membrane-enclosed lumen; GO:0043209 myelin sheath; GO:0043226 organelle; GO:0043227 membrane-bounded organelle; GO:0043229 intracellular organelle; GO:0043231 intracellular membrane-bounded organelle; GO:0043233 organelle lumen; GO:0070013 intracellular organelle …	GO:0003824 catalytic activity; GO:0004774 succinate-CoA ligase activity; GO:0004775 succinate-CoA ligase (ADP-forming) activity; GO:0016874 ligase activity; GO:0016877 ligase activity, forming carbon-sulfur bonds; GO:0016878 acid-thiol ligase activity;	PF08442; PF00549	ATP-grasp domain; CoA-ligase	C	KOG2799	Succinyl-CoA synthetase, beta subunit
D3ZXF9	Mitochondrial ribosomal protein L12 OS=Rattus norvegicus OX=10116 GN=Mrpl12 PE=1 SV=1	Mrpl12	1.718	0.0131969	Up	21	8	85	8	29.4	3.66439e+06	4.44078e+06	4.72324e+06	4.77211e+06	7.00608e+06	1.15593e+07	9.81566e+06	1.56492e+07	1.75211e+07	1.10002e+07	0.635	0.673	0.753	0.766	1.074	1.144	0.891	1.72	1.826	1.121	cytoplasm	K02935	RP-L7; large subunit ribosomal protein L7/L12	rno03010 Ribosome	GO:0000959 mitochondrial RNA metabolic process; GO:0006139 nucleobase-containing compound metabolic process; GO:0006351 transcription, DNA-templated; GO:0006355 regulation of transcription, DNA-templated; GO:0006390 mitochondrial transcription; GO:0006412 translation; GO:0006414 translational elongation; GO:0006415 translational termination; GO:0006518 peptide metabolic process; GO:0006725 cellul…	GO:0000313 organellar ribosome; GO:0000315 organellar large ribosomal subunit; GO:0005622 intracellular; GO:0005623 cell; GO:0005737 cytoplasm; GO:0005739 mitochondrion; GO:0005740 mitochondrial envelope; GO:0005743 mitochondrial inner membrane; GO:0005759 mitochondrial matrix; GO:0005761 mitochondrial ribosome; GO:0005762 mitochondrial large ribosomal subunit; GO:0005840 ribosome; GO:0015934 lar…	GO:0003676 nucleic acid binding; GO:0003723 RNA binding; GO:0003735 structural constituent of ribosome; GO:0005198 structural molecule activity; GO:0005488 binding; GO:0097159 organic cyclic compound binding; GO:1901363 heterocyclic compound binding;	PF00542	Ribosomal protein L7/L12 C-terminal domain	J	KOG1715	Mitochondrial/chloroplast ribosomal protein L12
A0A0H2UHZ0	Na(+)-dependent phosphate cotransporter 2B OS=Rattus norvegicus OX=10116 GN=Slc34a2 PE=1 SV=1	Slc34a2	6.7223	0.00186258	Up	4	3	9	3	80	151905	80330.5	63141.9	137119	85970.5	732345	3.22327e+06	366637	897375	635578	0.397	0.184	0.152	0.332	0.199	1.092	4.411	0.608	1.41	0.976	plasma membrane	K14683	SLC34A; solute carrier family 34 (sodium-dependent phosphate cotransporter)	rno04928 Parathyroid hormone synthesis, secretion and action; rno04978 Mineral absorption	GO:0001701 in utero embryonic development; GO:0006807 nitrogen compound metabolic process; GO:0006810 transport; GO:0006811 ion transport; GO:0006812 cation transport; GO:0006814 sodium ion transport; GO:0006817 phosphate ion transport; GO:0006820 anion transport; GO:0006873 cellular ion homeostasis; GO:0007275 multicellular organism development; GO:0007568 aging; GO:0008152 metabolic process; GO…	GO:0005622 intracellular; GO:0005623 cell; GO:0005737 cytoplasm; GO:0005886 plasma membrane; GO:0005887 integral component of plasma membrane; GO:0005902 microvillus; GO:0005903 brush border; GO:0016020 membrane; GO:0016021 integral component of membrane; GO:0016324 apical plasma membrane; GO:0031224 intrinsic component of membrane; GO:0031226 intrinsic component of plasma membrane; GO:0031253 ce…	GO:0005215 transporter activity; GO:0005436 sodium:phosphate symporter activity; GO:0005488 binding; GO:0005515 protein binding; GO:0008324 cation transmembrane transporter activity; GO:0008509 anion transmembrane transporter activity; GO:0015075 ion transmembrane transporter activity; GO:0015077 monovalent inorganic cation transmembrane transporter activity; GO:0015081 sodium ion transmembrane t…
A0A0G2JZM2	Protein transport protein SEC23 OS=Rattus norvegicus OX=10116 GN=Sec23a PE=1 SV=1	Sec23a	0.6443	0.000109498	Down	42	25	692	21	84.7	2.32465e+08	2.33953e+08	2.46216e+08	2.22381e+08	2.68444e+08	2.42026e+08	2.62904e+08	2.6175e+08	2.52771e+08	2.03235e+08	1.298	1.143	1.265	1.151	1.326	0.772	0.769	0.927	0.849	0.667	cytoplasm	K14006	SEC23; protein transport protein SEC23	rno04141 Protein processing in endoplasmic reticulum	GO:0006810 transport; GO:0006886 intracellular protein transport; GO:0006888 endoplasmic reticulum to Golgi vesicle-mediated transport; GO:0006900 vesicle budding from membrane; GO:0006996 organelle organization; GO:0008104 protein localization; GO:0009987 cellular process; GO:0015031 protein transport; GO:0015833 peptide transport; GO:0016043 cellular component organization; GO:0016050 vesicle o…	GO:0000139 Golgi membrane; GO:0005622 intracellular; GO:0005623 cell; GO:0005737 cytoplasm; GO:0005783 endoplasmic reticulum; GO:0005789 endoplasmic reticulum membrane; GO:0005794 Golgi apparatus; GO:0005798 Golgi-associated vesicle; GO:0005829 cytosol; GO:0012505 endomembrane system; GO:0012506 vesicle membrane; GO:0012507 ER to Golgi transport vesicle membrane; GO:0016020 membrane; GO:0019898 e…	GO:0005488 binding; GO:0008270 zinc ion binding; GO:0043167 ion binding; GO:0043169 cation binding; GO:0046872 metal ion binding; GO:0046914 transition metal ion binding;	PF04810; PF04811; PF08033; PF04815; PF00626	Sec23/Sec24 zinc finger; Sec23/Sec24 trunk domain; Sec23/Sec24 beta-sandwich domain; Sec23/Sec24 helical domain; Gelsolin repeat	U	KOG1986	Vesicle coat complex COPII, subunit SEC23
D3ZUZ9	Peptidyl-prolyl cis-trans isomerase OS=Rattus norvegicus OX=10116 GN=Ppih PE=1 SV=2	Ppih	1.9383	0.000477157	Up	37	5	56	5	18.6	2.95841e+06	3.16178e+06	1.90668e+06	2.76701e+06	2.80827e+06	8.1004e+06	1.01913e+07	9.23439e+06	7.82088e+06	6.38922e+06	0.869	0.813	0.515	0.754	0.73	1.359	1.569	1.721	1.382	1.104	cytoplasm				GO:0000413 protein peptidyl-prolyl isomerization; GO:0006464 cellular protein modification process; GO:0006807 nitrogen compound metabolic process; GO:0008152 metabolic process; GO:0009987 cellular process; GO:0018193 peptidyl-amino acid modification; GO:0018208 peptidyl-proline modification; GO:0019538 protein metabolic process; GO:0036211 protein modification process; GO:0043170 macromolecule m…	GO:0005622 intracellular; GO:0005623 cell; GO:0005634 nucleus; GO:0005654 nucleoplasm; GO:0005737 cytoplasm; GO:0016604 nuclear body; GO:0016607 nuclear speck; GO:0030532 small nuclear ribonucleoprotein complex; GO:0031974 membrane-enclosed lumen; GO:0031981 nuclear lumen; GO:0032991 protein-containing complex; GO:0043226 organelle; GO:0043227 membrane-bounded organelle; GO:0043229 intracellular …	GO:0003755 peptidyl-prolyl cis-trans isomerase activity; GO:0003824 catalytic activity; GO:0005488 binding; GO:0008144 drug binding; GO:0016018 cyclosporin A binding; GO:0016853 isomerase activity; GO:0016859 cis-trans isomerase activity; GO:0033218 amide binding; GO:0042277 peptide binding; GO:0043021 ribonucleoprotein complex binding; GO:0044877 protein-containing complex binding; GO:0140096 ca…	PF00160	Cyclophilin type peptidyl-prolyl cis-trans isomerase/CLD	O	KOG0879	U-snRNP-associated cyclophilin type peptidyl-prolyl cis-trans isomerase
F7FNS3	Derlin OS=Rattus norvegicus OX=10116 GN=Derl1 PE=1 SV=1	Derl1	0.2842	0.000214765	Down	17	4	64	4	28.8	4.1194e+06	3.53565e+06	5.26498e+06	4.33114e+06	5.22606e+06	1.33877e+06	2.50528e+06	2.56786e+06	2.5554e+06	1.08074e+06	1.637	1.229	1.924	1.596	1.837	0.304	0.522	0.647	0.611	0.253	plasma membrane	K11519	DERL1; Derlin-1	rno05022 Pathways of neurodegeneration - multiple diseases; rno04141 Protein processing in endoplasmic reticulum; rno05014 Amyotrophic lateral sclerosis	GO:0006457 protein folding; GO:0006464 cellular protein modification process; GO:0006508 proteolysis; GO:0006511 ubiquitin-dependent protein catabolic process; GO:0006515 protein quality control for misfolded or incompletely synthesized proteins; GO:0006807 nitrogen compound metabolic process; GO:0006810 transport; GO:0006886 intracellular protein transport; GO:0006950 response to stress; GO:0006…	GO:0005622 intracellular; GO:0005623 cell; GO:0005737 cytoplasm; GO:0005768 endosome; GO:0005769 early endosome; GO:0005770 late endosome; GO:0005783 endoplasmic reticulum; GO:0005789 endoplasmic reticulum membrane; GO:0012505 endomembrane system; GO:0016020 membrane; GO:0016021 integral component of membrane; GO:0030176 integral component of endoplasmic reticulum membrane; GO:0031224 intrinsic c…	GO:0002020 protease binding; GO:0005102 signaling receptor binding; GO:0005488 binding; GO:0005515 protein binding; GO:0019899 enzyme binding; GO:0031625 ubiquitin protein ligase binding; GO:0038023 signaling receptor activity; GO:0042287 MHC protein binding; GO:0042288 MHC class I protein binding; GO:0044389 ubiquitin-like protein ligase binding; GO:0051117 ATPase binding; GO:0060089 molecular t…			S	KOG0858	Predicted membrane protein
A0A0G2K1Q4	Transmembrane protein 53 OS=Rattus norvegicus OX=10116 GN=Tmem53 PE=1 SV=1	Tmem53	0.3007	4.08322e-05	Down	18	3	21	3	29.9	1.28035e+06	804782	809905	1.10365e+06	1.19947e+06	517659	377858	547835	503249	515814	2.077	1.142	1.208	1.66	1.721	0.48	0.321	0.564	0.491	0.492	endoplasmic reticulum,mitochondria							PF05705	Eukaryotic protein of unknown function (DUF829)	S	KOG2521	Uncharacterized conserved protein
F1M5V2	GLI pathogenesis-related 2 OS=Rattus norvegicus OX=10116 GN=Glipr2 PE=1 SV=3	Glipr2	10.4023	1.11033e-08	Up	21	2	17	2	19	232044		251664	265749	324930	5.36123e+06	4.38876e+06	3.62162e+06	4.62521e+06	4.31208e+06	0.165		0.164	0.175	0.204	2.172	1.631	1.63	1.974	1.799	cytoplasm	K24835			GO:0001932 regulation of protein phosphorylation; GO:0001934 positive regulation of protein phosphorylation; GO:0009893 positive regulation of metabolic process; GO:0009966 regulation of signal transduction; GO:0009967 positive regulation of signal transduction; GO:0010562 positive regulation of phosphorus metabolic process; GO:0010604 positive regulation of macromolecule metabolic process; GO:00…	GO:0000139 Golgi membrane; GO:0005622 intracellular; GO:0005623 cell; GO:0005737 cytoplasm; GO:0005794 Golgi apparatus; GO:0012505 endomembrane system; GO:0016020 membrane; GO:0031090 organelle membrane; GO:0031984 organelle subcompartment; GO:0043226 organelle; GO:0043227 membrane-bounded organelle; GO:0043229 intracellular organelle; GO:0043231 intracellular membrane-bounded organelle; GO:00985…	GO:0005488 binding; GO:0005515 protein binding; GO:0042802 identical protein binding; GO:0042803 protein homodimerization activity; GO:0046983 protein dimerization activity;	PF00188	Cysteine-rich secretory protein family	S	KOG3017	Defense-related protein containing SCP domain
M0R7F6	Ethanolamine-phosphate phospho-lyase OS=Rattus norvegicus OX=10116 GN=Etnppl PE=1 SV=1	Etnppl	0.473	0.0242266	Down	37	15	147	15	55.5	1.99592e+07	9.26044e+06	1.12516e+07	1.98047e+07	1.83153e+07	8.28693e+06	8.05838e+06	2.46105e+07	9.48173e+06	7.22533e+06	2.062	0.837	1.069	1.897	1.674	0.489	0.436	1.613	0.589	0.439	cytoplasm	K14286	AGXT2L1; ethanolamine-phosphate phospho-lyase [EC:4.2.3.2]	rno00564 Glycerophospholipid metabolism; rno01100 Metabolic pathways	GO:0006629 lipid metabolic process; GO:0006644 phospholipid metabolic process; GO:0006646 phosphatidylethanolamine biosynthetic process; GO:0006650 glycerophospholipid metabolic process; GO:0006793 phosphorus metabolic process; GO:0006796 phosphate-containing compound metabolic process; GO:0008152 metabolic process; GO:0008610 lipid biosynthetic process; GO:0008654 phospholipid biosynthetic proce…	GO:0005622 intracellular; GO:0005623 cell; GO:0005737 cytoplasm; GO:0005739 mitochondrion; GO:0005759 mitochondrial matrix; GO:0031974 membrane-enclosed lumen; GO:0043226 organelle; GO:0043227 membrane-bounded organelle; GO:0043229 intracellular organelle; GO:0043231 intracellular membrane-bounded organelle; GO:0043233 organelle lumen; GO:0070013 intracellular organelle lumen;	GO:0003824 catalytic activity; GO:0005488 binding; GO:0005515 protein binding; GO:0008144 drug binding; GO:0008453 alanine-glyoxylate transaminase activity; GO:0008483 transaminase activity; GO:0016740 transferase activity; GO:0016769 transferase activity, transferring nitrogenous groups; GO:0016829 lyase activity; GO:0016835 carbon-oxygen lyase activity; GO:0016838 carbon-oxygen lyase activity, …	PF00202	Aminotransferase class-III	E	KOG1403	Predicted alanine-glyoxylate aminotransferase
F1LMG4	Phospholipase OS=Rattus norvegicus OX=10116 GN=Pld1 PE=1 SV=2	Pld1	5.4087	0.000328812	Up	3	3	13	3	123.7	43801.3	205017	61063.3	75923.1	81362.4	432807	1.0154e+06	549518	832970	1.11066e+06	0.181	0.741	0.232	0.291	0.297	1.02	2.197	1.439	2.069	2.697	nucleus	K01115	PLD1_2; phospholipase D1/2 [EC:3.1.4.4]	rno04928 Parathyroid hormone synthesis, secretion and action; rno05200 Pathways in cancer; rno01100 Metabolic pathways; rno04666 Fc gamma R-mediated phagocytosis; rno05212 Pancreatic cancer; rno05231 Choline metabolism in cancer; rno04724 Glutamatergic synapse; rno04071 Sphingolipid signaling pathway; rno04144 Endocytosis; rno04912 GnRH signaling pathway; rno00564 Glycerophospholipid metabolism; …	GO:0006629 lipid metabolic process; GO:0006644 phospholipid metabolic process; GO:0006650 glycerophospholipid metabolic process; GO:0006654 phosphatidic acid biosynthetic process; GO:0006793 phosphorus metabolic process; GO:0006796 phosphate-containing compound metabolic process; GO:0006928 movement of cell or subcellular component; GO:0006950 response to stress; GO:0006952 defense response; GO:0…	GO:0005622 intracellular; GO:0005623 cell; GO:0005737 cytoplasm; GO:0005768 endosome; GO:0005783 endoplasmic reticulum; GO:0005789 endoplasmic reticulum membrane; GO:0005794 Golgi apparatus; GO:0005795 Golgi stack; GO:0005886 plasma membrane; GO:0012505 endomembrane system; GO:0016020 membrane; GO:0016324 apical plasma membrane; GO:0030027 lamellipodium; GO:0030139 endocytic vesicle; GO:0031252 c…	GO:0003824 catalytic activity; GO:0004620 phospholipase activity; GO:0004630 phospholipase D activity; GO:0008081 phosphoric diester hydrolase activity; GO:0016298 lipase activity; GO:0016787 hydrolase activity; GO:0016788 hydrolase activity, acting on ester bonds; GO:0042578 phosphoric ester hydrolase activity;	PF00787; PF00169; PF13091	PX domain; PH domain; PLD-like domain	I	KOG1329	Phospholipase D1
A0A0G2K2L8	Peripheral plasma membrane protein CASK OS=Rattus norvegicus OX=10116 GN=LOC100910506 PE=1 SV=1	LOC100910506	0.5721	0.000830533	Down	27	19	155	19	103.1	5.8614e+07	4.74051e+07	5.68956e+07	4.56756e+07	5.2558e+07	4.63402e+07	3.7975e+07	4.89892e+07	5.42805e+07	4.7397e+07	1.485	1.051	1.326	1.073	1.178	0.671	0.504	0.788	0.828	0.706	cytoplasm	K06103			GO:0001505 regulation of neurotransmitter levels; GO:0001952 regulation of cell-matrix adhesion; GO:0001953 negative regulation of cell-matrix adhesion; GO:0002791 regulation of peptide secretion; GO:0002793 positive regulation of peptide secretion; GO:0006139 nucleobase-containing compound metabolic process; GO:0006163 purine nucleotide metabolic process; GO:0006355 regulation of transcription, …	GO:0005576 extracellular region; GO:0005604 basement membrane; GO:0005622 intracellular; GO:0005623 cell; GO:0005634 nucleus; GO:0005652 nuclear lamina; GO:0005730 nucleolus; GO:0005737 cytoplasm; GO:0005829 cytosol; GO:0005856 cytoskeleton; GO:0005886 plasma membrane; GO:0005911 cell-cell junction; GO:0005929 cilium; GO:0014069 postsynaptic density; GO:0015629 actin cytoskeleton; GO:0016020 memb…	GO:0003824 catalytic activity; GO:0004385 guanylate kinase activity; GO:0005102 signaling receptor binding; GO:0005488 binding; GO:0005515 protein binding; GO:0008022 protein C-terminus binding; GO:0016301 kinase activity; GO:0016740 transferase activity; GO:0016772 transferase activity, transferring phosphorus-containing groups; GO:0016776 phosphotransferase activity, phosphate group as acceptor…	PF00069; PF02828; PF00595; PF07653; PF00625	Protein kinase domain; L27 domain; PDZ domain (Also known as DHR or GLGF); Variant SH3 domain; Guanylate kinase	T	KOG0609	Calcium/calmodulin-dependent serine protein kinase/membrane-associated guanylate kinase
A0A0G2JYL4	Procollagen-proline 4-dioxygenase OS=Rattus norvegicus OX=10116 GN=P4ha2 PE=1 SV=1	P4ha2	19.8144	4.71006e-07	Up	12	3	15	3	60.6	39946.9	52547.1				1.54636e+06	1.5728e+06	1.2014e+06	1.31971e+06	1.71198e+06	0.071	0.082				1.567	1.463	1.353	1.409	1.787	extracellular	K00472	P4HA; prolyl 4-hydroxylase [EC:1.14.11.2]	rno00330 Arginine and proline metabolism; rno01100 Metabolic pathways	GO:0006082 organic acid metabolic process; GO:0006091 generation of precursor metabolites and energy; GO:0006464 cellular protein modification process; GO:0006520 cellular amino acid metabolic process; GO:0006575 cellular modified amino acid metabolic process; GO:0006807 nitrogen compound metabolic process; GO:0008152 metabolic process; GO:0009987 cellular process; GO:0018126 protein hydroxylatio…	GO:0005622 intracellular; GO:0005623 cell; GO:0005634 nucleus; GO:0005654 nucleoplasm; GO:0005737 cytoplasm; GO:0005783 endoplasmic reticulum; GO:0005788 endoplasmic reticulum lumen; GO:0005829 cytosol; GO:0012505 endomembrane system; GO:0016222 procollagen-proline 4-dioxygenase complex; GO:0031974 membrane-enclosed lumen; GO:0031981 nuclear lumen; GO:0032991 protein-containing complex; GO:004322…	GO:0003824 catalytic activity; GO:0004656 procollagen-proline 4-dioxygenase activity; GO:0009055 electron transfer activity; GO:0016491 oxidoreductase activity; GO:0016705 oxidoreductase activity, acting on paired donors, with incorporation or reduction of molecular oxygen; GO:0016706 2-oxoglutarate-dependent dioxygenase activity; GO:0019798 procollagen-proline dioxygenase activity; GO:0031543 pe…	PF13640	2OG-Fe(II) oxygenase superfamily	E	KOG1591	Prolyl 4-hydroxylase alpha subunit
A0A0G2JW41	Ig-like domain-containing protein OS=Rattus norvegicus OX=10116 PE=1 SV=1	--	2.2929	0.0490841	Up	42	3	41	2	13	394117	148686	265821		132294	1.0109e+06	359180	922893	1.16799e+06	824426	1.266	0.418	0.785		0.376	1.854	0.605	1.881	2.257	1.557	extracellular							PF07686	Immunoglobulin V-set domain
A0A0G2K0J4	Nipped-B protein OS=Rattus norvegicus OX=10116 GN=Nipbl PE=1 SV=1	Nipbl	0.579	6.32125e-05	Down	2	4	11	4	315.1	7.79186e+06	6.91545e+06	9.09236e+06	7.66691e+06	8.70761e+06	8.05717e+06	7.2482e+06	7.65129e+06	6.60264e+06	7.14245e+06	1.444	1.121	1.55	1.317	1.428	0.853	0.704	0.9	0.736	0.779	plasma membrane	K06672			GO:0000003 reproduction; GO:0000070 mitotic sister chromatid segregation; GO:0000122 negative regulation of transcription by RNA polymerase II; GO:0000278 mitotic cell cycle; GO:0000280 nuclear division; GO:0000819 sister chromatid segregation; GO:0001501 skeletal system development; GO:0001654 eye development; GO:0003006 developmental process involved in reproduction; GO:0003007 heart morphogene…	GO:0000428 DNA-directed RNA polymerase complex; GO:0000785 chromatin; GO:0005622 intracellular; GO:0005623 cell; GO:0005634 nucleus; GO:0005654 nucleoplasm; GO:0005694 chromosome; GO:0016591 RNA polymerase II, holoenzyme; GO:0030880 RNA polymerase complex; GO:0031974 membrane-enclosed lumen; GO:0031981 nuclear lumen; GO:0032039 integrator complex; GO:0032116 SMC loading complex; GO:0032991 protei…	GO:0003682 chromatin binding; GO:0005488 binding; GO:0005515 protein binding; GO:0008022 protein C-terminus binding; GO:0019899 enzyme binding; GO:0019904 protein domain specific binding; GO:0036033 mediator complex binding; GO:0042826 histone deacetylase binding; GO:0044877 protein-containing complex binding; GO:0047485 protein N-terminus binding; GO:0070087 chromo shadow domain binding;	PF12830	Sister chromatid cohesion C-terminus	K	KOG1020	Sister chromatid cohesion protein SCC2/Nipped-B
D3ZIX4	H1.10 linker histone OS=Rattus norvegicus OX=10116 GN=H1fx PE=1 SV=1	H1fx	4.7844	0.00461286	Up	10	2	20	2	20.5	81645.9	260668	80450.8		33656	696181	1.69161e+06	501764	904868	554580	0.283	0.791	0.257		0.103	1.379	3.074	1.104	1.888	1.131	nucleus	K11275				GO:0005622 intracellular; GO:0005623 cell; GO:0005634 nucleus; GO:0005694 chromosome; GO:0005730 nucleolus; GO:0031974 membrane-enclosed lumen; GO:0031981 nuclear lumen; GO:0043226 organelle; GO:0043227 membrane-bounded organelle; GO:0043228 non-membrane-bounded organelle; GO:0043229 intracellular organelle; GO:0043231 intracellular membrane-bounded organelle; GO:0043232 intracellular non-membran…		PF00538	linker histone H1 and H5 family	B	KOG4012	Histone H1
A0A0H2UHV7	Alanine--tRNA ligase OS=Rattus norvegicus OX=10116 GN=Aars2 PE=1 SV=1	Aars2	1.8102	0.000223425	Up	12	9	37	9	99.2	5.00455e+07	5.63003e+07	6.4503e+07	7.85301e+07	6.51909e+07	1.56614e+08	2.18789e+08	1.9749e+08	1.63458e+08	1.62693e+08	0.636	0.627	0.755	0.926	0.734	1.138	1.458	1.594	1.251	1.217	cytoplasm				GO:0000959 mitochondrial RNA metabolic process; GO:0006082 organic acid metabolic process; GO:0006139 nucleobase-containing compound metabolic process; GO:0006396 RNA processing; GO:0006399 tRNA metabolic process; GO:0006400 tRNA modification; GO:0006412 translation; GO:0006418 tRNA aminoacylation for protein translation; GO:0006419 alanyl-tRNA aminoacylation; GO:0006518 peptide metabolic process…	GO:0005622 intracellular; GO:0005623 cell; GO:0005737 cytoplasm; GO:0005739 mitochondrion; GO:0043226 organelle; GO:0043227 membrane-bounded organelle; GO:0043229 intracellular organelle; GO:0043231 intracellular membrane-bounded organelle;	GO:0000049 tRNA binding; GO:0003676 nucleic acid binding; GO:0003723 RNA binding; GO:0003824 catalytic activity; GO:0004812 aminoacyl-tRNA ligase activity; GO:0004813 alanine-tRNA ligase activity; GO:0005488 binding; GO:0016597 amino acid binding; GO:0016874 ligase activity; GO:0016875 ligase activity, forming carbon-oxygen bonds; GO:0031406 carboxylic acid binding; GO:0036094 small molecule bind…	PF07973	Threonyl and Alanyl tRNA synthetase second additional domain	J	KOG0188	Alanyl-tRNA synthetase
D4A0C3	HID1 domain-containing OS=Rattus norvegicus OX=10116 GN=Hid1 PE=1 SV=2	Hid1	2.7836	0.00951818	Up	7	5	13	5	86.1	774090	762405	828504	417153	436932	2.79163e+06	3.47547e+06	937299	3.21331e+06	3.98106e+06	0.733	0.632	0.722	0.366	0.366	1.51	1.725	0.563	1.831	2.218	cytoplasm				GO:0006810 transport; GO:0006886 intracellular protein transport; GO:0008104 protein localization; GO:0010033 response to organic substance; GO:0014070 response to organic cyclic compound; GO:0015031 protein transport; GO:0015833 peptide transport; GO:0031001 response to brefeldin A; GO:0033036 macromolecule localization; GO:0034613 cellular protein localization; GO:0042221 response to chemical; …	GO:0000138 Golgi trans cisterna; GO:0000139 Golgi membrane; GO:0005622 intracellular; GO:0005623 cell; GO:0005737 cytoplasm; GO:0005794 Golgi apparatus; GO:0005795 Golgi stack; GO:0005797 Golgi medial cisterna; GO:0005829 cytosol; GO:0005856 cytoskeleton; GO:0005874 microtubule; GO:0005881 cytoplasmic microtubule; GO:0012505 endomembrane system; GO:0015630 microtubule cytoskeleton; GO:0016020 mem…				S	KOG2226	Proteins containing regions of low-complexity
D4A9A3	Centromere protein V OS=Rattus norvegicus OX=10116 GN=Cenpv PE=1 SV=3	Cenpv	0.2802	4.30817e-06	Down	31	6	123	6	27.5	2.02435e+07	1.935e+07	1.47899e+07	1.26491e+07	1.62974e+07	6.71268e+06	6.81541e+06	8.26731e+06	7.60772e+06	7.34619e+06	2.254	1.885	1.514	1.306	1.605	0.427	0.398	0.584	0.51	0.481	nucleus				GO:0001667 ameboidal-type cell migration; GO:0006323 DNA packaging; GO:0006325 chromatin organization; GO:0006333 chromatin assembly or disassembly; GO:0006338 chromatin remodeling; GO:0006928 movement of cell or subcellular component; GO:0006996 organelle organization; GO:0009987 cellular process; GO:0010564 regulation of cell cycle process; GO:0016043 cellular component organization; GO:0016477…	GO:0000775 chromosome, centromeric region; GO:0000776 kinetochore; GO:0005622 intracellular; GO:0005623 cell; GO:0005634 nucleus; GO:0005694 chromosome; GO:0005819 spindle; GO:0005856 cytoskeleton; GO:0015630 microtubule cytoskeleton; GO:0032991 protein-containing complex; GO:0043226 organelle; GO:0043227 membrane-bounded organelle; GO:0043228 non-membrane-bounded organelle; GO:0043229 intracellu…		PF04828	Glutathione-dependent formaldehyde-activating enzyme	S	KOG4192	Uncharacterized conserved protein
A0A0G2K706	Lysosomal thioesterase PPT2 (Fragment) OS=Rattus norvegicus OX=10116 GN=Ppt2 PE=3 SV=1	Ppt2	1.7363	0.000741438	Up	26	2	19	2	13.7	465089	559977	428402	676096	470643	1.43115e+06	1.66895e+06	1.61237e+06	1.24281e+06	1.17531e+06	0.789	0.831	0.668	1.063	0.706	1.386	1.483	1.735	1.268	1.172	extracellular				GO:0006139 nucleobase-containing compound metabolic process; GO:0006163 purine nucleotide metabolic process; GO:0006164 purine nucleotide biosynthetic process; GO:0006637 acyl-CoA metabolic process; GO:0006725 cellular aromatic compound metabolic process; GO:0006732 coenzyme metabolic process; GO:0006753 nucleoside phosphate metabolic process; GO:0006790 sulfur compound metabolic process; GO:0006…	GO:0000323 lytic vacuole; GO:0005622 intracellular; GO:0005623 cell; GO:0005737 cytoplasm; GO:0005764 lysosome; GO:0005773 vacuole; GO:0005775 vacuolar lumen; GO:0031974 membrane-enclosed lumen; GO:0043202 lysosomal lumen; GO:0043226 organelle; GO:0043227 membrane-bounded organelle; GO:0043229 intracellular organelle; GO:0043231 intracellular membrane-bounded organelle; GO:0043233 organelle lumen…	GO:0003824 catalytic activity; GO:0016787 hydrolase activity; GO:0016788 hydrolase activity, acting on ester bonds; GO:0016790 thiolester hydrolase activity; GO:0098599 palmitoyl hydrolase activity;	PF02089	Palmitoyl protein thioesterase	IO	KOG2541	Palmitoyl protein thioesterase
M0RDI0	Unspecific monooxygenase OS=Rattus norvegicus OX=10116 GN=Cyp3a9 PE=1 SV=2	Cyp3a9	0.0125	2.57213e-06	Down	28	13	321	9	57.8	6.97378e+06	1.36309e+07	7.30198e+06	5.09163e+06	7.85962e+06	194210	107994		191448		1.346	2.302	1.296	0.911	1.342	0.021	0.011		0.022		endoplasmic reticulum	K07424	CYP3A; cytochrome P450 family 3 subfamily A [EC:1.14.14.1]	rno01100 Metabolic pathways; rno00140 Steroid hormone biosynthesis; rno05207 Chemical carcinogenesis - receptor activation; rno00591 Linoleic acid metabolism; rno05204 Chemical carcinogenesis - DNA adducts; rno00830 Retinol metabolism	GO:0001676 long-chain fatty acid metabolic process; GO:0002933 lipid hydroxylation; GO:0006066 alcohol metabolic process; GO:0006082 organic acid metabolic process; GO:0006629 lipid metabolic process; GO:0006631 fatty acid metabolic process; GO:0006633 fatty acid biosynthetic process; GO:0006694 steroid biosynthetic process; GO:0006706 steroid catabolic process; GO:0006720 isoprenoid metabolic pr…	GO:0005622 intracellular; GO:0005623 cell; GO:0005737 cytoplasm; GO:0005783 endoplasmic reticulum; GO:0005789 endoplasmic reticulum membrane; GO:0012505 endomembrane system; GO:0016020 membrane; GO:0031090 organelle membrane; GO:0031984 organelle subcompartment; GO:0042175 nuclear outer membrane-endoplasmic reticulum membrane network; GO:0043226 organelle; GO:0043227 membrane-bounded organelle; G…	GO:0003824 catalytic activity; GO:0004497 monooxygenase activity; GO:0005488 binding; GO:0005496 steroid binding; GO:0005506 iron ion binding; GO:0005515 protein binding; GO:0008144 drug binding; GO:0008289 lipid binding; GO:0008390 testosterone 16-alpha-hydroxylase activity; GO:0008395 steroid hydroxylase activity; GO:0016491 oxidoreductase activity; GO:0016705 oxidoreductase activity, acting on…	PF00067	Cytochrome P450	Q	KOG0158	Cytochrome P450 CYP3/CYP5/CYP6/CYP9 subfamilies
A0A0G2JWZ2	Amine oxidase OS=Rattus norvegicus OX=10116 PE=3 SV=1	--	1.9668	0.00314524	Up	16	18	273	11	151.6	8.25271e+06	8.04387e+06	7.0463e+06	8.85275e+06	8.37023e+06	3.01136e+07	2.29705e+07	1.88413e+07	1.65803e+07	3.80464e+07	0.659	0.562	0.517	0.655	0.591	1.372	0.961	0.954	0.796	1.786	nucleus				GO:0002376 immune system process; GO:0002523 leukocyte migration involved in inflammatory response; GO:0002673 regulation of acute inflammatory response; GO:0002675 positive regulation of acute inflammatory response; GO:0002682 regulation of immune system process; GO:0002684 positive regulation of immune system process; GO:0002685 regulation of leukocyte migration; GO:0002687 positive regulation …	GO:0005576 extracellular region; GO:0005615 extracellular space; GO:0005622 intracellular; GO:0005623 cell; GO:0005737 cytoplasm; GO:0005768 endosome; GO:0005769 early endosome; GO:0005783 endoplasmic reticulum; GO:0005794 Golgi apparatus; GO:0005886 plasma membrane; GO:0005902 microvillus; GO:0009986 cell surface; GO:0012505 endomembrane system; GO:0016020 membrane; GO:0016021 integral component…	GO:0003824 catalytic activity; GO:0005488 binding; GO:0005507 copper ion binding; GO:0005509 calcium ion binding; GO:0005515 protein binding; GO:0008131 primary amine oxidase activity; GO:0016491 oxidoreductase activity; GO:0016638 oxidoreductase activity, acting on the CH-NH2 group of donors; GO:0016641 oxidoreductase activity, acting on the CH-NH2 group of donors, oxygen as acceptor; GO:0042802…	PF02727; PF02728; PF01179	Copper amine oxidase, N2 domain; Copper amine oxidase, N3 domain; Copper amine oxidase, enzyme domain	Q	KOG4470	Proteasome activator subunit
D3ZAQ0	FUN14 domain-containing 2 OS=Rattus norvegicus OX=10116 GN=Fundc2 PE=1 SV=1	Fundc2	1.7037	0.00497214	Up	21	3	7	3	16.3	955660	1.53841e+06	738617	1.26775e+06	1.50891e+06	3.29449e+06	3.41558e+06	3.26193e+06	2.44068e+06	3.6446e+06	0.599	0.844	0.426	0.737	0.837	1.18	1.123	1.298	0.921	1.344	cytoplasm				GO:0000422 autophagy of mitochondrion; GO:0006914 autophagy; GO:0006996 organelle organization; GO:0007005 mitochondrion organization; GO:0008152 metabolic process; GO:0009056 catabolic process; GO:0009987 cellular process; GO:0016043 cellular component organization; GO:0022411 cellular component disassembly; GO:0044237 cellular metabolic process; GO:0044248 cellular catabolic process; GO:0061726…	GO:0005622 intracellular; GO:0005623 cell; GO:0005737 cytoplasm; GO:0005739 mitochondrion; GO:0005740 mitochondrial envelope; GO:0005741 mitochondrial outer membrane; GO:0016020 membrane; GO:0016021 integral component of membrane; GO:0019867 outer membrane; GO:0031090 organelle membrane; GO:0031224 intrinsic component of membrane; GO:0031300 intrinsic component of organelle membrane; GO:0031301 i…				S	KOG4099	Predicted membrane protein
A0A0A0MXX7	Frataxin intermediate form OS=Rattus norvegicus OX=10116 GN=Fxn PE=1 SV=2	Fxn	0.3728	0.00139486	Down	24	4	91	4	23.1	5.22497e+06	4.76862e+06	5.12551e+06	5.93178e+06	6.74358e+06	2.31627e+06	2.02469e+06	5.62367e+06	3.6565e+06	2.35158e+06	1.572	1.255	1.418	1.655	1.795	0.398	0.319	1.074	0.662	0.416	mitochondria				GO:0000302 response to reactive oxygen species; GO:0001558 regulation of cell growth; GO:0003008 system process; GO:0006091 generation of precursor metabolites and energy; GO:0006119 oxidative phosphorylation; GO:0006139 nucleobase-containing compound metabolic process; GO:0006163 purine nucleotide metabolic process; GO:0006464 cellular protein modification process; GO:0006508 proteolysis; GO:000…	GO:0005622 intracellular; GO:0005623 cell; GO:0005737 cytoplasm; GO:0005739 mitochondrion; GO:0005759 mitochondrial matrix; GO:0005829 cytosol; GO:0031974 membrane-enclosed lumen; GO:0032991 protein-containing complex; GO:0043226 organelle; GO:0043227 membrane-bounded organelle; GO:0043229 intracellular organelle; GO:0043231 intracellular membrane-bounded organelle; GO:0043233 organelle lumen; GO…	GO:0003824 catalytic activity; GO:0004322 ferroxidase activity; GO:0005488 binding; GO:0005506 iron ion binding; GO:0005515 protein binding; GO:0008198 ferrous iron binding; GO:0008199 ferric iron binding; GO:0016491 oxidoreductase activity; GO:0016530 metallochaperone activity; GO:0016722 oxidoreductase activity, oxidizing metal ions; GO:0016724 oxidoreductase activity, oxidizing metal ions, oxy…	PF01491	Frataxin-like domain	P	KOG3413	Mitochondrial matrix protein frataxin, involved in Fe/S protein biosynthesis
F1LM66	116 kDa U5 small nuclear ribonucleoprotein component OS=Rattus norvegicus OX=10116 GN=Eftud2 PE=1 SV=2	Eftud2	1.6987	2.39542e-06	Up	56	37	538	36	109.3	2.58789e+07	3.11876e+07	2.63588e+07	2.33584e+07	2.72122e+07	7.30019e+07	8.58281e+07	6.5736e+07	6.94486e+07	6.63187e+07	0.803	0.847	0.753	0.672	0.748	1.294	1.397	1.295	1.297	1.211	nucleus	K12852	EFTUD2; 116 kDa U5 small nuclear ribonucleoprotein component	rno03040 Spliceosome	GO:0000375 RNA splicing, via transesterification reactions; GO:0000377 RNA splicing, via transesterification reactions with bulged adenosine as nucleophile; GO:0000398 mRNA splicing, via spliceosome; GO:0006139 nucleobase-containing compound metabolic process; GO:0006396 RNA processing; GO:0006397 mRNA processing; GO:0006725 cellular aromatic compound metabolic process; GO:0006807 nitrogen compou…	GO:0005622 intracellular; GO:0005623 cell; GO:0005634 nucleus; GO:0005654 nucleoplasm; GO:0005681 spliceosomal complex; GO:0005684 U2-type spliceosomal complex; GO:0005737 cytoplasm; GO:0005829 cytosol; GO:0015030 Cajal body; GO:0016604 nuclear body; GO:0016607 nuclear speck; GO:0030532 small nuclear ribonucleoprotein complex; GO:0031974 membrane-enclosed lumen; GO:0031981 nuclear lumen; GO:00329…	GO:0003824 catalytic activity; GO:0003924 GTPase activity; GO:0016462 pyrophosphatase activity; GO:0016787 hydrolase activity; GO:0016817 hydrolase activity, acting on acid anhydrides; GO:0016818 hydrolase activity, acting on acid anhydrides, in phosphorus-containing anhydrides; GO:0017111 nucleoside-triphosphatase activity;	PF00009; PF03144; PF03764; PF00679	Elongation factor Tu GTP binding domain; Elongation factor Tu domain 2; Elongation factor G, domain IV; Elongation factor G C-terminus	J	KOG0468	U5 snRNP-specific protein
F1LPV8	Succinate--CoA ligase [GDP-forming] subunit beta, mitochondrial OS=Rattus norvegicus OX=10116 GN=Suclg2 PE=1 SV=2	Suclg2	0.462	2.07288e-05	Down	62	25	1081	25	46.6	3.1126e+08	3.45528e+08	3.60532e+08	3.55073e+08	3.6506e+08	2.54601e+08	2.07573e+08	2.89773e+08	2.6759e+08	2.36032e+08	1.332	1.294	1.419	1.409	1.382	0.622	0.466	0.787	0.689	0.594	peroxisome	K01900	LSC2; succinyl-CoA synthetase beta subunit [EC:6.2.1.4 6.2.1.5]	rno01100 Metabolic pathways; rno00640 Propanoate metabolism; rno00020 Citrate cycle (TCA cycle); rno01200 Carbon metabolism	GO:0006082 organic acid metabolic process; GO:0006091 generation of precursor metabolites and energy; GO:0006099 tricarboxylic acid cycle; GO:0006101 citrate metabolic process; GO:0006104 succinyl-CoA metabolic process; GO:0006105 succinate metabolic process; GO:0006139 nucleobase-containing compound metabolic process; GO:0006163 purine nucleotide metabolic process; GO:0006637 acyl-CoA metabolic …	GO:0005622 intracellular; GO:0005623 cell; GO:0005737 cytoplasm; GO:0005739 mitochondrion; GO:0005759 mitochondrial matrix; GO:0005886 plasma membrane; GO:0016020 membrane; GO:0030062 mitochondrial tricarboxylic acid cycle enzyme complex; GO:0031974 membrane-enclosed lumen; GO:0032991 protein-containing complex; GO:0042709 succinate-CoA ligase complex; GO:0043226 organelle; GO:0043227 membrane-bo…	GO:0000166 nucleotide binding; GO:0001882 nucleoside binding; GO:0001883 purine nucleoside binding; GO:0003824 catalytic activity; GO:0004774 succinate-CoA ligase activity; GO:0004776 succinate-CoA ligase (GDP-forming) activity; GO:0004777 succinate-semialdehyde dehydrogenase (NAD+) activity; GO:0005488 binding; GO:0005515 protein binding; GO:0016491 oxidoreductase activity; GO:0016620 oxidoreduc…	PF08442; PF00549	ATP-grasp domain; CoA-ligase	C	KOG1447	GTP-specific succinyl-CoA synthetase, beta subunit
M0RBV9	Nucleoporin 214 OS=Rattus norvegicus OX=10116 GN=Nup214 PE=1 SV=2	Nup214	0.1819	5.16086e-07	Down	9	2	27	2	30.5	1.19374e+06	2.01922e+06	1.35235e+06	1.46964e+06	1.50468e+06	447218	561850	268091	461535	437625	2.022	2.993	2.107	2.308	2.255	0.433	0.499	0.288	0.47	0.436	cytoplasm				GO:0000278 mitotic cell cycle; GO:0006403 RNA localization; GO:0006405 RNA export from nucleus; GO:0006406 mRNA export from nucleus; GO:0006606 protein import into nucleus; GO:0006611 protein export from nucleus; GO:0006810 transport; GO:0006886 intracellular protein transport; GO:0006913 nucleocytoplasmic transport; GO:0007049 cell cycle; GO:0008104 protein localization; GO:0008152 metabolic pro…	GO:0005622 intracellular; GO:0005623 cell; GO:0005634 nucleus; GO:0005635 nuclear envelope; GO:0005643 nuclear pore; GO:0005654 nucleoplasm; GO:0005737 cytoplasm; GO:0005829 cytosol; GO:0005912 adherens junction; GO:0005925 focal adhesion; GO:0012505 endomembrane system; GO:0030054 cell junction; GO:0030055 cell-substrate junction; GO:0031967 organelle envelope; GO:0031974 membrane-enclosed lumen…	GO:0005048 signal sequence binding; GO:0005049 nuclear export signal receptor activity; GO:0005198 structural molecule activity; GO:0005488 binding; GO:0008139 nuclear localization sequence binding; GO:0017056 structural constituent of nuclear pore; GO:0033218 amide binding; GO:0042277 peptide binding; GO:0140104 molecular carrier activity; GO:0140142 nucleocytoplasmic carrier activity;			UY	KOG3630	Nuclear pore complex, Nup214/CAN component
Q07066	Peroxisomal membrane protein 2 OS=Rattus norvegicus OX=10116 GN=Pxmp2 PE=1 SV=2	Pxmp2	0.4744	0.000178535	Down	24	4	143	4	22.6	2.16531e+07	1.79704e+07	2.13155e+07	2.32779e+07	2.67974e+07	1.69378e+07	1.39544e+07	1.7549e+07	1.99988e+07	1.42058e+07	1.429	1.038	1.294	1.425	1.565	0.639	0.483	0.735	0.794	0.552	mitochondria	K13347	PXMP2; peroxisomal membrane protein 2	rno04146 Peroxisome	GO:0006810 transport; GO:0006811 ion transport; GO:0006820 anion transport; GO:0015711 organic anion transport; GO:0015849 organic acid transport; GO:0046942 carboxylic acid transport; GO:0051179 localization; GO:0051234 establishment of localization; GO:0055085 transmembrane transport; GO:0071702 organic substance transport;	GO:0005622 intracellular; GO:0005623 cell; GO:0005737 cytoplasm; GO:0005777 peroxisome; GO:0005778 peroxisomal membrane; GO:0005779 integral component of peroxisomal membrane; GO:0016020 membrane; GO:0016021 integral component of membrane; GO:0031090 organelle membrane; GO:0031224 intrinsic component of membrane; GO:0031231 intrinsic component of peroxisomal membrane; GO:0031300 intrinsic compone…	GO:0005215 transporter activity; GO:0015267 channel activity; GO:0022803 passive transmembrane transporter activity; GO:0022857 transmembrane transporter activity;			S	KOG1944	Peroxisomal membrane protein MPV17 and related proteins
Q9WUW9	Sulfotransferase 1C2A OS=Rattus norvegicus OX=10116 GN=Sult1c2a PE=2 SV=2	Sult1c2a	0.2766	0.00644339	Down	47	15	291	3	34.8	3.13055e+07	4.2629e+07	3.86895e+07	3.95053e+07	4.95954e+07	1.55429e+07	3.14847e+06	1.89458e+07	2.15525e+07	2.6485e+07	1.669	1.989	1.898	1.953	2.34	0.473	0.088	0.641	0.691	0.831	cytoplasm	K01025			GO:0006790 sulfur compound metabolic process; GO:0008152 metabolic process; GO:0009987 cellular process; GO:0044237 cellular metabolic process; GO:0051923 sulfation;	GO:0000323 lytic vacuole; GO:0005622 intracellular; GO:0005623 cell; GO:0005737 cytoplasm; GO:0005764 lysosome; GO:0005773 vacuole; GO:0043226 organelle; GO:0043227 membrane-bounded organelle; GO:0043229 intracellular organelle; GO:0043231 intracellular membrane-bounded organelle;	GO:0003824 catalytic activity; GO:0008146 sulfotransferase activity; GO:0016740 transferase activity; GO:0016782 transferase activity, transferring sulfur-containing groups;	PF00685	Sulfotransferase domain	S	KOG1584	Sulfotransferase
P08932	T-kininogen 2 OS=Rattus norvegicus OX=10116 PE=1 SV=2	--	1.5342	0.0106021	Up	60	20	375	7	47.7	2.95511e+07	2.77306e+07	3.30452e+07	2.46466e+07	3.06949e+07	5.92818e+07	5.42697e+07	7.90558e+07	8.03596e+07	7.67538e+07	0.881	0.724	0.907	0.682	0.81	1.01	0.848	1.496	1.442	1.347	extracellular	K03898	KNG; kininogen	rno05200 Pathways in cancer; rno04610 Complement and coagulation cascades; rno04750 Inflammatory mediator regulation of TRP channels; rno05143 African trypanosomiasis; rno04022 cGMP-PKG signaling pathway; rno04071 Sphingolipid signaling pathway; rno04080 Neuroactive ligand-receptor interaction; rno04810 Regulation of actin cytoskeleton; rno05142 Chagas disease	GO:0001906 cell killing; GO:0001932 regulation of protein phosphorylation; GO:0001933 negative regulation of protein phosphorylation; GO:0001934 positive regulation of protein phosphorylation; GO:0001936 regulation of endothelial cell proliferation; GO:0001938 positive regulation of endothelial cell proliferation; GO:0002254 kinin cascade; GO:0002353 plasma kallikrein-kinin cascade; GO:0002376 im…	GO:0005576 extracellular region; GO:0005615 extracellular space; GO:0005622 intracellular; GO:0005623 cell; GO:0005737 cytoplasm; GO:0005783 endoplasmic reticulum; GO:0005788 endoplasmic reticulum lumen; GO:0005886 plasma membrane; GO:0012505 endomembrane system; GO:0016020 membrane; GO:0030141 secretory granule; GO:0031091 platelet alpha granule; GO:0031093 platelet alpha granule lumen; GO:00314…	GO:0002020 protease binding; GO:0004857 enzyme inhibitor activity; GO:0004866 endopeptidase inhibitor activity; GO:0004869 cysteine-type endopeptidase inhibitor activity; GO:0005102 signaling receptor binding; GO:0005488 binding; GO:0005515 protein binding; GO:0005539 glycosaminoglycan binding; GO:0008201 heparin binding; GO:0008270 zinc ion binding; GO:0019899 enzyme binding; GO:0030234 enzyme r…	PF00031	Cystatin domain
Q09325	Alpha-1,3-mannosyl-glycoprotein 2-beta-N-acetylglucosaminyltransferase OS=Rattus norvegicus OX=10116 GN=Mgat1 PE=2 SV=1	Mgat1	2.096	1.27137e-05	Up	22	8	65	8	51.6	2.18833e+06	2.41444e+06	3.03584e+06	2.27315e+06	2.22616e+06	8.0589e+06	7.85304e+06	8.75599e+06	7.28703e+06	8.08368e+06	0.647	0.624	0.825	0.623	0.582	1.36	1.216	1.642	1.296	1.405	extracellular	K00726	MGAT1; alpha-1,3-mannosyl-glycoprotein beta-1,2-N-acetylglucosaminyltransferase [EC:2.4.1.101]	rno01100 Metabolic pathways; rno00513 Various types of N-glycan biosynthesis; rno00510 N-Glycan biosynthesis	GO:0001701 in utero embryonic development; GO:0005975 carbohydrate metabolic process; GO:0006040 amino sugar metabolic process; GO:0006047 UDP-N-acetylglucosamine metabolic process; GO:0006049 UDP-N-acetylglucosamine catabolic process; GO:0006139 nucleobase-containing compound metabolic process; GO:0006464 cellular protein modification process; GO:0006486 protein glycosylation; GO:0006725 cellula…	GO:0000139 Golgi membrane; GO:0005622 intracellular; GO:0005623 cell; GO:0005737 cytoplasm; GO:0005794 Golgi apparatus; GO:0012505 endomembrane system; GO:0016020 membrane; GO:0016021 integral component of membrane; GO:0031090 organelle membrane; GO:0031224 intrinsic component of membrane; GO:0031984 organelle subcompartment; GO:0043226 organelle; GO:0043227 membrane-bounded organelle; GO:0043229…	GO:0003824 catalytic activity; GO:0003827 alpha-1,3-mannosylglycoprotein 2-beta-N-acetylglucosaminyltransferase activity; GO:0008194 UDP-glycosyltransferase activity; GO:0008375 acetylglucosaminyltransferase activity; GO:0016740 transferase activity; GO:0016757 transferase activity, transferring glycosyl groups; GO:0016758 transferase activity, transferring hexosyl groups; GO:0140096 catalytic ac…			G	KOG1413	N-acetylglucosaminyltransferase I
P55159	Serum paraoxonase/arylesterase 1 OS=Rattus norvegicus OX=10116 GN=Pon1 PE=1 SV=3	Pon1	0.2789	4.81843e-07	Down	37	8	158	8	39.3	1.59729e+08	1.43923e+08	1.23779e+08	1.51336e+08	1.53155e+08	7.52859e+07	7.24651e+07	6.71419e+07	4.99882e+07	5.89142e+07	1.893	1.493	1.349	1.663	1.606	0.51	0.45	0.505	0.356	0.411	extracellular	K01045			GO:0001101 response to acid chemical; GO:0003008 system process; GO:0003013 circulatory system process; GO:0006066 alcohol metabolic process; GO:0006082 organic acid metabolic process; GO:0006629 lipid metabolic process; GO:0006644 phospholipid metabolic process; GO:0006650 glycerophospholipid metabolic process; GO:0006725 cellular aromatic compound metabolic process; GO:0006793 phosphorus metabo…	GO:0005576 extracellular region; GO:0005615 extracellular space; GO:0005622 intracellular; GO:0005623 cell; GO:0032991 protein-containing complex; GO:0032994 protein-lipid complex; GO:0034358 plasma lipoprotein particle; GO:0034364 high-density lipoprotein particle; GO:0034366 spherical high-density lipoprotein particle; GO:0043226 organelle; GO:0043227 membrane-bounded organelle; GO:0043229 intr…	GO:0003824 catalytic activity; GO:0004063 aryldialkylphosphatase activity; GO:0004064 arylesterase activity; GO:0005488 binding; GO:0005509 calcium ion binding; GO:0005515 protein binding; GO:0005543 phospholipid binding; GO:0008035 high-density lipoprotein particle binding; GO:0008289 lipid binding; GO:0016787 hydrolase activity; GO:0016788 hydrolase activity, acting on ester bonds; GO:0016791 p…
P24329	Thiosulfate sulfurtransferase OS=Rattus norvegicus OX=10116 GN=Tst PE=1 SV=3	Tst	0.3166	0.000222018	Down	65	20	1486	19	33.4	1.02439e+09	1.15185e+09	1.12892e+09	1.14903e+09	1.15211e+09	5.52818e+08	4.66702e+08	6.39734e+08	6.37734e+08	4.79807e+08	1.537	1.512	1.558	1.599	1.53	0.474	0.367	0.609	0.576	0.423	mitochondria	K01011	TST; thiosulfate/3-mercaptopyruvate sulfurtransferase [EC:2.8.1.1 2.8.1.2]	rno01100 Metabolic pathways; rno04122 Sulfur relay system; rno00270 Cysteine and methionine metabolism; rno00920 Sulfur metabolism	GO:0000096 sulfur amino acid metabolic process; GO:0000098 sulfur amino acid catabolic process; GO:0006082 organic acid metabolic process; GO:0006403 RNA localization; GO:0006520 cellular amino acid metabolic process; GO:0006790 sulfur compound metabolic process; GO:0006807 nitrogen compound metabolic process; GO:0006810 transport; GO:0006839 mitochondrial transport; GO:0008152 metabolic process;…	GO:0005622 intracellular; GO:0005623 cell; GO:0005737 cytoplasm; GO:0005739 mitochondrion; GO:0005759 mitochondrial matrix; GO:0031974 membrane-enclosed lumen; GO:0043226 organelle; GO:0043227 membrane-bounded organelle; GO:0043229 intracellular organelle; GO:0043231 intracellular membrane-bounded organelle; GO:0043233 organelle lumen; GO:0070013 intracellular organelle lumen;	GO:0003676 nucleic acid binding; GO:0003723 RNA binding; GO:0003824 catalytic activity; GO:0004792 thiosulfate sulfurtransferase activity; GO:0005488 binding; GO:0008097 5S rRNA binding; GO:0016740 transferase activity; GO:0016782 transferase activity, transferring sulfur-containing groups; GO:0016783 sulfurtransferase activity; GO:0019843 rRNA binding; GO:0097159 organic cyclic compound binding;…	PF00581	Rhodanese-like domain	V	KOG1529	Mercaptopyruvate sulfurtransferase/thiosulfate sulfurtransferase
Q63610	Tropomyosin alpha-3 chain OS=Rattus norvegicus OX=10116 GN=Tpm3 PE=1 SV=2	Tpm3	1.7737	1.291e-05	Up	58	22	563	10	29	6.30067e+07	5.68971e+07	5.43722e+07	5.73567e+07	6.03759e+07	1.71026e+08	1.78399e+08	1.28462e+08	1.67205e+08	1.78013e+08	0.835	0.66	0.663	0.704	0.708	1.294	1.238	1.08	1.333	1.387	cytoplasm	K09290	TPM3; tropomyosin 3	rno05414 Dilated cardiomyopathy; rno05200 Pathways in cancer; rno05216 Thyroid cancer; rno05410 Hypertrophic cardiomyopathy; rno04260 Cardiac muscle contraction; rno04261 Adrenergic signaling in cardiomyocytes	GO:0003008 system process; GO:0003012 muscle system process; GO:0006936 muscle contraction; GO:0006996 organelle organization; GO:0007010 cytoskeleton organization; GO:0007015 actin filament organization; GO:0007275 multicellular organism development; GO:0007399 nervous system development; GO:0007417 central nervous system development; GO:0007420 brain development; GO:0009987 cellular process; GO…	GO:0005622 intracellular; GO:0005623 cell; GO:0005737 cytoplasm; GO:0005856 cytoskeleton; GO:0005862 muscle thin filament tropomyosin; GO:0005865 striated muscle thin filament; GO:0005884 actin filament; GO:0005903 brush border; GO:0015629 actin cytoskeleton; GO:0030016 myofibril; GO:0030017 sarcomere; GO:0036379 myofilament; GO:0043226 organelle; GO:0043228 non-membrane-bounded organelle; GO:004…	GO:0003779 actin binding; GO:0005198 structural molecule activity; GO:0005488 binding; GO:0005515 protein binding; GO:0008092 cytoskeletal protein binding; GO:0008307 structural constituent of muscle; GO:0044877 protein-containing complex binding; GO:0051015 actin filament binding;			Z	KOG1003	Actin filament-coating protein tropomyosin
P09330	Ribose-phosphate pyrophosphokinase 2 OS=Rattus norvegicus OX=10116 GN=Prps2 PE=1 SV=3	Prps2	28.5133	0.00482797	Up	26	6	171	3	34.8	1.1419e+06	711773	1.26077e+06	1.35229e+06	817260	4.80044e+07	6.16854e+07	1.43144e+06	5.45002e+07	7.87117e+07	0.07	0.038	0.071	0.077	0.044	1.678	1.979	0.056	2.007	2.834	cytoplasm,nucleus	K00948	PRPS; ribose-phosphate pyrophosphokinase [EC:2.7.6.1]	rno01100 Metabolic pathways; rno00030 Pentose phosphate pathway; rno01200 Carbon metabolism; rno00230 Purine metabolism; rno01230 Biosynthesis of amino acids	GO:0006015 5-phosphoribose 1-diphosphate biosynthetic process; GO:0006139 nucleobase-containing compound metabolic process; GO:0006163 purine nucleotide metabolic process; GO:0006164 purine nucleotide biosynthetic process; GO:0006167 AMP biosynthetic process; GO:0006725 cellular aromatic compound metabolic process; GO:0006753 nucleoside phosphate metabolic process; GO:0006793 phosphorus metabolic…	GO:0002189 ribose phosphate diphosphokinase complex; GO:0032991 protein-containing complex; GO:0061695 transferase complex, transferring phosphorus-containing groups; GO:1902494 catalytic complex; GO:1990234 transferase complex;	GO:0000166 nucleotide binding; GO:0000287 magnesium ion binding; GO:0001882 nucleoside binding; GO:0001883 purine nucleoside binding; GO:0003824 catalytic activity; GO:0004749 ribose phosphate diphosphokinase activity; GO:0005488 binding; GO:0005515 protein binding; GO:0005524 ATP binding; GO:0008144 drug binding; GO:0016208 AMP binding; GO:0016740 transferase activity; GO:0016772 transferase act…	PF13793	N-terminal domain of ribose phosphate pyrophosphokinase	F	KOG1448	Ribose-phosphate pyrophosphokinase
Q6AY30	Saccharopine dehydrogenase-like oxidoreductase OS=Rattus norvegicus OX=10116 GN=Sccpdh PE=1 SV=1	Sccpdh	0.3731	5.62338e-05	Down	37	11	262	11	47.1	5.38631e+07	6.6531e+07	5.11188e+07	5.41434e+07	5.00833e+07	3.6492e+07	2.27337e+07	2.69158e+07	3.99064e+07	3.53153e+07	1.509	1.63	1.317	1.406	1.241	0.584	0.334	0.478	0.672	0.582	cytoplasm				GO:0002576 platelet degranulation; GO:0006810 transport; GO:0006887 exocytosis; GO:0009987 cellular process; GO:0016192 vesicle-mediated transport; GO:0032940 secretion by cell; GO:0045055 regulated exocytosis; GO:0046903 secretion; GO:0051179 localization; GO:0051234 establishment of localization;	GO:0005576 extracellular region; GO:0005622 intracellular; GO:0005623 cell; GO:0005737 cytoplasm; GO:0005811 lipid droplet; GO:0012505 endomembrane system; GO:0030141 secretory granule; GO:0030496 midbody; GO:0031091 platelet alpha granule; GO:0031093 platelet alpha granule lumen; GO:0031410 cytoplasmic vesicle; GO:0031974 membrane-enclosed lumen; GO:0031982 vesicle; GO:0031983 vesicle lumen; GO:…				S	KOG2733	Uncharacterized membrane protein
P05544	Serine protease inhibitor A3L OS=Rattus norvegicus OX=10116 GN=Serpina3l PE=1 SV=3	Serpina3l	0.1662	0.000211847	Down	40	16	283	9	46.2	2.93458e+07	2.28139e+07	2.46289e+07	2.92164e+07	2.63417e+07	1.21042e+07	3.04635e+06	2.89617e+06	9.3679e+06	7.397e+06	2.329	1.584	1.798	2.15	1.85	0.549	0.127	0.146	0.447	0.345	plasma membrane	K04525			GO:0001775 cell activation; GO:0001894 tissue homeostasis; GO:0002237 response to molecule of bacterial origin; GO:0002252 immune effector process; GO:0002263 cell activation involved in immune response; GO:0002274 myeloid leukocyte activation; GO:0002275 myeloid cell activation involved in immune response; GO:0002283 neutrophil activation involved in immune response; GO:0002366 leukocyte activat…	GO:0000323 lytic vacuole; GO:0005576 extracellular region; GO:0005615 extracellular space; GO:0005622 intracellular; GO:0005623 cell; GO:0005634 nucleus; GO:0005737 cytoplasm; GO:0005764 lysosome; GO:0005766 primary lysosome; GO:0005773 vacuole; GO:0005775 vacuolar lumen; GO:0012505 endomembrane system; GO:0030141 secretory granule; GO:0031091 platelet alpha granule; GO:0031093 platelet alpha gra…	GO:0003676 nucleic acid binding; GO:0003677 DNA binding; GO:0004857 enzyme inhibitor activity; GO:0004866 endopeptidase inhibitor activity; GO:0004867 serine-type endopeptidase inhibitor activity; GO:0004869 cysteine-type endopeptidase inhibitor activity; GO:0005488 binding; GO:0030234 enzyme regulator activity; GO:0030414 peptidase inhibitor activity; GO:0061134 peptidase regulator activity; GO:…	PF00079	Serpin (serine protease inhibitor)	V	KOG2392	Serpin
Q9R063	Peroxiredoxin-5, mitochondrial OS=Rattus norvegicus OX=10116 GN=Prdx5 PE=1 SV=1	Prdx5	0.4838	3.19944e-05	Down	47	9	399	9	22.2	1.43044e+08	1.40465e+08	1.41311e+08	1.92132e+08	1.45069e+08	1.37941e+08	1.19088e+08	1.19677e+08	1.01652e+08	1.05039e+08	1.362	1.171	1.238	1.697	1.223	0.75	0.594	0.723	0.582	0.588	extracellular	K11187	PRDX5; peroxiredoxin 5 [EC:1.11.1.24]	rno04146 Peroxisome	GO:0000302 response to reactive oxygen species; GO:0001894 tissue homeostasis; GO:0006139 nucleobase-containing compound metabolic process; GO:0006355 regulation of transcription, DNA-templated; GO:0006359 regulation of transcription by RNA polymerase III; GO:0006725 cellular aromatic compound metabolic process; GO:0006732 coenzyme metabolic process; GO:0006733 oxidoreduction coenzyme metabolic p…	GO:0005622 intracellular; GO:0005623 cell; GO:0005634 nucleus; GO:0005737 cytoplasm; GO:0005739 mitochondrion; GO:0005777 peroxisome; GO:0005782 peroxisomal matrix; GO:0005829 cytosol; GO:0031410 cytoplasmic vesicle; GO:0031907 microbody lumen; GO:0031974 membrane-enclosed lumen; GO:0031982 vesicle; GO:0042579 microbody; GO:0043226 organelle; GO:0043227 membrane-bounded organelle; GO:0043229 intr…	GO:0001016 RNA polymerase III transcription regulatory region sequence-specific DNA binding; GO:0001067 regulatory region nucleic acid binding; GO:0003676 nucleic acid binding; GO:0003677 DNA binding; GO:0003824 catalytic activity; GO:0004601 peroxidase activity; GO:0004857 enzyme inhibitor activity; GO:0004866 endopeptidase inhibitor activity; GO:0004869 cysteine-type endopeptidase inhibitor act…	PF08534	Redoxin	O	KOG0541	Alkyl hydroperoxide reductase/peroxiredoxin
B0BNC9	Quinone oxidoreductase-like protein 2 OS=Rattus norvegicus OX=10116 PE=2 SV=1	--	0.4203	9.3578e-05	Down	40	9	206	9	37.5	2.10255e+07	1.66485e+07	1.72501e+07	2.32364e+07	2.39382e+07	1.35632e+07	1.07212e+07	1.32842e+07	1.56567e+07	1.42473e+07	1.488	1.031	1.123	1.524	1.499	0.548	0.398	0.596	0.666	0.593	extracellular							PF08240	Alcohol dehydrogenase GroES-like domain	C	KOG1198	Zinc-binding oxidoreductase
Q4V7D7	Pre-mRNA-splicing factor RBM22 OS=Rattus norvegicus OX=10116 GN=Rbm22 PE=2 SV=1	Rbm22	5.4125	0.0123892	Up	18	5	17	5	46.8	179582	199002	136607	52705.2		869069	1.29546e+06	263559	1.56482e+06	2.19601e+06	0.331	0.321	0.231	0.09		0.914	1.25	0.308	1.733	2.378	cytoplasm	K12872	RBM22; pre-mRNA-splicing factor RBM22/SLT11	rno03040 Spliceosome	GO:0000375 RNA splicing, via transesterification reactions; GO:0000377 RNA splicing, via transesterification reactions with bulged adenosine as nucleophile; GO:0000387 spliceosomal snRNP assembly; GO:0000398 mRNA splicing, via spliceosome; GO:0006139 nucleobase-containing compound metabolic process; GO:0006396 RNA processing; GO:0006397 mRNA processing; GO:0006725 cellular aromatic compound metab…	GO:0000974 Prp19 complex; GO:0005622 intracellular; GO:0005623 cell; GO:0005634 nucleus; GO:0005681 spliceosomal complex; GO:0005684 U2-type spliceosomal complex; GO:0005737 cytoplasm; GO:0032991 protein-containing complex; GO:0043226 organelle; GO:0043227 membrane-bounded organelle; GO:0043229 intracellular organelle; GO:0043231 intracellular membrane-bounded organelle; GO:0071006 U2-type cataly…	GO:0003676 nucleic acid binding; GO:0003723 RNA binding; GO:0005488 binding; GO:0017069 snRNA binding; GO:0017070 U6 snRNA binding; GO:0036002 pre-mRNA binding; GO:0097159 organic cyclic compound binding; GO:1901363 heterocyclic compound binding;	PF00076	RNA recognition motif. (a.k.a. RRM, RBD, or RNP domain)	A	KOG0153	Predicted RNA-binding protein (RRM superfamily)
Q71UF4	Histone-binding protein RBBP7 OS=Rattus norvegicus OX=10116 GN=Rbbp7 PE=2 SV=1	Rbbp7	1.7996	2.26924e-05	Up	64	16	305	9	47.8	1.40397e+07	1.62325e+07	1.68137e+07	1.55486e+07	1.4832e+07	4.54345e+07	5.99684e+07	4.05418e+07	3.70478e+07	3.88045e+07	0.739	0.747	0.814	0.758	0.69	1.365	1.653	1.353	1.173	1.201	cytoplasm,nucleus	K11659			GO:0000122 negative regulation of transcription by RNA polymerase II; GO:0001558 regulation of cell growth; GO:0006323 DNA packaging; GO:0006325 chromatin organization; GO:0006333 chromatin assembly or disassembly; GO:0006334 nucleosome assembly; GO:0006336 DNA replication-independent nucleosome assembly; GO:0006338 chromatin remodeling; GO:0006355 regulation of transcription, DNA-templated; GO:0…	GO:0000118 histone deacetylase complex; GO:0000228 nuclear chromosome; GO:0000785 chromatin; GO:0000790 nuclear chromatin; GO:0005622 intracellular; GO:0005623 cell; GO:0005634 nucleus; GO:0005654 nucleoplasm; GO:0005694 chromosome; GO:0005737 cytoplasm; GO:0005829 cytosol; GO:0016581 NuRD complex; GO:0017053 transcription repressor complex; GO:0031519 PcG protein complex; GO:0031974 membrane-enc…	GO:0003676 nucleic acid binding; GO:0003723 RNA binding; GO:0003824 catalytic activity; GO:0004407 histone deacetylase activity; GO:0005488 binding; GO:0016787 hydrolase activity; GO:0016810 hydrolase activity, acting on carbon-nitrogen (but not peptide) bonds; GO:0016811 hydrolase activity, acting on carbon-nitrogen (but not peptide) bonds, in linear amides; GO:0019213 deacetylase activity; GO:0…			B	KOG0264	Nucleosome remodeling factor, subunit CAF1/NURF55/MSI1
P36860	Ras-related protein Ral-B OS=Rattus norvegicus OX=10116 GN=Ralb PE=2 SV=1	Ralb	1.5152	0.00258837	Up	33	8	126	6	23.3	3.85351e+06	5.09804e+06	3.28076e+06	4.91227e+06	5.24371e+06	1.15198e+07	1.29034e+07	8.0614e+06	9.67167e+06	1.16043e+07	0.803	0.93	0.629	0.949	0.967	1.371	1.409	1.066	1.213	1.423	cytoplasm	K07835	RALB; Ras-related protein Ral-B	rno05200 Pathways in cancer; rno04072 Phospholipase D signaling pathway; rno05212 Pancreatic cancer; rno05210 Colorectal cancer; rno04014 Ras signaling pathway; rno04015 Rap1 signaling pathway	GO:0001928 regulation of exocyst assembly; GO:0001932 regulation of protein phosphorylation; GO:0001934 positive regulation of protein phosphorylation; GO:0006950 response to stress; GO:0007154 cell communication; GO:0009267 cellular response to starvation; GO:0009605 response to external stimulus; GO:0009893 positive regulation of metabolic process; GO:0009894 regulation of catabolic process; GO…	GO:0005623 cell; GO:0005886 plasma membrane; GO:0016020 membrane; GO:0030496 midbody; GO:0071944 cell periphery;	GO:0000166 nucleotide binding; GO:0001882 nucleoside binding; GO:0001883 purine nucleoside binding; GO:0003824 catalytic activity; GO:0003924 GTPase activity; GO:0005488 binding; GO:0005515 protein binding; GO:0005525 GTP binding; GO:0016462 pyrophosphatase activity; GO:0016787 hydrolase activity; GO:0016817 hydrolase activity, acting on acid anhydrides; GO:0016818 hydrolase activity, acting on a…	PF00071	Ras family	U	KOG0395	Ras-related GTPase
Q5PQN9	39S ribosomal protein L38, mitochondrial OS=Rattus norvegicus OX=10116 GN=Mrpl38 PE=2 SV=2	Mrpl38	2.2182	4.11381e-05	Up	25	7	100	7	44.8	2.64455e+06	2.81819e+06	2.49386e+06	3.27839e+06	3.38761e+06	1.00857e+07	1.10692e+07	1.23001e+07	9.55757e+06	7.9894e+06	0.654	0.609	0.567	0.751	0.741	1.424	1.434	1.929	1.421	1.161	mitochondria	K17419			GO:0006412 translation; GO:0006414 translational elongation; GO:0006415 translational termination; GO:0006518 peptide metabolic process; GO:0006807 nitrogen compound metabolic process; GO:0008152 metabolic process; GO:0009058 biosynthetic process; GO:0009059 macromolecule biosynthetic process; GO:0009987 cellular process; GO:0010467 gene expression; GO:0016043 cellular component organization; GO:…	GO:0000313 organellar ribosome; GO:0000315 organellar large ribosomal subunit; GO:0005622 intracellular; GO:0005623 cell; GO:0005737 cytoplasm; GO:0005739 mitochondrion; GO:0005740 mitochondrial envelope; GO:0005743 mitochondrial inner membrane; GO:0005759 mitochondrial matrix; GO:0005761 mitochondrial ribosome; GO:0005762 mitochondrial large ribosomal subunit; GO:0005840 ribosome; GO:0015934 lar…		PF01161	Phosphatidylethanolamine-binding protein	J	KOG3346	Phosphatidylethanolamine binding protein
P10760	Adenosylhomocysteinase OS=Rattus norvegicus OX=10116 GN=Ahcy PE=1 SV=3	Ahcy	0.3951	9.87708e-06	Down	76	35	1642	33	47.5	8.55276e+08	9.02411e+08	1.10499e+09	8.54923e+08	8.0433e+08	5.2049e+08	4.84267e+08	5.62186e+08	6.30469e+08	6.10105e+08	1.361	1.256	1.617	1.261	1.132	0.473	0.404	0.567	0.603	0.571	cytoplasm	K01251	E3.3.1.1; adenosylhomocysteinase [EC:3.3.1.1]	rno01100 Metabolic pathways; rno00270 Cysteine and methionine metabolism	GO:0000096 sulfur amino acid metabolic process; GO:0000097 sulfur amino acid biosynthetic process; GO:0001666 response to hypoxia; GO:0002376 immune system process; GO:0002437 inflammatory response to antigenic stimulus; GO:0002439 chronic inflammatory response to antigenic stimulus; GO:0002544 chronic inflammatory response; GO:0006082 organic acid metabolic process; GO:0006139 nucleobase-contain…	GO:0005622 intracellular; GO:0005623 cell; GO:0005634 nucleus; GO:0005737 cytoplasm; GO:0005829 cytosol; GO:0042995 cell projection; GO:0043005 neuron projection; GO:0043226 organelle; GO:0043227 membrane-bounded organelle; GO:0043229 intracellular organelle; GO:0043231 intracellular membrane-bounded organelle; GO:0120025 plasma membrane bounded cell projection;	GO:0000166 nucleotide binding; GO:0003824 catalytic activity; GO:0004013 adenosylhomocysteinase activity; GO:0005488 binding; GO:0005507 copper ion binding; GO:0005515 protein binding; GO:0016787 hydrolase activity; GO:0016801 hydrolase activity, acting on ether bonds; GO:0016802 trialkylsulfonium hydrolase activity; GO:0017076 purine nucleotide binding; GO:0030554 adenyl nucleotide binding; GO:0…	PF05221; PF00670	S-adenosyl-L-homocysteine hydrolase; S-adenosyl-L-homocysteine hydrolase, NAD binding domain	H	KOG1370	S-adenosylhomocysteine hydrolase
O35913	Solute carrier organic anion transporter family member 1A4 OS=Rattus norvegicus OX=10116 GN=Slco1a4 PE=2 SV=1	Slco1a4	0.3071	3.26771e-05	Down	21	13	331	10	73.2	4.66816e+07	5.37076e+07	5.35656e+07	5.10545e+07	5.30121e+07	2.72094e+07	1.80953e+07	1.92061e+07	3.80413e+07	2.16624e+07	1.722	1.734	1.818	1.746	1.73	0.573	0.35	0.45	0.844	0.47	plasma membrane	K03460	SLCO1A; solute carrier organic anion transporter family, member 1A	rno04976 Bile secretion	GO:0003008 system process; GO:0006810 transport; GO:0006811 ion transport; GO:0006820 anion transport; GO:0006835 dicarboxylic acid transport; GO:0006855 drug transmembrane transport; GO:0006869 lipid transport; GO:0007275 multicellular organism development; GO:0007586 digestion; GO:0009719 response to endogenous stimulus; GO:0009725 response to hormone; GO:0009914 hormone transport; GO:0010033 r…	GO:0005623 cell; GO:0005886 plasma membrane; GO:0005887 integral component of plasma membrane; GO:0005903 brush border; GO:0016020 membrane; GO:0016021 integral component of membrane; GO:0031224 intrinsic component of membrane; GO:0031226 intrinsic component of plasma membrane; GO:0031253 cell projection membrane; GO:0031526 brush border membrane; GO:0042995 cell projection; GO:0071944 cell perip…	GO:0005215 transporter activity; GO:0005310 dicarboxylic acid transmembrane transporter activity; GO:0005319 lipid transporter activity; GO:0005342 organic acid transmembrane transporter activity; GO:0008028 monocarboxylic acid transmembrane transporter activity; GO:0008509 anion transmembrane transporter activity; GO:0008514 organic anion transmembrane transporter activity; GO:0015075 ion transm…	PF07648	Kazal-type serine protease inhibitor domain	P	KOG3626	Organic anion transporter
P05545	Serine protease inhibitor A3K OS=Rattus norvegicus OX=10116 GN=Serpina3k PE=1 SV=3	Serpina3k	0.2029	0.000354576	Down	37	16	287	4	46.5	8.4954e+07	6.01437e+07	7.06593e+07	6.82693e+07	6.81276e+07	3.40194e+07	1.23624e+07	8.34342e+06	3.26205e+07	2.60844e+07	2.353	1.458	1.801	1.754	1.67	0.538	0.179	0.147	0.544	0.425	plasma membrane	K04525			GO:0001775 cell activation; GO:0001894 tissue homeostasis; GO:0002237 response to molecule of bacterial origin; GO:0002252 immune effector process; GO:0002263 cell activation involved in immune response; GO:0002274 myeloid leukocyte activation; GO:0002275 myeloid cell activation involved in immune response; GO:0002283 neutrophil activation involved in immune response; GO:0002366 leukocyte activat…	GO:0000323 lytic vacuole; GO:0005576 extracellular region; GO:0005615 extracellular space; GO:0005622 intracellular; GO:0005623 cell; GO:0005634 nucleus; GO:0005737 cytoplasm; GO:0005764 lysosome; GO:0005766 primary lysosome; GO:0005773 vacuole; GO:0005775 vacuolar lumen; GO:0012505 endomembrane system; GO:0030141 secretory granule; GO:0031091 platelet alpha granule; GO:0031093 platelet alpha gra…	GO:0003676 nucleic acid binding; GO:0003677 DNA binding; GO:0004857 enzyme inhibitor activity; GO:0004866 endopeptidase inhibitor activity; GO:0004867 serine-type endopeptidase inhibitor activity; GO:0004869 cysteine-type endopeptidase inhibitor activity; GO:0005488 binding; GO:0030234 enzyme regulator activity; GO:0030414 peptidase inhibitor activity; GO:0061134 peptidase regulator activity; GO:…	PF00079	Serpin (serine protease inhibitor)	V	KOG2392	Serpin
Q9R0C9	Sigma non-opioid intracellular receptor 1 OS=Rattus norvegicus OX=10116 GN=Sigmar1 PE=1 SV=1	Sigmar1	0.5069	0.00167161	Down	32	4	114	4	25.3	8.9307e+06	6.59637e+06	7.01236e+06	1.16967e+07	8.94e+06	7.33868e+06	8.76453e+06	7.87156e+06	5.43903e+06	5.40549e+06	1.627	1.052	1.175	1.976	1.442	0.764	0.837	0.91	0.596	0.579	extracellular	K20719	SIGMAR1; sigma non-opioid intracellular receptor	rno05022 Pathways of neurodegeneration - multiple diseases; rno05014 Amyotrophic lateral sclerosis	GO:0000302 response to reactive oxygen species; GO:0006950 response to stress; GO:0006979 response to oxidative stress; GO:0007154 cell communication; GO:0007165 signal transduction; GO:0007186 G protein-coupled receptor signaling pathway; GO:0007275 multicellular organism development; GO:0007399 nervous system development; GO:0008219 cell death; GO:0009636 response to toxic substance; GO:0009987…	GO:0005622 intracellular; GO:0005623 cell; GO:0005634 nucleus; GO:0005635 nuclear envelope; GO:0005737 cytoplasm; GO:0005783 endoplasmic reticulum; GO:0012505 endomembrane system; GO:0014069 postsynaptic density; GO:0016020 membrane; GO:0016021 integral component of membrane; GO:0031224 intrinsic component of membrane; GO:0031967 organelle envelope; GO:0031975 envelope; GO:0032279 asymmetric syna…	GO:0001653 peptide receptor activity; GO:0004888 transmembrane signaling receptor activity; GO:0004930 G protein-coupled receptor activity; GO:0004985 opioid receptor activity; GO:0005488 binding; GO:0005515 protein binding; GO:0008528 G protein-coupled peptide receptor activity; GO:0038023 signaling receptor activity; GO:0042802 identical protein binding; GO:0060089 molecular transducer activity;			T	KOG4143	Sigma receptor and C-8 sterol isomerase
Q9JHY2	Sideroflexin-3 OS=Rattus norvegicus OX=10116 GN=Sfxn3 PE=2 SV=1	Sfxn3	7.3123	4.78471e-08	Up	18	4	57	2	35.4	250140	178529	216228	208535	249212	2.31817e+06	3.40565e+06	1.97692e+06	2.40326e+06	2.79804e+06	0.292	0.183	0.232	0.226	0.258	1.547	2.085	1.465	1.689	1.923	cytoplasm	K23500			GO:0006810 transport; GO:0006811 ion transport; GO:0006820 anion transport; GO:0006842 tricarboxylic acid transport; GO:0015711 organic anion transport; GO:0015849 organic acid transport; GO:0034220 ion transmembrane transport; GO:0035674 tricarboxylic acid transmembrane transport; GO:0046942 carboxylic acid transport; GO:0051179 localization; GO:0051234 establishment of localization; GO:0055085 …	GO:0005622 intracellular; GO:0005623 cell; GO:0005737 cytoplasm; GO:0005739 mitochondrion; GO:0005740 mitochondrial envelope; GO:0016020 membrane; GO:0031090 organelle membrane; GO:0031966 mitochondrial membrane; GO:0031967 organelle envelope; GO:0031975 envelope; GO:0043226 organelle; GO:0043227 membrane-bounded organelle; GO:0043229 intracellular organelle; GO:0043231 intracellular membrane-bou…	GO:0005215 transporter activity; GO:0005342 organic acid transmembrane transporter activity; GO:0005371 tricarboxylate secondary active transmembrane transporter activity; GO:0008509 anion transmembrane transporter activity; GO:0008514 organic anion transmembrane transporter activity; GO:0015075 ion transmembrane transporter activity; GO:0015142 tricarboxylic acid transmembrane transporter activi…			S	KOG3767	Sideroflexin
P60123	RuvB-like 1 OS=Rattus norvegicus OX=10116 GN=Ruvbl1 PE=1 SV=1	Ruvbl1	1.5497	0.00051521	Up	47	16	143	16	50.2	1.5378e+07	1.92241e+07	1.41927e+07	1.35895e+07	1.72714e+07	4.31781e+07	4.93221e+07	3.67924e+07	3.23036e+07	3.41245e+07	0.859	0.94	0.729	0.704	0.854	1.377	1.444	1.304	1.086	1.121	cytoplasm	K04499	RUVBL1; RuvB-like protein 1 [EC:3.6.4.12]	rno04310 Wnt signaling pathway	GO:0000003 reproduction; GO:0000491 small nucleolar ribonucleoprotein complex assembly; GO:0000492 box C/D snoRNP assembly; GO:0006323 DNA packaging; GO:0006325 chromatin organization; GO:0006333 chromatin assembly or disassembly; GO:0006334 nucleosome assembly; GO:0006336 DNA replication-independent nucleosome assembly; GO:0006338 chromatin remodeling; GO:0006355 regulation of transcription, DNA…	GO:0000123 histone acetyltransferase complex; GO:0000228 nuclear chromosome; GO:0000785 chromatin; GO:0000790 nuclear chromatin; GO:0000812 Swr1 complex; GO:0005622 intracellular; GO:0005623 cell; GO:0005634 nucleus; GO:0005654 nucleoplasm; GO:0005694 chromosome; GO:0005737 cytoplasm; GO:0005815 microtubule organizing center; GO:0005829 cytosol; GO:0005856 cytoskeleton; GO:0015630 microtubule cyt…	GO:0000166 nucleotide binding; GO:0001085 RNA polymerase II transcription factor binding; GO:0001091 RNA polymerase II general transcription initiation factor binding; GO:0001094 TFIID-class transcription factor complex binding; GO:0001098 basal transcription machinery binding; GO:0001099 basal RNA polymerase II transcription machinery binding; GO:0003678 DNA helicase activity; GO:0003712 transcr…	PF06068	TIP49 C-terminus	L	KOG1942	DNA helicase, TBP-interacting protein
Q5RLM2	Solute carrier family 22 member 7 OS=Rattus norvegicus OX=10116 GN=Slc22a7 PE=1 SV=1	Slc22a7	0.614	0.0021231	Down	18	8	78	8	58.6	5.85211e+06	5.30307e+06	5.6373e+06	6.4434e+06	6.26093e+06	6.25899e+06	5.2142e+06	6.75516e+06	6.09863e+06	4.13423e+06	1.447	1.147	1.282	1.477	1.37	0.884	0.676	1.06	0.907	0.601	plasma membrane	K08204	SLC22A7; MFS transporter, OCT family, solute carrier family 22 (organic anion transporter), member 7	rno04976 Bile secretion	GO:0006810 transport; GO:0006811 ion transport; GO:0006820 anion transport; GO:0010033 response to organic substance; GO:0014070 response to organic cyclic compound; GO:0015698 inorganic anion transport; GO:0015711 organic anion transport; GO:0034220 ion transmembrane transport; GO:0035634 response to stilbenoid; GO:0042221 response to chemical; GO:0043252 sodium-independent organic anion transpo…	GO:0005623 cell; GO:0005886 plasma membrane; GO:0005887 integral component of plasma membrane; GO:0016020 membrane; GO:0016021 integral component of membrane; GO:0016323 basolateral plasma membrane; GO:0031224 intrinsic component of membrane; GO:0031226 intrinsic component of plasma membrane; GO:0071944 cell periphery; GO:0098590 plasma membrane region;	GO:0005215 transporter activity; GO:0005452 inorganic anion exchanger activity; GO:0008509 anion transmembrane transporter activity; GO:0008514 organic anion transmembrane transporter activity; GO:0015075 ion transmembrane transporter activity; GO:0015103 inorganic anion transmembrane transporter activity; GO:0015291 secondary active transmembrane transporter activity; GO:0015297 antiporter activ…			S	KOG0255	Synaptic vesicle transporter SVOP and related transporters (major facilitator superfamily)
Q9JHI3	Solute carrier organic anion transporter family member 2B1 OS=Rattus norvegicus OX=10116 GN=Slco2b1 PE=1 SV=1	Slco2b1	0.4754	0.00345798	Down	7	5	71	4	74.2	2.72385e+06	2.84487e+06	4.6356e+06	3.16705e+06	4.13679e+06	2.80297e+06	2.14426e+06	1.43479e+06	3.74027e+06	2.98527e+06	0.93	0.85	1.455	1.002	1.249	0.546	0.384	0.311	0.768	0.599	plasma membrane	K14352			GO:0001889 liver development; GO:0006810 transport; GO:0006811 ion transport; GO:0006820 anion transport; GO:0006869 lipid transport; GO:0007275 multicellular organism development; GO:0010876 lipid localization; GO:0015711 organic anion transport; GO:0015718 monocarboxylic acid transport; GO:0015721 bile acid and bile salt transport; GO:0015849 organic acid transport; GO:0015850 organic hydroxy c…	GO:0005623 cell; GO:0005886 plasma membrane; GO:0005887 integral component of plasma membrane; GO:0009925 basal plasma membrane; GO:0016020 membrane; GO:0016021 integral component of membrane; GO:0016323 basolateral plasma membrane; GO:0016324 apical plasma membrane; GO:0031224 intrinsic component of membrane; GO:0031226 intrinsic component of plasma membrane; GO:0045177 apical part of cell; GO:0…	GO:0005215 transporter activity; GO:0005319 lipid transporter activity; GO:0005342 organic acid transmembrane transporter activity; GO:0008028 monocarboxylic acid transmembrane transporter activity; GO:0008509 anion transmembrane transporter activity; GO:0008514 organic anion transmembrane transporter activity; GO:0015075 ion transmembrane transporter activity; GO:0015125 bile acid transmembrane …			P	KOG3626	Organic anion transporter
Q56A18	SWI/SNF-related matrix-associated actin-dependent regulator of chromatin subfamily E member 1 OS=Rattus norvegicus OX=10116 GN=Smarce1 PE=1 SV=1	Smarce1	1.7344	0.0101918	Up	38	10	106	9	42.8	1.78548e+06	4.12988e+06	1.58857e+06	1.43586e+06	2.14854e+06	5.70265e+06	7.12156e+06	4.62017e+06	5.92513e+06	6.83104e+06	0.653	1.322	0.535	0.487	0.696	1.192	1.366	1.073	1.304	1.47	mitochondria	K11651	SMARCE1; SWI/SNF-related matrix-associated actin-dependent regulator of chromatin subfamily E, member 1	rno04714 Thermogenesis; rno05225 Hepatocellular carcinoma	GO:0000003 reproduction; GO:0003006 developmental process involved in reproduction; GO:0006325 chromatin organization; GO:0006333 chromatin assembly or disassembly; GO:0006337 nucleosome disassembly; GO:0006338 chromatin remodeling; GO:0006355 regulation of transcription, DNA-templated; GO:0006357 regulation of transcription by RNA polymerase II; GO:0006996 organelle organization; GO:0007275 mult…	GO:0000228 nuclear chromosome; GO:0000785 chromatin; GO:0000790 nuclear chromatin; GO:0005622 intracellular; GO:0005623 cell; GO:0005634 nucleus; GO:0005654 nucleoplasm; GO:0005694 chromosome; GO:0016514 SWI/SNF complex; GO:0017053 transcription repressor complex; GO:0031974 membrane-enclosed lumen; GO:0031981 nuclear lumen; GO:0032991 protein-containing complex; GO:0043226 organelle; GO:0043227 …	GO:0000981 DNA-binding transcription factor activity, RNA polymerase II-specific; GO:0003676 nucleic acid binding; GO:0003682 chromatin binding; GO:0003700 DNA-binding transcription factor activity; GO:0003712 transcription coregulator activity; GO:0003713 transcription coactivator activity; GO:0003723 RNA binding; GO:0003824 catalytic activity; GO:0005102 signaling receptor binding; GO:0005488 b…	PF00505	HMG (high mobility group) box	B	KOG4715	SWI/SNF-related matrix-associated actin-dependent regulator of chromatin
Q68FU4	Succinate--hydroxymethylglutarate CoA-transferase OS=Rattus norvegicus OX=10116 GN=Sugct PE=2 SV=1	Sugct	0.3336	0.000976205	Down	28	7	90	7	47.5	3.8388e+06	3.60228e+06	5.02091e+06	4.11132e+06	4.55694e+06	2.15891e+06	982343	2.42293e+06	3.1877e+06	2.18656e+06	1.47	1.207	1.769	1.46	1.544	0.472	0.197	0.589	0.734	0.493	mitochondria	K18703				GO:0005622 intracellular; GO:0005623 cell; GO:0005737 cytoplasm; GO:0005739 mitochondrion; GO:0043226 organelle; GO:0043227 membrane-bounded organelle; GO:0043229 intracellular organelle; GO:0043231 intracellular membrane-bounded organelle;	GO:0003824 catalytic activity; GO:0008410 CoA-transferase activity; GO:0016740 transferase activity; GO:0016782 transferase activity, transferring sulfur-containing groups; GO:0047369 succinate-hydroxymethylglutarate CoA-transferase activity;			I	KOG3957	Predicted L-carnitine dehydratase/alpha-methylacyl-CoA racemase
Q9Z2Q7	Syntaxin-8 OS=Rattus norvegicus OX=10116 GN=Stx8 PE=1 SV=1	Stx8	1.7608	0.000454697	Up	19	4	20	4	26.9	1.18569e+06	779544	901042	973930	849378	2.67965e+06	3.21575e+06	2.45849e+06	2.21586e+06	2.64015e+06	1.077	0.619	0.752	0.82	0.682	1.389	1.53	1.416	1.21	1.41	cytoplasm	K08501	STX8; syntaxin 8	rno04130 SNARE interactions in vesicular transport	GO:0002376 immune system process; GO:0006810 transport; GO:0006886 intracellular protein transport; GO:0006906 vesicle fusion; GO:0006950 response to stress; GO:0006952 defense response; GO:0006955 immune response; GO:0006996 organelle organization; GO:0007034 vacuolar transport; GO:0007041 lysosomal transport; GO:0008104 protein localization; GO:0008333 endosome to lysosome transport; GO:0009987…	GO:0000323 lytic vacuole; GO:0005622 intracellular; GO:0005623 cell; GO:0005737 cytoplasm; GO:0005764 lysosome; GO:0005765 lysosomal membrane; GO:0005768 endosome; GO:0005769 early endosome; GO:0005770 late endosome; GO:0005773 vacuole; GO:0005774 vacuolar membrane; GO:0005783 endoplasmic reticulum; GO:0005794 Golgi apparatus; GO:0005802 trans-Golgi network; GO:0005886 plasma membrane; GO:0005887…	GO:0000149 SNARE binding; GO:0005484 SNAP receptor activity; GO:0005488 binding; GO:0005515 protein binding; GO:0008200 ion channel inhibitor activity; GO:0016247 channel regulator activity; GO:0016248 channel inhibitor activity; GO:0017081 chloride channel regulator activity; GO:0019869 chloride channel inhibitor activity; GO:0019899 enzyme binding; GO:0019905 syntaxin binding; GO:0031625 ubiqui…			U	KOG3202	SNARE protein TLG1/Syntaxin 6
Q63921	Prostaglandin G/H synthase 1 OS=Rattus norvegicus OX=10116 GN=Ptgs1 PE=2 SV=2	Ptgs1	0.5067	0.000334128	Down	16	8	63	8	69	5.00771e+06	6.19134e+06	4.07951e+06	4.53524e+06	4.86801e+06	3.08878e+06	5.29481e+06	4.51687e+06	3.50301e+06	3.3711e+06	1.722	1.863	1.291	1.446	1.482	0.607	0.954	0.986	0.725	0.682	mitochondria	K00509	PTGS1; prostaglandin-endoperoxide synthase 1 [EC:1.14.99.1]	rno01100 Metabolic pathways; rno00590 Arachidonic acid metabolism; rno04923 Regulation of lipolysis in adipocytes; rno04726 Serotonergic synapse; rno04611 Platelet activation	GO:0001101 response to acid chemical; GO:0001516 prostaglandin biosynthetic process; GO:0001676 long-chain fatty acid metabolic process; GO:0003008 system process; GO:0003013 circulatory system process; GO:0003018 vascular process in circulatory system; GO:0006082 organic acid metabolic process; GO:0006629 lipid metabolic process; GO:0006631 fatty acid metabolic process; GO:0006633 fatty acid bio…	GO:0001750 photoreceptor outer segment; GO:0005622 intracellular; GO:0005623 cell; GO:0005634 nucleus; GO:0005635 nuclear envelope; GO:0005737 cytoplasm; GO:0005783 endoplasmic reticulum; GO:0005789 endoplasmic reticulum membrane; GO:0005794 Golgi apparatus; GO:0005929 cilium; GO:0012505 endomembrane system; GO:0016020 membrane; GO:0031090 organelle membrane; GO:0031967 organelle envelope; GO:003…	GO:0003824 catalytic activity; GO:0004601 peroxidase activity; GO:0004666 prostaglandin-endoperoxide synthase activity; GO:0005488 binding; GO:0005515 protein binding; GO:0008144 drug binding; GO:0016209 antioxidant activity; GO:0016491 oxidoreductase activity; GO:0016684 oxidoreductase activity, acting on peroxide as acceptor; GO:0016705 oxidoreductase activity, acting on paired donors, with inc…	PF03098	Animal haem peroxidase	S	KOG2408	Peroxidase/oxygenase
P05964	Protein S100-A6 OS=Rattus norvegicus OX=10116 GN=S100a6 PE=1 SV=3	S100a6	7.3311	7.09905e-05	Up	37	3	115	3	10	6.15306e+06	7.94744e+06	1.13882e+07	1.01721e+07	1.03044e+07	1.21252e+08	9.43685e+07	4.06319e+07	9.25009e+07	1.84998e+08	0.154	0.174	0.262	0.236	0.228	1.732	1.237	0.645	1.392	2.721	cytoplasm	K23764			GO:0000902 cell morphogenesis; GO:0000904 cell morphogenesis involved in differentiation; GO:0006810 transport; GO:0006811 ion transport; GO:0007154 cell communication; GO:0007165 signal transduction; GO:0007275 multicellular organism development; GO:0007399 nervous system development; GO:0007409 axonogenesis; GO:0008284 positive regulation of cell population proliferation; GO:0009653 anatomical …	GO:0001726 ruffle; GO:0005622 intracellular; GO:0005623 cell; GO:0005634 nucleus; GO:0005635 nuclear envelope; GO:0005737 cytoplasm; GO:0005829 cytosol; GO:0005886 plasma membrane; GO:0009898 cytoplasmic side of plasma membrane; GO:0012505 endomembrane system; GO:0016020 membrane; GO:0019897 extrinsic component of plasma membrane; GO:0019898 extrinsic component of membrane; GO:0031234 extrinsic c…	GO:0005215 transporter activity; GO:0005488 binding; GO:0005509 calcium ion binding; GO:0005515 protein binding; GO:0005523 tropomyosin binding; GO:0008092 cytoskeletal protein binding; GO:0008270 zinc ion binding; GO:0015075 ion transmembrane transporter activity; GO:0022857 transmembrane transporter activity; GO:0042802 identical protein binding; GO:0042803 protein homodimerization activity; GO…	PF01023	S-100/ICaBP type calcium binding domain
Q9JI66	Electrogenic sodium bicarbonate cotransporter 1 OS=Rattus norvegicus OX=10116 GN=Slc4a4 PE=1 SV=1	Slc4a4	1.7199	0.00083928	Up	6	5	44	5	121.3	992246	1.46891e+06	909467	910455	1.11665e+06	2.88533e+06	3.43762e+06	3.23939e+06	2.77672e+06	2.26284e+06	0.812	1.051	0.684	0.69	0.808	1.348	1.473	1.681	1.366	1.089	plasma membrane	K13575	SLC4A4; solute carrier family 4 (sodium bicarbonate cotransporter), member 4	rno04964 Proximal tubule bicarbonate reclamation; rno04976 Bile secretion; rno04972 Pancreatic secretion	GO:0006810 transport; GO:0006811 ion transport; GO:0006812 cation transport; GO:0006814 sodium ion transport; GO:0006820 anion transport; GO:0006873 cellular ion homeostasis; GO:0006885 regulation of pH; GO:0009987 cellular process; GO:0015672 monovalent inorganic cation transport; GO:0015701 bicarbonate transport; GO:0015711 organic anion transport; GO:0019725 cellular homeostasis; GO:0030001 me…	GO:0005623 cell; GO:0005886 plasma membrane; GO:0005887 integral component of plasma membrane; GO:0016020 membrane; GO:0016021 integral component of membrane; GO:0016323 basolateral plasma membrane; GO:0031224 intrinsic component of membrane; GO:0031226 intrinsic component of plasma membrane; GO:0071944 cell periphery; GO:0098590 plasma membrane region;	GO:0005215 transporter activity; GO:0008324 cation transmembrane transporter activity; GO:0008509 anion transmembrane transporter activity; GO:0008510 sodium:bicarbonate symporter activity; GO:0008514 organic anion transmembrane transporter activity; GO:0015075 ion transmembrane transporter activity; GO:0015077 monovalent inorganic cation transmembrane transporter activity; GO:0015081 sodium ion …	PF07565	Band 3 cytoplasmic domain	P	KOG1172	Na+-independent Cl/HCO3 exchanger AE1 and related transporters (SLC4 family)
Q920L2	Succinate dehydrogenase [ubiquinone] flavoprotein subunit, mitochondrial OS=Rattus norvegicus OX=10116 GN=Sdha PE=1 SV=1	Sdha	0.4928	5.35719e-05	Down	58	29	1415	29	71.6	3.70766e+08	3.29379e+08	3.48013e+08	3.61796e+08	3.10796e+08	2.57983e+08	2.25706e+08	2.69648e+08	2.94477e+08	2.88018e+08	1.535	1.194	1.326	1.389	1.139	0.61	0.49	0.708	0.734	0.702	mitochondria	K00234	SDHA; succinate dehydrogenase (ubiquinone) flavoprotein subunit [EC:1.3.5.1]	rno00190 Oxidative phosphorylation; rno01100 Metabolic pathways; rno04714 Thermogenesis; rno05020 Prion disease; rno05010 Alzheimer disease; rno05012 Parkinson disease; rno05014 Amyotrophic lateral sclerosis; rno05022 Pathways of neurodegeneration - multiple diseases; rno04932 Non-alcoholic fatty liver disease; rno05415 Diabetic cardiomyopathy; rno05208 Chemical carcinogenesis - reactive oxygen s…	GO:0006082 organic acid metabolic process; GO:0006091 generation of precursor metabolites and energy; GO:0006099 tricarboxylic acid cycle; GO:0006101 citrate metabolic process; GO:0006105 succinate metabolic process; GO:0006119 oxidative phosphorylation; GO:0006121 mitochondrial electron transport, succinate to ubiquinone; GO:0006139 nucleobase-containing compound metabolic process; GO:0006163 pu…	GO:0005622 intracellular; GO:0005623 cell; GO:0005634 nucleus; GO:0005730 nucleolus; GO:0005737 cytoplasm; GO:0005739 mitochondrion; GO:0005740 mitochondrial envelope; GO:0005743 mitochondrial inner membrane; GO:0005746 mitochondrial respirasome; GO:0005749 mitochondrial respiratory chain complex II, succinate dehydrogenase complex (ubiquinone); GO:0016020 membrane; GO:0019866 organelle inner mem…	GO:0000104 succinate dehydrogenase activity; GO:0003824 catalytic activity; GO:0008177 succinate dehydrogenase (ubiquinone) activity; GO:0009055 electron transfer activity; GO:0016491 oxidoreductase activity; GO:0016627 oxidoreductase activity, acting on the CH-CH group of donors; GO:0016635 oxidoreductase activity, acting on the CH-CH group of donors, quinone or related compound as acceptor;	PF02910	Fumarate reductase flavoprotein C-term	C	KOG2403	Succinate dehydrogenase, flavoprotein subunit
P07895	Superoxide dismutase [Mn], mitochondrial OS=Rattus norvegicus OX=10116 GN=Sod2 PE=1 SV=2	Sod2	0.3558	1.61015e-05	Down	63	10	490	10	24.7	2.0136e+08	2.15573e+08	1.80849e+08	1.84227e+08	1.83714e+08	1.02335e+08	9.07771e+07	9.07627e+07	1.52278e+08	1.04246e+08	1.702	1.594	1.406	1.443	1.374	0.494	0.402	0.487	0.774	0.518	mitochondria	K04564	SOD2; superoxide dismutase, Fe-Mn family [EC:1.15.1.1]	rno04213 Longevity regulating pathway - multiple species; rno04211 Longevity regulating pathway; rno04068 FoxO signaling pathway; rno05417 Lipid and atherosclerosis; rno05208 Chemical carcinogenesis - reactive oxygen species; rno05016 Huntington disease; rno04146 Peroxisome	GO:0000302 response to reactive oxygen species; GO:0000303 response to superoxide; GO:0000305 response to oxygen radical; GO:0001101 response to acid chemical; GO:0001306 age-dependent response to oxidative stress; GO:0001315 age-dependent response to reactive oxygen species; GO:0001505 regulation of neurotransmitter levels; GO:0001666 response to hypoxia; GO:0001836 release of cytochrome c from …	GO:0005622 intracellular; GO:0005623 cell; GO:0005737 cytoplasm; GO:0005739 mitochondrion; GO:0005759 mitochondrial matrix; GO:0009295 nucleoid; GO:0031974 membrane-enclosed lumen; GO:0042645 mitochondrial nucleoid; GO:0043209 myelin sheath; GO:0043226 organelle; GO:0043227 membrane-bounded organelle; GO:0043228 non-membrane-bounded organelle; GO:0043229 intracellular organelle; GO:0043231 intrac…	GO:0003676 nucleic acid binding; GO:0003677 DNA binding; GO:0003824 catalytic activity; GO:0004784 superoxide dismutase activity; GO:0005488 binding; GO:0005515 protein binding; GO:0008144 drug binding; GO:0016209 antioxidant activity; GO:0016491 oxidoreductase activity; GO:0016721 oxidoreductase activity, acting on superoxide radicals as acceptor; GO:0019825 oxygen binding; GO:0019899 enzyme bin…	PF00081; PF02777	Iron/manganese superoxide dismutases, alpha-hairpin domain; Iron/manganese superoxide dismutases, C-terminal domain	P	KOG0876	Manganese superoxide dismutase
B0BNE5	S-formylglutathione hydrolase OS=Rattus norvegicus OX=10116 GN=Esd PE=2 SV=1	Esd	0.4275	3.82071e-06	Down	52	11	398	11	31.3	1.10336e+08	1.24981e+08	1.45199e+08	1.41439e+08	1.37279e+08	9.04269e+07	8.39939e+07	1.0236e+08	8.0301e+07	8.5155e+07	1.25	1.239	1.513	1.485	1.376	0.585	0.499	0.736	0.547	0.567	cytoplasm	K01070	frmB; S-formylglutathione hydrolase [EC:3.1.2.12]	rno01100 Metabolic pathways; rno01200 Carbon metabolism	GO:0006790 sulfur compound metabolic process; GO:0006807 nitrogen compound metabolic process; GO:0008152 metabolic process; GO:0009058 biosynthetic process; GO:0009987 cellular process; GO:0044237 cellular metabolic process; GO:0044249 cellular biosynthetic process; GO:0044272 sulfur compound biosynthetic process; GO:0071704 organic substance metabolic process; GO:1901564 organonitrogen compound …	GO:0005622 intracellular; GO:0005623 cell; GO:0005737 cytoplasm; GO:0005783 endoplasmic reticulum; GO:0005788 endoplasmic reticulum lumen; GO:0012505 endomembrane system; GO:0031974 membrane-enclosed lumen; GO:0043226 organelle; GO:0043227 membrane-bounded organelle; GO:0043229 intracellular organelle; GO:0043231 intracellular membrane-bounded organelle; GO:0043233 organelle lumen; GO:0070013 int…	GO:0003824 catalytic activity; GO:0005488 binding; GO:0005515 protein binding; GO:0016787 hydrolase activity; GO:0016788 hydrolase activity, acting on ester bonds; GO:0016790 thiolester hydrolase activity; GO:0018738 S-formylglutathione hydrolase activity; GO:0042802 identical protein binding; GO:0052689 carboxylic ester hydrolase activity;	PF00756	Putative esterase	S	KOG3101	Esterase D
Q02293	Protein farnesyltransferase subunit beta OS=Rattus norvegicus OX=10116 GN=Fntb PE=1 SV=1	Fntb	2.6595	0.0196962	Up	4	2	13	2	48.6	108009		282632		227237	987765	1.36931e+06	760949	863261	405954	0.312		0.752		0.582	1.632	2.075	1.396	1.502	0.691	cytoplasm	K05954	FNTB; protein farnesyltransferase subunit beta [EC:2.5.1.58]	rno00900 Terpenoid backbone biosynthesis	GO:0006464 cellular protein modification process; GO:0006807 nitrogen compound metabolic process; GO:0006950 response to stress; GO:0008152 metabolic process; GO:0008284 positive regulation of cell population proliferation; GO:0008285 negative regulation of cell population proliferation; GO:0009611 response to wounding; GO:0009889 regulation of biosynthetic process; GO:0009891 positive regulation…	GO:0005622 intracellular; GO:0005623 cell; GO:0005737 cytoplasm; GO:0005829 cytosol; GO:0005856 cytoskeleton; GO:0005875 microtubule associated complex; GO:0005965 protein farnesyltransferase complex; GO:0015630 microtubule cytoskeleton; GO:0032991 protein-containing complex; GO:0043226 organelle; GO:0043228 non-membrane-bounded organelle; GO:0043229 intracellular organelle; GO:0043232 intracellu…	GO:0003824 catalytic activity; GO:0004311 farnesyltranstransferase activity; GO:0004659 prenyltransferase activity; GO:0004660 protein farnesyltransferase activity; GO:0005488 binding; GO:0008270 zinc ion binding; GO:0008318 protein prenyltransferase activity; GO:0016740 transferase activity; GO:0016765 transferase activity, transferring alkyl or aryl (other than methyl) groups; GO:0043167 ion bi…			O	KOG0365	Beta subunit of farnesyltransferase
Q5BK17	Iodotyrosine deiodinase 1 OS=Rattus norvegicus OX=10116 GN=Iyd PE=2 SV=1	Iyd	0.3055	0.000300679	Down	33	5	101	5	32.8	7.52094e+06	1.71328e+07	1.36563e+07	1.0275e+07	1.18504e+07	5.65995e+06	4.42149e+06	8.2002e+06	6.44613e+06	3.73501e+06	1.308	2.607	2.185	1.657	1.824	0.562	0.403	0.905	0.675	0.382	extracellular	K17231	IYD; iodotyrosine deiodinase [EC:1.21.1.1]	rno04918 Thyroid hormone synthesis	GO:0006082 organic acid metabolic process; GO:0006520 cellular amino acid metabolic process; GO:0006570 tyrosine metabolic process; GO:0006575 cellular modified amino acid metabolic process; GO:0006725 cellular aromatic compound metabolic process; GO:0006807 nitrogen compound metabolic process; GO:0008152 metabolic process; GO:0009072 aromatic amino acid family metabolic process; GO:0009636 respo…	GO:0005622 intracellular; GO:0005623 cell; GO:0005634 nucleus; GO:0005654 nucleoplasm; GO:0005737 cytoplasm; GO:0005886 plasma membrane; GO:0005887 integral component of plasma membrane; GO:0012506 vesicle membrane; GO:0016020 membrane; GO:0016021 integral component of membrane; GO:0030659 cytoplasmic vesicle membrane; GO:0031090 organelle membrane; GO:0031224 intrinsic component of membrane; GO:…	GO:0000166 nucleotide binding; GO:0003824 catalytic activity; GO:0004447 iodide peroxidase activity; GO:0004601 peroxidase activity; GO:0005488 binding; GO:0010181 FMN binding; GO:0016209 antioxidant activity; GO:0016491 oxidoreductase activity; GO:0016684 oxidoreductase activity, acting on peroxide as acceptor; GO:0032553 ribonucleotide binding; GO:0036094 small molecule binding; GO:0043167 ion …	PF00881	Nitroreductase family	C	KOG3936	Nitroreductases
P12007	Isovaleryl-CoA dehydrogenase, mitochondrial OS=Rattus norvegicus OX=10116 GN=Ivd PE=1 SV=2	Ivd	0.2179	1.04838e-06	Down	47	15	770	15	46.4	3.33006e+08	3.60763e+08	3.64941e+08	3.86728e+08	3.42715e+08	1.3466e+08	9.31645e+07	1.53824e+08	1.19574e+08	1.07719e+08	1.616	1.532	1.629	1.74	1.472	0.373	0.237	0.474	0.349	0.308	mitochondria	K00253	IVD; isovaleryl-CoA dehydrogenase [EC:1.3.8.4]	rno01100 Metabolic pathways; rno00280 Valine, leucine and isoleucine degradation	GO:0006082 organic acid metabolic process; GO:0006520 cellular amino acid metabolic process; GO:0006551 leucine metabolic process; GO:0006552 leucine catabolic process; GO:0006629 lipid metabolic process; GO:0006631 fatty acid metabolic process; GO:0006635 fatty acid beta-oxidation; GO:0006807 nitrogen compound metabolic process; GO:0008152 metabolic process; GO:0009056 catabolic process; GO:0009…	GO:0005622 intracellular; GO:0005623 cell; GO:0005634 nucleus; GO:0005654 nucleoplasm; GO:0005737 cytoplasm; GO:0005739 mitochondrion; GO:0005740 mitochondrial envelope; GO:0005759 mitochondrial matrix; GO:0016020 membrane; GO:0031090 organelle membrane; GO:0031966 mitochondrial membrane; GO:0031967 organelle envelope; GO:0031974 membrane-enclosed lumen; GO:0031975 envelope; GO:0031981 nuclear lu…	GO:0003824 catalytic activity; GO:0003995 acyl-CoA dehydrogenase activity; GO:0008470 isovaleryl-CoA dehydrogenase activity; GO:0016491 oxidoreductase activity; GO:0016627 oxidoreductase activity, acting on the CH-CH group of donors;	PF02771; PF02770; PF00441	Acyl-CoA dehydrogenase, N-terminal domain; Acyl-CoA dehydrogenase, middle domain; Acyl-CoA dehydrogenase, C-terminal domain	EI	KOG0141	Isovaleryl-CoA dehydrogenase
Q6P742	Proteolipid protein 2 OS=Rattus norvegicus OX=10116 GN=Plp2 PE=2 SV=1	Plp2	6.878	4.82698e-06	Up	18	2	13	2	16.5	803454	649160	540970	621038	1.03394e+06	6.30766e+06	1.02229e+07	4.58427e+06	9.35557e+06	9.55155e+06	0.319	0.226	0.198	0.229	0.364	1.432	2.13	1.156	2.238	2.233	plasma membrane				GO:0006810 transport; GO:0006811 ion transport; GO:0006935 chemotaxis; GO:0007154 cell communication; GO:0007165 signal transduction; GO:0007166 cell surface receptor signaling pathway; GO:0009605 response to external stimulus; GO:0009987 cellular process; GO:0010033 response to organic substance; GO:0019221 cytokine-mediated signaling pathway; GO:0023052 signaling; GO:0034097 response to cytokin…	GO:0005622 intracellular; GO:0005623 cell; GO:0005737 cytoplasm; GO:0005783 endoplasmic reticulum; GO:0005789 endoplasmic reticulum membrane; GO:0005886 plasma membrane; GO:0012505 endomembrane system; GO:0016020 membrane; GO:0016021 integral component of membrane; GO:0031224 intrinsic component of membrane; GO:0031984 organelle subcompartment; GO:0042175 nuclear outer membrane-endoplasmic reticu…	GO:0005215 transporter activity; GO:0005488 binding; GO:0005515 protein binding; GO:0015075 ion transmembrane transporter activity; GO:0019955 cytokine binding; GO:0019956 chemokine binding; GO:0022857 transmembrane transporter activity;	PF01284	Membrane-associating domain	V	KOG4788	Members of chemokine-like factor super family and related proteins
Q9QZX8	Solute carrier organic anion transporter family member 1B2 OS=Rattus norvegicus OX=10116 GN=Slco1b2 PE=1 SV=2	Slco1b2	0.5943	0.0369151	Down	11	7	97	7	76.7	5.57348e+06	6.34914e+06	5.85237e+06	5.19586e+06	5.4691e+06	5.86896e+06	2.28523e+06	3.54433e+06	8.89184e+06	5.77665e+06	1.261	1.257	1.218	1.09	1.095	0.759	0.271	0.509	1.211	0.769	plasma membrane	K05043	SLCO1B; solute carrier organic anion transporter family, member 1B	rno04976 Bile secretion	GO:0001889 liver development; GO:0002237 response to molecule of bacterial origin; GO:0006810 transport; GO:0006811 ion transport; GO:0006820 anion transport; GO:0006855 drug transmembrane transport; GO:0006857 oligopeptide transport; GO:0006869 lipid transport; GO:0007275 multicellular organism development; GO:0009605 response to external stimulus; GO:0009607 response to biotic stimulus; GO:0009…	GO:0005623 cell; GO:0005886 plasma membrane; GO:0005887 integral component of plasma membrane; GO:0016020 membrane; GO:0016021 integral component of membrane; GO:0016323 basolateral plasma membrane; GO:0031224 intrinsic component of membrane; GO:0031226 intrinsic component of plasma membrane; GO:0071944 cell periphery; GO:0098590 plasma membrane region;	GO:0005215 transporter activity; GO:0005319 lipid transporter activity; GO:0005342 organic acid transmembrane transporter activity; GO:0008028 monocarboxylic acid transmembrane transporter activity; GO:0008509 anion transmembrane transporter activity; GO:0008514 organic anion transmembrane transporter activity; GO:0015075 ion transmembrane transporter activity; GO:0015125 bile acid transmembrane …	PF07648	Kazal-type serine protease inhibitor domain	Q	KOG3626	Organic anion transporter
Q7TQ16	Cytochrome b-c1 complex subunit 8 OS=Rattus norvegicus OX=10116 GN=Uqcrq PE=3 SV=1	Uqcrq	0.4912	0.000301318	Down	34	3	117	3	9.8	3.90439e+07	3.98817e+07	3.81247e+07	4.07707e+07	4.27566e+07	4.04889e+07	2.15958e+07	3.06588e+07	3.04728e+07	3.14308e+07	1.495	1.337	1.343	1.448	1.449	0.886	0.433	0.745	0.702	0.708	cytoplasm,nucleus	K00418	QCR8; ubiquinol-cytochrome c reductase subunit 8	rno00190 Oxidative phosphorylation; rno01100 Metabolic pathways; rno04714 Thermogenesis; rno05020 Prion disease; rno05010 Alzheimer disease; rno05012 Parkinson disease; rno04260 Cardiac muscle contraction; rno05014 Amyotrophic lateral sclerosis; rno05022 Pathways of neurodegeneration - multiple diseases; rno04932 Non-alcoholic fatty liver disease; rno05415 Diabetic cardiomyopathy; rno05208 Chemic…	GO:0006091 generation of precursor metabolites and energy; GO:0006119 oxidative phosphorylation; GO:0006122 mitochondrial electron transport, ubiquinol to cytochrome c; GO:0006139 nucleobase-containing compound metabolic process; GO:0006163 purine nucleotide metabolic process; GO:0006725 cellular aromatic compound metabolic process; GO:0006753 nucleoside phosphate metabolic process; GO:0006793 ph…	GO:0005622 intracellular; GO:0005623 cell; GO:0005737 cytoplasm; GO:0005739 mitochondrion; GO:0005740 mitochondrial envelope; GO:0005743 mitochondrial inner membrane; GO:0005746 mitochondrial respirasome; GO:0005750 mitochondrial respiratory chain complex III; GO:0016020 membrane; GO:0019866 organelle inner membrane; GO:0031090 organelle membrane; GO:0031966 mitochondrial membrane; GO:0031967 org…				C	KOG4116	Ubiquinol cytochrome c reductase, subunit QCR8
O08651	D-3-phosphoglycerate dehydrogenase OS=Rattus norvegicus OX=10116 GN=Phgdh PE=1 SV=3	Phgdh	49.5132	3.57747e-06	Up	37	16	120	16	56.5	194573	818253	132566	642441	245742	4.35652e+07	4.21e+07	1.96505e+07	2.96039e+07	2.41629e+07	0.024	0.088	0.015	0.074	0.027	3.072	2.724	1.539	2.199	1.755	cytoplasm	K00058	serA; D-3-phosphoglycerate dehydrogenase / 2-oxoglutarate reductase [EC:1.1.1.95 1.1.1.399]	rno01100 Metabolic pathways; rno00270 Cysteine and methionine metabolism; rno00260 Glycine, serine and threonine metabolism; rno01200 Carbon metabolism; rno01230 Biosynthesis of amino acids	GO:0001505 regulation of neurotransmitter levels; GO:0006082 organic acid metabolic process; GO:0006091 generation of precursor metabolites and energy; GO:0006520 cellular amino acid metabolic process; GO:0006541 glutamine metabolic process; GO:0006544 glycine metabolic process; GO:0006563 L-serine metabolic process; GO:0006564 L-serine biosynthetic process; GO:0006566 threonine metabolic process…	GO:0005622 intracellular; GO:0005623 cell; GO:0005737 cytoplasm; GO:0005829 cytosol; GO:0043209 myelin sheath;	GO:0003824 catalytic activity; GO:0004617 phosphoglycerate dehydrogenase activity; GO:0009055 electron transfer activity; GO:0016491 oxidoreductase activity; GO:0016614 oxidoreductase activity, acting on CH-OH group of donors; GO:0016616 oxidoreductase activity, acting on the CH-OH group of donors, NAD or NADP as acceptor;	PF00389; PF02826	D-isomer specific 2-hydroxyacid dehydrogenase, catalytic domain; D-isomer specific 2-hydroxyacid dehydrogenase, NAD binding domain	E	KOG0068	D-3-phosphoglycerate dehydrogenase, D-isomer-specific 2-hydroxy acid dehydrogenase superfamily
B0BN85	Protein SGT1 homolog OS=Rattus norvegicus OX=10116 GN=Sugt1 PE=2 SV=1	Sugt1	1.8884	3.49538e-05	Up	36	10	101	10	38.1	2.72466e+06	3.17994e+06	2.59867e+06	2.4354e+06	2.87449e+06	7.98626e+06	1.08475e+07	6.30629e+06	7.25258e+06	9.13482e+06	0.742	0.758	0.651	0.615	0.692	1.242	1.548	1.089	1.188	1.463	cytoplasm	K12795	SUGT1; suppressor of G2 allele of SKP1	rno04621 NOD-like receptor signaling pathway	GO:0000278 mitotic cell cycle; GO:0007049 cell cycle; GO:0009987 cellular process; GO:0031647 regulation of protein stability; GO:0035821 modulation of process of other organism; GO:0043946 positive regulation of catalytic activity in other organism involved in symbiotic interaction; GO:0043947 positive regulation by host of symbiont catalytic activity; GO:0044092 negative regulation of molecular…	GO:0000151 ubiquitin ligase complex; GO:0000775 chromosome, centromeric region; GO:0000776 kinetochore; GO:0005622 intracellular; GO:0005623 cell; GO:0005694 chromosome; GO:0005737 cytoplasm; GO:0005829 cytosol; GO:0032991 protein-containing complex; GO:0043226 organelle; GO:0043228 non-membrane-bounded organelle; GO:0043229 intracellular organelle; GO:0043232 intracellular non-membrane-bounded o…		PF04969; PF05002	CS domain; SGS domain	OT	KOG1309	Suppressor of G2 allele of skp1
Q5RKH6	Protein OS-9 OS=Rattus norvegicus OX=10116 GN=Os9 PE=1 SV=1	Os9	0.4607	0.000383144	Down	33	13	137	13	75.3	7.81984e+06	7.41013e+06	1.05814e+07	6.81104e+06	7.62952e+06	7.35298e+06	4.90914e+06	6.97124e+06	4.96107e+06	4.95493e+06	1.536	1.273	1.911	1.24	1.326	0.825	0.505	0.869	0.586	0.572	endoplasmic reticulum	K10088	OS9; protein OS-9	rno04141 Protein processing in endoplasmic reticulum	GO:0006464 cellular protein modification process; GO:0006508 proteolysis; GO:0006511 ubiquitin-dependent protein catabolic process; GO:0006605 protein targeting; GO:0006621 protein retention in ER lumen; GO:0006807 nitrogen compound metabolic process; GO:0006810 transport; GO:0006886 intracellular protein transport; GO:0006950 response to stress; GO:0008104 protein localization; GO:0008152 metabo…	GO:0005622 intracellular; GO:0005623 cell; GO:0005737 cytoplasm; GO:0005783 endoplasmic reticulum; GO:0005788 endoplasmic reticulum lumen; GO:0012505 endomembrane system; GO:0031974 membrane-enclosed lumen; GO:0043226 organelle; GO:0043227 membrane-bounded organelle; GO:0043229 intracellular organelle; GO:0043231 intracellular membrane-bounded organelle; GO:0043233 organelle lumen; GO:0070013 int…	GO:0002020 protease binding; GO:0005488 binding; GO:0005515 protein binding; GO:0019899 enzyme binding;			S	KOG3394	Protein OS-9
Q6AXQ5	2',5'-phosphodiesterase 12 OS=Rattus norvegicus OX=10116 GN=Pde12 PE=2 SV=1	Pde12	0.603	0.00849837	Down	7	3	30	3	67.1	1.57062e+06	2.02713e+06	1.85541e+06	1.90739e+06	1.83527e+06	1.31147e+06	1.61555e+06	1.80304e+06	2.75041e+06	1.18139e+06	1.272	1.437	1.382	1.432	1.315	0.607	0.686	0.927	1.34	0.563	mitochondria				GO:0000288 nuclear-transcribed mRNA catabolic process, deadenylation-dependent decay; GO:0000956 nuclear-transcribed mRNA catabolic process; GO:0000957 mitochondrial RNA catabolic process; GO:0000958 mitochondrial mRNA catabolic process; GO:0000959 mitochondrial RNA metabolic process; GO:0002082 regulation of oxidative phosphorylation; GO:0002376 immune system process; GO:0006139 nucleobase-conta…	GO:0005622 intracellular; GO:0005623 cell; GO:0005737 cytoplasm; GO:0005739 mitochondrion; GO:0005759 mitochondrial matrix; GO:0031974 membrane-enclosed lumen; GO:0043226 organelle; GO:0043227 membrane-bounded organelle; GO:0043229 intracellular organelle; GO:0043231 intracellular membrane-bounded organelle; GO:0043233 organelle lumen; GO:0070013 intracellular organelle lumen;	GO:0000175 3'-5'-exoribonuclease activity; GO:0003824 catalytic activity; GO:0004518 nuclease activity; GO:0004527 exonuclease activity; GO:0004532 exoribonuclease activity; GO:0004540 ribonuclease activity; GO:0008408 3'-5' exonuclease activity; GO:0016787 hydrolase activity; GO:0016788 hydrolase activity, acting on ester bonds; GO:0016796 exonuclease activity, active with either ribo- or deoxyr…	PF03372	Endonuclease/Exonuclease/phosphatase family	K	KOG0620	Glucose-repressible alcohol dehydrogenase transcriptional effector CCR4 and related proteins
P61765	Syntaxin-binding protein 1 OS=Rattus norvegicus OX=10116 GN=Stxbp1 PE=1 SV=1	Stxbp1	4.8699	0.000188601	Up	7	4	15	4	67.5	79841.6	240309	289078	100935	100721	1.33036e+06	1.2562e+06	1.00164e+06	992854	1.6101e+06	0.197	0.518	0.655	0.231	0.22	1.873	1.623	1.566	1.472	2.334	cytoplasm	K15292	STXBP1; syntaxin-binding protein 1	rno04721 Synaptic vesicle cycle						U	KOG1300	Vesicle trafficking protein Sec1
O08623	Sequestosome-1 OS=Rattus norvegicus OX=10116 GN=Sqstm1 PE=1 SV=1	Sqstm1	1.8194	0.013918	Up	30	7	71	7	47.7	2.24702e+06	4.55769e+06	1.81633e+06	2.96826e+06	4.5666e+06	1.08813e+07	1.25076e+07	8.66985e+06	5.90186e+06	8.37004e+06	0.608	1.079	0.452	0.744	1.093	1.681	1.773	1.488	0.96	1.332	nucleus	K14381	SQSTM1; sequestosome 1	rno04218 Cellular senescence; rno05418 Fluid shear stress and atherosclerosis; rno04217 Necroptosis; rno05014 Amyotrophic lateral sclerosis; rno05022 Pathways of neurodegeneration - multiple diseases; rno04140 Autophagy - animal; rno04380 Osteoclast differentiation; rno04137 Mitophagy - animal	GO:0000122 negative regulation of transcription by RNA polymerase II; GO:0000422 autophagy of mitochondrion; GO:0000423 mitophagy; GO:0001932 regulation of protein phosphorylation; GO:0001934 positive regulation of protein phosphorylation; GO:0002931 response to ischemia; GO:0006355 regulation of transcription, DNA-templated; GO:0006357 regulation of transcription by RNA polymerase II; GO:0006464…	GO:0000323 lytic vacuole; GO:0000407 phagophore assembly site; GO:0000932 P-body; GO:0005622 intracellular; GO:0005623 cell; GO:0005634 nucleus; GO:0005654 nucleoplasm; GO:0005737 cytoplasm; GO:0005764 lysosome; GO:0005767 secondary lysosome; GO:0005773 vacuole; GO:0005776 autophagosome; GO:0005829 cytosol; GO:0005929 cilium; GO:0016234 inclusion body; GO:0016235 aggresome; GO:0016604 nuclear bod…	GO:0003712 transcription coregulator activity; GO:0003824 catalytic activity; GO:0004672 protein kinase activity; GO:0004674 protein serine/threonine kinase activity; GO:0005080 protein kinase C binding; GO:0005102 signaling receptor binding; GO:0005488 binding; GO:0005515 protein binding; GO:0016301 kinase activity; GO:0016740 transferase activity; GO:0016772 transferase activity, transferring p…	PF00564; PF00569	PB1 domain; Zinc finger, ZZ type	S	KOG4582	Uncharacterized conserved protein, contains ZZ-type Zn-finger
P17764	Acetyl-CoA acetyltransferase, mitochondrial OS=Rattus norvegicus OX=10116 GN=Acat1 PE=1 SV=1	Acat1	0.468	1.21261e-05	Down	64	25	1380	25	44.7	5.70098e+08	4.72092e+08	4.90937e+08	5.43674e+08	4.69119e+08	3.75232e+08	4.35685e+08	3.24995e+08	4.31273e+08	3.29098e+08	1.577	1.142	1.249	1.394	1.148	0.593	0.631	0.57	0.718	0.535	mitochondria	K00626	ACAT; acetyl-CoA C-acetyltransferase [EC:2.3.1.9]	rno00072 Synthesis and degradation of ketone bodies; rno01100 Metabolic pathways; rno00280 Valine, leucine and isoleucine degradation; rno00620 Pyruvate metabolism; rno01212 Fatty acid metabolism; rno00310 Lysine degradation; rno00380 Tryptophan metabolism; rno00650 Butanoate metabolism; rno04975 Fat digestion and absorption; rno00630 Glyoxylate and dicarboxylate metabolism; rno00640 Propanoate m…	GO:0001655 urogenital system development; GO:0001656 metanephros development; GO:0001822 kidney development; GO:0001889 liver development; GO:0006082 organic acid metabolic process; GO:0006084 acetyl-CoA metabolic process; GO:0006085 acetyl-CoA biosynthetic process; GO:0006091 generation of precursor metabolites and energy; GO:0006139 nucleobase-containing compound metabolic process; GO:0006163 p…	GO:0005622 intracellular; GO:0005623 cell; GO:0005737 cytoplasm; GO:0005739 mitochondrion; GO:0005759 mitochondrial matrix; GO:0031974 membrane-enclosed lumen; GO:0043226 organelle; GO:0043227 membrane-bounded organelle; GO:0043229 intracellular organelle; GO:0043231 intracellular membrane-bounded organelle; GO:0043233 organelle lumen; GO:0070013 intracellular organelle lumen;	GO:0003824 catalytic activity; GO:0003985 acetyl-CoA C-acetyltransferase activity; GO:0003988 acetyl-CoA C-acyltransferase activity; GO:0005488 binding; GO:0005515 protein binding; GO:0016407 acetyltransferase activity; GO:0016408 C-acyltransferase activity; GO:0016453 C-acetyltransferase activity; GO:0016740 transferase activity; GO:0016746 transferase activity, transferring acyl groups; GO:0016…	PF00108; PF02803	Thiolase, N-terminal domain; Thiolase, C-terminal domain	I	KOG1390	Acetyl-CoA acetyltransferase
Q62703	Reticulocalbin-2 OS=Rattus norvegicus OX=10116 GN=Rcn2 PE=1 SV=2	Rcn2	4.062	0.00183858	Up	32	6	38	6	37.4	311082	1.02634e+06	287397	1.12036e+06	1.16939e+06	4.96183e+06	5.35633e+06	6.81396e+06	3.04957e+06	4.43448e+06	0.189	0.547	0.161	0.633	0.63	1.726	1.71	2.633	1.117	1.588	extracellular	K23899				GO:0005622 intracellular; GO:0005623 cell; GO:0005634 nucleus; GO:0005730 nucleolus; GO:0005737 cytoplasm; GO:0005783 endoplasmic reticulum; GO:0005788 endoplasmic reticulum lumen; GO:0012505 endomembrane system; GO:0031974 membrane-enclosed lumen; GO:0031981 nuclear lumen; GO:0043226 organelle; GO:0043227 membrane-bounded organelle; GO:0043228 non-membrane-bounded organelle; GO:0043229 intracell…	GO:0005488 binding; GO:0005509 calcium ion binding; GO:0043167 ion binding; GO:0043169 cation binding; GO:0046872 metal ion binding;	PF13499; PF13202	EF-hand domain pair; EF hand	T	KOG4223	Reticulocalbin, calumenin, DNA supercoiling factor, and related Ca2+-binding proteins of the CREC family (EF-Hand protein superfamily)
O08629	Transcription intermediary factor 1-beta OS=Rattus norvegicus OX=10116 GN=Trim28 PE=1 SV=2	Trim28	1.558	0.000173304	Up	25	16	347	16	88.9	1.30759e+07	1.58201e+07	1.31045e+07	1.27165e+07	1.60886e+07	3.55483e+07	3.87041e+07	3.10867e+07	3.349e+07	3.53312e+07	0.805	0.852	0.742	0.726	0.877	1.25	1.249	1.215	1.241	1.28	nucleus	K08882			GO:0000003 reproduction; GO:0000122 negative regulation of transcription by RNA polymerase II; GO:0001701 in utero embryonic development; GO:0001837 epithelial to mesenchymal transition; GO:0001890 placenta development; GO:0001892 embryonic placenta development; GO:0002009 morphogenesis of an epithelium; GO:0002376 immune system process; GO:0003006 developmental process involved in reproduction; …	GO:0000228 nuclear chromosome; GO:0000785 chromatin; GO:0000790 nuclear chromatin; GO:0000791 euchromatin; GO:0000792 heterochromatin; GO:0005622 intracellular; GO:0005623 cell; GO:0005634 nucleus; GO:0005654 nucleoplasm; GO:0005667 transcription regulator complex; GO:0005694 chromosome; GO:0005719 nuclear euchromatin; GO:0005720 nuclear heterochromatin; GO:0031974 membrane-enclosed lumen; GO:003…	GO:0003676 nucleic acid binding; GO:0003677 DNA binding; GO:0003682 chromatin binding; GO:0003712 transcription coregulator activity; GO:0003713 transcription coactivator activity; GO:0003714 transcription corepressor activity; GO:0003824 catalytic activity; GO:0004672 protein kinase activity; GO:0004842 ubiquitin-protein transferase activity; GO:0005488 binding; GO:0005515 protein binding; GO:00…	PF00643; PF00628	B-box zinc finger; PHD-finger	K	KOG2177	Predicted E3 ubiquitin ligase
[truncated: 1,817 more rows]
